# Supplementary material for: Single-cell transcriptomics reveals peripheral immune responses in non-segmental vitiligo
Source: Front Immunol. 2023 Nov 22;14:1221260. doi: 10.3389/fimmu.2023.1221260 (PMC10702986; doi:10.3389/fimmu.2023.1221260)
Supplement: Supplementary file 2 [file Table_1.xlsx]

## Sheet: Sheet1
Clinical Information
Date	ID	Age	Gender	Diagnosis
3.31	PV1	43	M	Progressive
4.1	HC1	38	M	NA
4.13	PV2	30	M	Progressive
4.14	PV3	27	M	Progressive
4.20	PV4	20	M	Progressive
4.20	PV5	25	M	Progressive
4.25	HC2	28	M	NA
4.25	HC3	26	M	NA
