# Supplementary material for: Single-cell transcriptomics reveals peripheral immune responses in non-segmental vitiligo
Source: Front Immunol. 2023 Nov 22;14:1221260. doi: 10.3389/fimmu.2023.1221260 (PMC10702986; doi:10.3389/fimmu.2023.1221260)
Supplement: Supplementary file 3 [file Table_2.xlsx]

## Sheet: Sheet1
Sample	Number of Cells	Total Genes	Saturation	Median Genes per Cell
HC1	26666	30330	0.7111	1356
HC2	15734	27362	0.7899	866
HC3	16600	26710	0.7374	996
PV1	18025	28014	0.6881	1326
PV2	20477	21081	0.8028	701
PV3	12721	31184	0.7594	1047
PV4	13156	34957	0.8116	541
PV5	11877	40664	0.8337	530

## Sheet: group.CellsPerCluster
	HC	PV
TCells	39655	51569
Monocytes	9516	10912
BCells	4577	4391
Neutrophils	563	2807
Basophils	415	737
cDCs	315	486
Platelets	383	365
Erythrocytes	192	301
pDCs	179	312
PlasmaCells	43	86

## Sheet: sample.CellsPerCluste
	HC1	HC2	HC3	PV1	PV2	PV3	PV4	PV5
TCells	19609	10516	9530	12568	14837	8754	7284	8126
Monocytes	3673	2311	3532	3116	1987	1160	3339	1310
BCells	1547	1286	1744	898	827	756	892	1018
Neutrophils	194	270	99	135	1328	602	502	240
Basophils	162	153	100	44	165	285	106	137
cDCs	100	109	106	123	117	56	111	79
Platelets	102	109	172	104	56	94	69	42
Erythrocytes	101	43	48	106	68	66	26	35
pDCs	49	60	70	23	48	54	115	72
PlasmaCells	10	12	21	7	10	15	39	15
