# Supplementary material for: Single-cell transcriptomics reveals peripheral immune responses in non-segmental vitiligo
Source: Front Immunol. 2023 Nov 22;14:1221260. doi: 10.3389/fimmu.2023.1221260 (PMC10702986; doi:10.3389/fimmu.2023.1221260)
Supplement: Supplementary file 4 [file Table_3.xlsx]

## Sheet: Legends
Supplementary Table 3: Significant differentially expressed genes in NK&T cells and their subsets in analysis of patients with advanced non-segmental vitiligo vs healthy controls. Differentially expressed genes are listed for each cell type (individual tabs). Natural log fold-changes are calculated as the vitiligo mean divided by the healthy mean, i.e positive value of logFC indicates higher expr…

## Sheet: Tcell
gene_id	p_val	avg_logFC	pct.1	pct.2	p_val_adj
MTND2P28	0	1.73255	0.287	0.019	0
AL450405.1	0	1.14355	0.212	0.033	0
MTCO1P12	5.01e-180	0.708669	0.15	0.095	1.2e-175
MYOM2	0	0.700807	0.196	0.067	0
MT-TW	0	0.607966	0.327	0.219	0
IFITM1	0	0.572322	0.439	0.353	0
IFITM3	6.48e-291	0.48573	0.402	0.321	1.56e-286
MT-ND4L	0	0.465859	0.829	0.827	0
MTATP6P1	0	0.448119	0.945	0.945	0
CTSW	2.24e-247	0.438423	0.532	0.476	5.37e-243
HIST1H4C	1.15e-148	0.438307	0.44	0.419	2.76e-144
GZMB	2.9e-166	0.408956	0.478	0.414	6.97e-162
LGALS1	6.05e-119	0.400851	0.402	0.36	1.45e-114
CMC1	1.18e-120	0.39757	0.257	0.204	2.84e-116
MT-RNR1	1.54e-199	0.391217	0.97	0.974	3.7e-195
ALOX5AP	8.98e-101	0.369739	0.32	0.275	2.16e-96
HBB	5.67e-89	0.368481	0.409	0.391	1.36e-84
HBA2	5.7e-92	0.363073	0.228	0.186	1.37e-87
HLA-DRB1	4.05e-72	0.357069	0.301	0.273	9.72e-68
AL365357.1	2.41e-226	0.336961	0.255	0.445	5.78e-222
TMA7	0	0.334578	0.788	0.806	0
FGFBP2	1.21e-69	0.319473	0.374	0.342	2.91e-65
IFITM2	0	0.306804	0.805	0.834	0
ATP5ME	3.02e-33	0.306737	0.393	0.405	7.25e-29
HLA-DPB1	6.9e-59	0.302916	0.398	0.387	1.66e-54
HLA-DPA1	5.82e-51	0.298644	0.271	0.246	1.4e-46
GZMM	3.53e-65	0.285124	0.458	0.451	8.48e-61
C1orf56	6.85e-10	0.269531	0.117	0.109	1.65e-05
MIF	3e-46	0.259566	0.203	0.175	7.21e-42
PRMT2	1.24e-29	0.258475	0.358	0.359	2.99e-25
PSME1	8.8e-181	0.256601	0.756	0.793	2.11e-176
AC090498.1	1.53e-28	0.255401	0.183	0.165	3.68e-24
PTMAP2	8.47e-14	0.254859	0.242	0.241	2.03e-09
NDUFA3	2.47e-15	0.250707	0.394	0.417	5.93e-11
LINC01871	1.84e-17	0.250235	0.236	0.225	4.42e-13
TCF7	0	-0.255761	0.199	0.337	0
CENPK	0	-0.264743	0.042	0.138	0
PABPC1	0	-0.280383	0.763	0.915	0
RPS10	0	-0.286535	0.233	0.417	0
SLFN5	0	-0.288285	0.268	0.459	0
LEF1	0	-0.291272	0.166	0.307	0
TXNIP	0	-0.292598	0.729	0.923	0
SELL	0	-0.303185	0.282	0.48	0
MT-ND1	0	-0.35801	0.919	0.977	0
HLA-B	0	-0.366047	0.882	0.981	0
GIMAP4	0	-0.373499	0.477	0.718	0
KLF2	0	-0.374004	0.308	0.555	0
CCR7	0	-0.413655	0.258	0.429	0
ZNF683	0	-0.452835	0.035	0.121	0
RPL10P9	0	-1.27312	0.026	0.243	0

## Sheet: CD4NaiveT
gene_id	p_val	avg_logFC	pct.1	pct.2	p_val_adj
MTND2P28	0	1.76341	0.282	0.017	0
AL450405.1	0	1.48356	0.306	0.047	0
MTCO1P12	1.6e-126	0.74755	0.162	0.08	3.85e-122
MT-TW	4.14e-186	0.615249	0.297	0.174	9.95e-182
IFITM1	1.23e-115	0.562009	0.463	0.39	2.96e-111
AL365357.1	0.000203864	0.525474	0.404	0.602	1
MT-ND4L	0	0.5249	0.821	0.801	0
MT-RNR1	3.72e-176	0.520981	0.97	0.969	8.94e-172
MTATP6P1	0	0.483361	0.946	0.937	0
HIST1H4C	4.64e-54	0.410825	0.448	0.424	1.11e-49
LGALS1	2.76e-27	0.374511	0.232	0.193	6.62e-23
HBA2	6.49e-37	0.372689	0.227	0.182	1.56e-32
CCL5	0.00246151	0.361275	0.254	0.26	1
AC090498.1	7.75e-37	0.351575	0.276	0.234	1.86e-32
AL591846.1	0.00515885	0.345742	0.155	0.16	1
MT-ND3	0	0.344546	0.96	0.975	0
HBB	4.42e-33	0.327793	0.421	0.398	1.06e-28
MT-ND5	0	0.325989	0.961	0.97	0
IFITM3	7.51e-27	0.316832	0.317	0.285	1.8e-22
TMA7	1.29e-136	0.306624	0.789	0.812	3.11e-132
PTMAP2	2.38e-18	0.305845	0.274	0.254	5.71e-14
ATP5ME	3.17e-12	0.297418	0.384	0.39	7.62e-08
CD69	3.79e-17	0.294625	0.262	0.237	9.1e-13
GZMA	2.06e-10	0.292028	0.123	0.104	4.95e-06
MIF	2.44e-26	0.291283	0.232	0.194	5.87e-22
C1orf56	4.28e-08	0.288359	0.12	0.106	0.00102762
AC005912.1	1.58e-41	0.27001	0.609	0.631	3.79e-37
S100A4	8.06e-52	0.263405	0.727	0.753	1.94e-47
MT-ND1	2.96e-294	-0.261062	0.929	0.98	7.1e-290
RPS10	7.49e-210	-0.264244	0.326	0.523	1.8e-205
CCR7	1.67e-249	-0.308729	0.55	0.762	4.01e-245
CENPK	7.55e-253	-0.321512	0.056	0.187	1.81e-248
HLA-B	0	-0.342207	0.815	0.963	0
GIMAP4	0	-0.358686	0.52	0.75	0
KLF2	0	-0.408852	0.305	0.551	0
RPL10P9	0	-1.50333	0.04	0.321	0

## Sheet: CD8MAIT
gene_id	p_val	avg_logFC	pct.1	pct.2	p_val_adj
MTND2P28	8.63706e-126	2.1897	0.369	0.025	2.07479e-121
AL450405.1	2.64102e-81	1.27229	0.277	0.029	6.34426e-77
GNLY	2.1528e-21	0.828048	0.438	0.347	5.17145e-17
MTCO1P12	1.21537e-11	0.775698	0.181	0.109	2.91957e-07
MT-TW	5.5936e-20	0.584263	0.404	0.297	1.34369e-15
HBB	3.01956e-13	0.494594	0.439	0.377	7.2536e-09
MT-ND4L	4.6441e-27	0.428077	0.876	0.872	1.11561e-22
MTATP6P1	1.08029e-29	0.411069	0.968	0.973	2.59507e-25
IFITM3	2.23249e-05	0.399814	0.307	0.273	0.536289
IFITM1	6.74375e-05	0.392349	0.306	0.275	1
HIST1H4C	7.61149e-05	0.389567	0.434	0.448	1
FOS	4.09515e-09	0.36773	0.509	0.482	9.83736e-05
TMA7	1.14394e-26	0.348384	0.807	0.834	2.74797e-22
CMC1	0.00457898	0.347556	0.276	0.261	1
MT-RNR1	0.00017784	0.340976	0.968	0.973	1
AL365357.1	5.34952e-07	0.334774	0.263	0.438	0.0128506
LGALS1	0.0111638	0.323389	0.183	0.161	1
HBA2	4.16035e-10	0.295133	0.246	0.175	9.994e-06
CTSW	1.50825e-06	0.292769	0.63	0.667	0.0362311
MIF	0.000146632	0.278462	0.256	0.216	1
HLA-DPA1	0.0766834	0.27588	0.22	0.213	1
CLIC3	0.0039478	0.272244	0.181	0.153	1
KMT2E-AS1	0.000180061	0.26431	0.124	0.088	1
DIP2A	4.36801e-05	0.260842	0.116	0.077	1
PPP1R15A	0.000767979	0.259258	0.297	0.262	1
HLA-DPB1	0.160242	0.258865	0.289	0.298	1
RPL41	6.16135e-24	0.255185	0.921	0.934	1.48008e-19
RPL34	2.29612e-49	0.251784	0.999	0.999	5.51575e-45
AC090498.1	0.0105053	0.251192	0.201	0.18	1
UCP2	6.34787e-20	-0.252189	0.274	0.448	1.52489e-15
CENPK	4.09988e-22	-0.257053	0.034	0.12	9.84872e-18
RILPL2	1.53409e-21	-0.264789	0.07	0.179	3.68519e-17
RPS10	9.67647e-30	-0.28483	0.23	0.431	2.32448e-25
GIMAP4	4.73767e-32	-0.33037	0.522	0.734	1.13808e-27
KLF2	3.06822e-42	-0.334972	0.269	0.53	7.37049e-38
TYROBP	1.96771e-26	-0.346018	0.212	0.39	4.72684e-22
MT-ND1	8.44813e-97	-0.431761	0.976	0.994	2.02941e-92
HLA-B	5.07497e-136	-0.488317	0.904	0.996	1.21911e-131
RPL10P9	4.66886e-111	-1.38432	0.02	0.272	1.12155e-106

## Sheet: CD8NaiveT
gene_id	p_val	avg_logFC	pct.1	pct.2	p_val_adj
MTND2P28	1.3407e-145	1.62085	0.236	0.026	3.22062e-141
AL450405.1	1.4996e-228	1.60255	0.373	0.061	3.60235e-224
MTCO1P12	4.22375e-44	0.854793	0.215	0.104	1.01463e-39
AL365357.1	0.59572	0.617274	0.456	0.684	1
MT-TW	1.93474e-49	0.617107	0.357	0.219	4.64763e-45
MT-RNR1	1.04288e-53	0.594703	0.983	0.979	2.5052e-49
S100B	4.12591e-18	0.579192	0.177	0.108	9.91126e-14
IFITM1	7.04101e-27	0.538922	0.458	0.38	1.69139e-22
MT-ND4L	2.22445e-86	0.49574	0.909	0.891	5.34358e-82
MTATP6P1	2.2674e-85	0.425159	0.976	0.973	5.44674e-81
HIST1H4C	8.34328e-18	0.413907	0.497	0.466	2.00422e-13
AC090498.1	7.38615e-17	0.398798	0.32	0.251	1.7743e-12
AL591846.1	0.00674079	0.396209	0.194	0.193	1
CCL5	0.238116	0.382854	0.198	0.224	1
CARS	3.11506e-13	0.337914	0.197	0.137	7.48299e-09
AC005912.1	3.85206e-20	0.322747	0.655	0.653	9.25342e-16
HBA2	4.24248e-11	0.31448	0.231	0.178	1.01913e-06
AC099560.2	5.47014e-09	0.305046	0.355	0.319	0.000131404
MT-ND3	3.96417e-81	0.283673	0.987	0.994	9.52274e-77
RPL41	9.94069e-78	0.281816	0.973	0.984	2.38795e-73
CTSW	0.000686618	0.272566	0.355	0.348	1
AC103591.3	0.00987868	0.270286	0.157	0.141	1
TMA7	1.02468e-24	0.265811	0.808	0.837	2.4615e-20
HBB	1.45634e-12	0.264474	0.44	0.399	3.49842e-08
ATP5ME	0.0118472	0.262117	0.394	0.404	1
PTMAP2	0.00436603	0.261937	0.278	0.269	1
IFITM3	7.12166e-06	0.259053	0.351	0.322	0.171076
MT-ND5	7.61336e-72	0.256508	0.972	0.981	1.82888e-67
MIF	1.23178e-05	0.255302	0.246	0.212	0.295898
RPL41P5	2.8934e-07	0.252478	0.518	0.509	0.00695052
CENPK	9.93682e-45	-0.257022	0.056	0.169	2.38702e-40
MT-ND1	4.11934e-86	-0.261923	0.963	0.995	9.89549e-82
TXNIP	3.2631e-74	-0.284027	0.817	0.953	7.83861e-70
RNASET2	2.69682e-52	-0.290401	0.165	0.337	6.47829e-48
KLF2	1.39852e-62	-0.348223	0.267	0.477	3.35952e-58
HLA-B	4.54081e-112	-0.350526	0.812	0.972	1.09079e-107
GIMAP4	7.7965e-99	-0.454442	0.49	0.749	1.87287e-94
RPL10P9	1.86602e-217	-1.57452	0.053	0.359	4.48256e-213

## Sheet: CD8Teff
gene_id	p_val	avg_logFC	pct.1	pct.2	p_val_adj
MTND2P28	7.54463e-289	1.52899	0.216	0.02	1.81237e-284
AL450405.1	1.13488e-166	0.81005	0.145	0.019	2.72622e-162
MTCO1P12	1.28826e-14	0.611186	0.136	0.102	3.09467e-10
MYOM2	1.77789e-120	0.604556	0.108	0.013	4.27086e-116
IFITM1	1.87345e-56	0.5475	0.379	0.28	4.5004e-52
MT-TW	2.47092e-57	0.523259	0.339	0.245	5.93565e-53
MTATP6P1	4.73765e-91	0.401165	0.946	0.95	1.13808e-86
ALOX5AP	7.63754e-40	0.387849	0.309	0.224	1.83469e-35
IFITM3	1.71703e-30	0.375426	0.329	0.261	4.12464e-26
HIST1H4C	5.18454e-22	0.371446	0.42	0.388	1.24543e-17
HBA2	4.50212e-12	0.358988	0.21	0.176	1.0815e-07
MT-ND4L	6.81144e-49	0.337615	0.83	0.838	1.63624e-44
AC103591.3	6.46221e-11	0.333944	0.109	0.08	1.55235e-06
TRBC1	5.01998e-49	0.326695	0.628	0.567	1.2059e-44
HLA-DRB1	4.33394e-34	0.31734	0.552	0.524	1.0411e-29
DUSP1	1.62477e-24	0.301486	0.432	0.385	3.90302e-20
TMA7	8.83979e-74	0.296936	0.821	0.825	2.12349e-69
HBB	6.16593e-10	0.293605	0.394	0.382	1.48118e-05
PRMT2	4.9575e-19	0.28761	0.377	0.337	1.19089e-14
RPS26	4.10618e-143	0.284001	0.841	0.813	9.86386e-139
CD7	3.17641e-13	0.269048	0.386	0.357	7.63038e-09
COTL1	4.76936e-23	0.265859	0.306	0.244	1.1457e-18
MIF	1.00724e-17	0.265694	0.197	0.149	2.4196e-13
CMC1	3.28073e-08	0.257666	0.315	0.291	0.000788097
PRSS23	1.05551e-55	-0.252417	0.18	0.291	2.53555e-51
TXNIP	1.14496e-126	-0.27165	0.742	0.908	2.75042e-122
ITGB1	9.30522e-85	-0.272189	0.353	0.524	2.2353e-80
FGL2	1.29135e-70	-0.27468	0.128	0.243	3.10208e-66
SPON2	1.36552e-74	-0.283469	0.235	0.381	3.28024e-70
TAGAP	1.18107e-89	-0.289829	0.18	0.329	2.83716e-85
ASCL2	6.33403e-87	-0.297567	0.075	0.186	1.52156e-82
SLFN5	5.25596e-105	-0.300108	0.29	0.475	1.26259e-100
UCP2	3.69805e-112	-0.311792	0.362	0.561	8.88345e-108
GIMAP4	1.58294e-145	-0.362935	0.525	0.737	3.80253e-141
ID2	1.429e-135	-0.38627	0.448	0.652	3.43273e-131
LAIR2	1.47663e-64	-0.389736	0.133	0.242	3.54716e-60
MT-ND1	0	-0.435959	0.928	0.981	0
HLA-B	0	-0.445792	0.935	0.997	0
KLF2	4.19202e-252	-0.502075	0.309	0.595	1.00701e-247
ZNF683	1.15817e-180	-0.693488	0.131	0.323	2.78216e-176
RPL10P9	5.91987e-258	-0.944739	0.021	0.185	1.42207e-253

## Sheet: GDTCells
gene_id	p_val	avg_logFC	pct.1	pct.2	p_val_adj
MTND2P28	3.54946e-77	1.79583	0.276	0.03	8.52651e-73
MTCO1P12	9.15625e-28	1.23513	0.242	0.111	2.19952e-23
AL450405.1	1.12037e-62	1.16387	0.221	0.019	2.69135e-58
MT-TW	4.72094e-21	0.717132	0.402	0.299	1.13406e-16
MT-RNR1	2.10963e-41	0.708484	0.975	0.973	5.06776e-37
GZMB	6.22002e-19	0.664837	0.542	0.469	1.49417e-14
AL365357.1	0.0251891	0.630223	0.297	0.347	1
MT-ND4L	1.62238e-55	0.597349	0.865	0.861	3.89728e-51
MTATP6P1	4.42189e-59	0.552227	0.959	0.97	1.06223e-54
IFITM1	5.67011e-07	0.534296	0.372	0.337	0.0136207
HIST1H4C	6.7337e-06	0.481651	0.4	0.393	0.161757
IFITM3	2.47117e-08	0.468856	0.371	0.323	0.000593624
CMC1	2.50207e-05	0.445798	0.268	0.228	0.601048
GNLY	2.81294e-14	0.432802	0.672	0.631	6.75725e-10
PTMAP2	0.00267308	0.377516	0.22	0.197	1
C1orf56	0.0963446	0.356017	0.113	0.101	1
KMT2E-AS1	0.000433027	0.349949	0.103	0.071	1
HNRNPH1	0.466971	0.345301	0.249	0.269	1
MYOM2	0.00630994	0.332968	0.132	0.105	1
ATP5ME	0.0441235	0.331289	0.366	0.391	1
AC103591.3	0.998769	0.315343	0.114	0.121	1
TMA7	2.4432e-14	0.314518	0.741	0.801	5.86907e-10
LGALS1	0.225593	0.304782	0.286	0.294	1
AC090498.1	0.0134099	0.301714	0.136	0.113	1
DIP2A	0.000572591	0.295932	0.104	0.072	1
NDUFA3	0.0511939	0.294128	0.388	0.416	1
TRGV9	0.220994	0.289297	0.24	0.247	1
RPS26	3.72767e-20	0.288379	0.753	0.763	8.9546e-16
CTSW	8.32778e-08	0.281752	0.706	0.749	0.0020005
BTN3A2	0.507634	0.278456	0.261	0.278	1
TMSB4XP8	0.146445	0.277161	0.11	0.099	1
PRMT2	0.229091	0.276881	0.321	0.341	1
TRDV2	0.981408	0.275783	0.275	0.316	1
LINC01871	0.321628	0.275317	0.346	0.374	1
SNHG9	0.0825725	0.268815	0.148	0.134	1
RPL18AP3	0.959892	0.251414	0.382	0.458	1
NDUFB2	0.814967	0.251012	0.417	0.479	1
TRBC2	0.186609	0.25076	0.633	0.74	1
2022-03-07	3.54625e-23	-0.250039	0.132	0.284	8.51879e-19
FGL2	3.55178e-22	-0.259975	0.04	0.136	8.53208e-18
FYB1	4.27519e-25	-0.262468	0.27	0.479	1.02699e-20
GBP5	1.90743e-28	-0.263087	0.35	0.592	4.58202e-24
SLFN5	1.43923e-24	-0.264812	0.217	0.404	3.45732e-20
IRF1	8.60229e-21	-0.265216	0.254	0.435	2.06644e-16
IKZF3	3.86765e-23	-0.279325	0.202	0.375	9.29087e-19
RPS10	3.96128e-28	-0.280025	0.177	0.368	9.5158e-24
GIMAP2	1.60179e-20	-0.28329	0.125	0.259	3.84783e-16
ZNF600	7.29004e-25	-0.302657	0.084	0.217	1.75121e-20
RILPL2	4.8673e-29	-0.311182	0.046	0.167	1.16922e-24
CCL3L1	4.28795e-17	-0.31133	0.064	0.156	1.03005e-12
MT-ND1	8.15601e-38	-0.311854	0.95	0.986	1.95924e-33
SELL	2.11005e-30	-0.32052	0.197	0.406	5.06877e-26
CD81	1.80974e-19	-0.340555	0.093	0.207	4.34735e-15
TAGAP	2.13944e-26	-0.341352	0.129	0.285	5.13936e-22
KLF2	2.64856e-36	-0.380056	0.245	0.485	6.36238e-32
GIMAP4	5.00502e-55	-0.447414	0.416	0.734	1.20231e-50
HLA-B	8.7659e-112	-0.480174	0.862	0.991	2.10574e-107
RPL10P9	2.87715e-64	-1.00001	0.016	0.184	6.91148e-60

## Sheet: Treg
gene_id	p_val	avg_logFC	pct.1	pct.2	p_val_adj
MTND2P28	4.5197e-63	1.42572	0.226	0.016	1.08572e-58
AL450405.1	7.06696e-60	1.34003	0.273	0.049	1.69762e-55
MTCO1P12	2.66822e-06	0.622452	0.134	0.084	0.064096
LGALS1	0.000190951	0.511262	0.29	0.248	1
IFITM1	8.47922e-09	0.508139	0.389	0.316	0.000203688
MT-TW	2.66895e-09	0.454597	0.267	0.187	6.41134e-05
HLA-DRB1	6.51514e-07	0.447792	0.323	0.262	0.0156507
AL365357.1	0.00241204	0.442556	0.324	0.497	1
CCL5	0.748385	0.404659	0.202	0.222	1
MT-ND4L	1.90778e-14	0.397047	0.785	0.783	4.58287e-10
MTATP6P1	2.80692e-15	0.38376	0.923	0.911	6.74279e-11
HBA2	3.92421e-05	0.383313	0.236	0.18	0.942674
ALOX5AP	4.14921e-05	0.377266	0.291	0.238	0.996724
MT-RNR1	2.00483e-06	0.36558	0.977	0.974	0.04816
HLA-DPB1	6.33909e-05	0.348584	0.326	0.276	1
AC090498.1	6.07834e-05	0.324604	0.253	0.199	1
RPS26	7.36032e-51	0.321374	0.912	0.811	1.7681e-46
CORO1B	0.00572784	0.302292	0.279	0.248	1
HBB	0.00764742	0.300952	0.42	0.408	1
C4orf48	0.0162627	0.300462	0.146	0.119	1
ATP5ME	0.000584015	0.300042	0.394	0.368	1
KLRB1	0.0473492	0.297821	0.103	0.083	1
IFITM3	0.00474003	0.295167	0.214	0.181	1
TMA7	1.01245e-10	0.285317	0.767	0.787	2.43211e-06
CD52	1.97111e-30	0.285312	0.991	0.996	4.73501e-26
PTMAP2	0.005436	0.281204	0.264	0.235	1
HLA-DPA1	0.00339766	0.277701	0.221	0.183	1
CD74	0.0536944	0.272421	0.658	0.708	1
C1orf56	0.26143	0.271122	0.122	0.114	1
PSMA7	3.79904e-06	0.264532	0.721	0.74	0.0912605
KRT10	0.110719	0.263345	0.343	0.341	1
MYL6	1.92541e-13	0.262445	0.8	0.8	4.62522e-09
EMP3	7.76109e-11	0.262181	0.829	0.824	1.86437e-06
AC026979.2	0.103679	0.261502	0.137	0.122	1
HIST1H4C	0.0186849	0.259028	0.419	0.42	1
ACTB	2.45423e-23	0.255475	0.989	0.992	5.89556e-19
RPS9	2.08107e-20	-0.252744	0.739	0.905	4.99915e-16
TTC3	6.03461e-14	-0.26502	0.217	0.359	1.44964e-09
ZNF101	1.26222e-11	-0.26515	0.164	0.276	3.0321e-07
RPS10	5.37843e-20	-0.290832	0.286	0.477	1.29201e-15
TAGAP	4.85382e-17	-0.294632	0.214	0.369	1.16598e-12
CCR7	4.50609e-19	-0.303981	0.397	0.595	1.08245e-14
HLA-B	1.44107e-35	-0.324	0.853	0.971	3.46174e-31
GIMAP4	9.49457e-23	-0.332027	0.512	0.714	2.28078e-18
CENPK	5.90408e-25	-0.342234	0.05	0.183	1.41828e-20
MT-ND1	7.44183e-61	-0.40378	0.908	0.971	1.78768e-56
KLF2	5.64196e-36	-0.446968	0.346	0.594	1.35531e-31
RPL10P9	1.11611e-59	-1.27793	0.035	0.258	2.68113e-55

## Sheet: NKT
gene_id	p_val	avg_logFC	pct.1	pct.2	p_val_adj
MTND2P28	6.43295e-27	1.20953	0.186	0.022	1.54532e-22
AL450405.1	4.44568e-25	0.844269	0.153	0.011	1.06794e-20
MTCO1P12	0.00143947	0.796098	0.152	0.107	1
IFITM1	2.59637e-13	0.716082	0.445	0.307	6.23699e-09
MYOM2	6.99565e-19	0.690269	0.171	0.032	1.6805e-14
IFITM3	1.01187e-16	0.685262	0.469	0.3	2.43072e-12
ALOX5AP	6.47049e-09	0.680373	0.311	0.2	0.000155434
DUSP1	1.96092e-13	0.655717	0.487	0.357	4.71052e-09
TRBC1	2.70073e-18	0.573749	0.567	0.375	6.48768e-14
MT-TW	3.59013e-08	0.559028	0.371	0.275	0.00086242
XCL1	6.38237e-11	0.555001	0.506	0.445	1.53317e-06
FCER1G	0.000128027	0.522437	0.265	0.196	1
MTATP6P1	1.31567e-20	0.519812	0.948	0.954	3.16049e-16
XCL2	1.37017e-23	0.508983	0.787	0.672	3.29143e-19
CEBPD	0.0057486	0.438311	0.139	0.098	1
AC103591.3	0.000787514	0.434758	0.115	0.067	1
JUN	0.0103527	0.408748	0.224	0.187	1
RPS26	1.0991e-15	0.407704	0.779	0.797	2.64025e-11
GNLY	0.00785836	0.397093	0.67	0.773	1
HLA-DRB1	0.000322602	0.375372	0.513	0.515	1
IFITM2	6.82458e-15	0.370536	0.859	0.874	1.6394e-10
CD7	0.0339327	0.366372	0.518	0.579	1
AC044849.1	0.00110728	0.364094	0.137	0.087	1
AC090498.1	5.3505e-05	0.361835	0.137	0.077	1
PRMT2	0.00017608	0.361012	0.37	0.314	1
IL7R	0.221597	0.359297	0.166	0.152	1
PPP1R15A	0.00116043	0.35645	0.224	0.17	1
DNAJB1	0.0165895	0.351928	0.313	0.287	1
TRGC1	0.875327	0.348098	0.212	0.238	1
C1orf56	0.357008	0.347523	0.131	0.124	1
GZMK	0.145917	0.338056	0.197	0.177	1
SMDT1	0.0325086	0.333827	0.291	0.265	1
MIF	0.00198904	0.3305	0.186	0.133	1
RPL18AP3	0.140767	0.316103	0.34	0.347	1
HIST1H4C	0.168109	0.316006	0.392	0.418	1
TMSB4XP8	0.172726	0.306694	0.15	0.134	1
KLF6	9.83811e-08	0.306363	0.665	0.651	0.00236331
C1orf162	0.0062827	0.305915	0.172	0.128	1
FOS	0.41564	0.304855	0.318	0.341	1
TMA7	1.32542e-09	0.303651	0.821	0.864	3.18392e-05
PIGBOS1	0.0849606	0.299381	0.106	0.083	1
FKBP11	0.00242608	0.29855	0.112	0.069	1
CMC1	0.000200734	0.297243	0.64	0.649	1
MT-ND4L	0.0633838	0.295527	0.806	0.869	1
NFKBIA	0.00226105	0.290505	0.453	0.437	1
TBCC	0.139816	0.290501	0.224	0.208	1
JUNB	0.18446	0.287923	0.493	0.535	1
HBA2	0.0591993	0.279868	0.207	0.182	1
SNHG9	0.280492	0.278797	0.166	0.155	1
PSME1	2.51253e-05	0.278251	0.799	0.861	0.603559
JUND	0.219732	0.269388	0.103	0.087	1
PHPT1	0.945	0.266507	0.201	0.219	1
COMMD7	0.28265	0.26583	0.171	0.16	1
PRR13	0.491198	0.261597	0.439	0.494	1
CD74	0.000325027	0.258811	0.796	0.839	1
BST2	0.461274	0.256607	0.276	0.281	1
ATP5MG	0.00812679	0.256268	0.675	0.757	1
TIMP1	0.0296225	0.253008	0.106	0.077	1
RPL41P5	0.210292	0.25261	0.199	0.185	1
HNRNPU	2.18182e-11	-0.251196	0.393	0.618	5.24116e-07
HNRNPA3	2.46199e-11	-0.251544	0.384	0.601	5.91419e-07
CEP78	1.22497e-10	-0.252031	0.163	0.326	2.94263e-06
LCP2	2.1079e-10	-0.253683	0.248	0.429	5.06361e-06
VCL	2.20033e-10	-0.254156	0.049	0.157	5.28564e-06
DDX17	1.03984e-10	-0.255856	0.258	0.444	2.4979e-06
GZMH	6.99845e-14	-0.258096	0.645	0.869	1.68117e-09
LSM14A	1.63474e-10	-0.258584	0.169	0.333	3.92697e-06
UTRN	1.32464e-09	-0.259018	0.172	0.325	3.18206e-05
LAIR2	1.00612e-09	-0.259635	0.141	0.289	2.41689e-05
GOLGA8A	5.82799e-13	-0.2603	0.055	0.19	1.4e-08
CSGALNACT2	1.87527e-08	-0.260547	0.07	0.172	0.000450477
SCFD1	1.13158e-07	-0.261173	0.081	0.181	0.00271829
TAF7	2.41836e-09	-0.261739	0.262	0.432	5.80938e-05
PRSS23	1.48385e-12	-0.2623	0.106	0.266	3.56451e-08
HLA-DQA2	6.4759e-09	-0.264787	0.103	0.221	0.000155564
SAMHD1	2.13837e-12	-0.26485	0.254	0.472	5.13679e-08
BPTF	1.83566e-09	-0.265193	0.136	0.275	4.40963e-05
CENPK	1.17785e-09	-0.26549	0.03	0.119	2.82942e-05
PTPN12	2.1482e-09	-0.266296	0.09	0.212	5.1604e-05
TGOLN2	7.14958e-09	-0.266606	0.186	0.338	0.000171747
MYO1G	3.38482e-09	-0.268037	0.239	0.4	8.13101e-05
GRSF1	1.60502e-07	-0.268107	0.136	0.254	0.00385558
FBXL5	4.23946e-08	-0.269392	0.112	0.229	0.0010184
UCP2	1.01332e-16	-0.270553	0.33	0.596	2.4342e-12
RNF7	3.63219e-09	-0.270991	0.152	0.295	8.72524e-05
SYNGR1	2.24836e-12	-0.27413	0.098	0.253	5.40101e-08
OSBPL8	2.76002e-09	-0.276926	0.139	0.278	6.63011e-05
ZNF224	9.35612e-09	-0.277817	0.038	0.124	0.000224753
PPWD1	5.38124e-08	-0.281725	0.095	0.202	0.00129268
LYST	1.20015e-10	-0.288914	0.179	0.343	2.883e-06
CLTA	3.88778e-11	-0.291945	0.107	0.253	9.33924e-07
HIST1H1E	5.69429e-10	-0.298568	0.215	0.387	1.36788e-05
TYROBP	4.86044e-13	-0.299471	0.504	0.72	1.16758e-08
KIR2DL1	8.23315e-13	-0.30042	0.062	0.201	1.97777e-08
ID2	5.57747e-15	-0.302041	0.543	0.788	1.33982e-10
ROCK1	2.82471e-09	-0.304745	0.144	0.281	6.78553e-05
GIMAP4	1.91956e-14	-0.30889	0.509	0.752	4.61117e-10
SERPINB6	1.52931e-11	-0.317544	0.134	0.294	3.6737e-07
SETD2	1.66448e-12	-0.322955	0.156	0.33	3.9984e-08
RBL2	1.61449e-14	-0.33442	0.303	0.527	3.87832e-10
TRDV1	5.44647e-13	-0.34309	0.033	0.147	1.30835e-08
KLF2	1.44178e-18	-0.364178	0.354	0.618	3.46344e-14
TRGV3	2.51761e-15	-0.382865	0.013	0.124	6.04779e-11
KLRC2	2.87438e-16	-0.386597	0.115	0.309	6.90484e-12
HIST1H1D	1.74213e-14	-0.420178	0.095	0.26	4.18494e-10
FGL2	4.02389e-14	-0.431188	0.101	0.26	9.66618e-10
FCGR3A	1.30694e-26	-0.442021	0.359	0.678	3.13953e-22
TRGV4	3.78376e-19	-0.457986	0.025	0.175	9.08935e-15
ZNF683	1.23087e-10	-0.471099	0.051	0.16	2.9568e-06
MT-ND1	3.23499e-60	-0.534764	0.937	0.993	7.77109e-56
HLA-B	5.77468e-86	-0.546784	0.918	0.999	1.38719e-81
TRGC2	3.78979e-35	-0.76886	0.406	0.703	9.10382e-31
RPL10P9	7.79978e-17	-0.803646	0.013	0.131	1.87366e-12

## Sheet: NK
gene_id	p_val	avg_logFC	pct.1	pct.2	p_val_adj
MTND2P28	0	1.77435	0.335	0.016	0
AL450405.1	7.33e-193	0.652572	0.118	0.013	1.76e-188
MYOM2	0	0.641727	0.447	0.196	0
MT-TW	3.67e-83	0.565353	0.329	0.248	8.81e-79
MTCO1P12	2.59e-08	0.56485	0.121	0.105	0.000622551
IFITM1	1.5e-115	0.543471	0.466	0.362	3.61e-111
KIR2DL3	3.7e-94	0.497313	0.203	0.108	8.88e-90
HBB	1.84e-28	0.430455	0.4	0.378	4.43e-24
HLA-DRB1	1.38e-49	0.429146	0.387	0.345	3.31e-45
IFITM3	1.27e-117	0.429122	0.546	0.448	3.06e-113
HIST1H4C	9.9e-44	0.426204	0.435	0.411	2.38e-39
MT-ND4L	8.49e-153	0.416826	0.814	0.824	2.04e-148
TRAC	0.000126952	0.412886	0.19	0.187	1
MTATP6P1	2.18e-172	0.397468	0.934	0.938	5.24e-168
CMC1	8.22e-76	0.388017	0.424	0.333	1.98e-71
TMA7	3.2e-168	0.381962	0.77	0.763	7.68e-164
PRMT2	6.59e-46	0.379326	0.394	0.351	1.58e-41
PPDPF	1.39e-49	0.377079	0.448	0.408	3.34e-45
ALOX5AP	3.62e-37	0.370637	0.384	0.332	8.7e-33
TRBC2	4.84e-76	0.347845	0.717	0.748	1.16e-71
HLA-DPB1	1.96e-42	0.336977	0.521	0.516	4.7e-38
HLA-DPA1	1.59e-24	0.332883	0.345	0.32	3.83e-20
LGALS1	1.31e-31	0.32514	0.581	0.588	3.15e-27
IL32	9.23e-76	0.318369	0.597	0.536	2.22e-71
ATP5ME	1.45e-14	0.315337	0.402	0.409	3.48e-10
KIR2DL1	1.73e-07	0.305996	0.164	0.153	0.00416682
RPL34	1.37e-209	0.299536	0.924	0.944	3.29e-205
RPS26	9.22e-113	0.295002	0.724	0.718	2.21e-108
NDUFA3	1.37e-12	0.294202	0.396	0.4	3.29e-08
KIR3DL2	3.97e-23	0.292937	0.165	0.125	9.54e-19
PTMS	6.96e-26	0.287739	0.11	0.072	1.67e-21
HBA2	3.97e-17	0.265207	0.236	0.204	9.53e-13
DIP2A	9.04e-17	0.264825	0.143	0.111	2.17e-12
LINC01871	8.77e-08	0.263101	0.328	0.324	0.00210648
CTSW	5.77e-99	0.258751	0.858	0.886	1.39e-94
MT-RNR1	2.55e-09	0.253902	0.967	0.975	6.12e-05
CD74	1.4e-40	0.253401	0.714	0.757	3.37e-36
RPL41	1.82e-58	0.25057	0.701	0.737	4.36e-54
CD81	9.34e-58	-0.250812	0.098	0.167	2.24e-53
UCP2	1.42e-160	-0.2519	0.399	0.614	3.41e-156
SPON2	1.45e-102	-0.252727	0.621	0.782	3.49e-98
GNPTAB	9.77e-156	-0.260533	0.217	0.391	2.35e-151
CD52	2.56e-140	-0.261887	0.732	0.849	6.15e-136
HOPX	1.24e-152	-0.262256	0.486	0.693	2.97e-148
JAK1	1.11e-174	-0.276382	0.611	0.823	2.67e-170
FGL2	2.74e-162	-0.289447	0.142	0.291	6.57e-158
SERPINB1	1.25e-159	-0.294174	0.191	0.354	3.01e-155
GBP5	3.79e-187	-0.29616	0.321	0.536	9.09e-183
HIST1H1D	9.02e-117	-0.298894	0.108	0.217	2.17e-112
PTGDS	1.04e-71	-0.305254	0.069	0.138	2.49e-67
ARL4C	3.8e-212	-0.307358	0.375	0.613	9.12e-208
KLRC1	9.57e-99	-0.316207	0.071	0.156	2.3e-94
GIMAP4	2.32e-192	-0.316269	0.411	0.63	5.58e-188
LY6E	9.77e-180	-0.32256	0.457	0.676	2.35e-175
SLFN5	1.08e-204	-0.332008	0.222	0.42	2.59e-200
SYTL2	5.7e-164	-0.332766	0.094	0.221	1.37e-159
HBA1	4.4e-42	-0.336531	0.179	0.254	1.06e-37
KLF2	1.59e-230	-0.340144	0.324	0.56	3.83e-226
ZNF600	2.91e-202	-0.375532	0.113	0.265	7e-198
MT-ND1	0	-0.401718	0.887	0.958	0
ID2	0	-0.401838	0.644	0.86	0
TXNIP	0	-0.426829	0.666	0.916	0
HLA-B	0	-0.452687	0.929	0.995	0
PRSS57	0	-0.510708	0.019	0.141	0
SELL	0	-0.570434	0.124	0.35	0
RPL10P9	0	-0.752594	0.012	0.131	0
ZNF683	0	-0.757482	0.027	0.202	0
