# Supplementary material for: Single-cell transcriptomics reveals peripheral immune responses in non-segmental vitiligo
Source: Front Immunol. 2023 Nov 22;14:1221260. doi: 10.3389/fimmu.2023.1221260 (PMC10702986; doi:10.3389/fimmu.2023.1221260)
Supplement: Supplementary file 5 [file Table_4.xlsx]

## Sheet: Legends
Supplementary Table 4. Gene Ontology (GO) biological process functions pathway analyses of differentially expressed genes in peripheral blood immune cells from patients with advanced non-segmental vitiligo. Tabs labeled for cell type and analysis (e.g. CD4NaiveT_up =GO pathway analysis for up-regulated differential genes of CD4+ T cells in patients with advanced non-segmental vitiligo vs healthy …

## Sheet: TCells_up
ONTOLOGY	ID	Description	GeneRatio	BgRatio	pvalue	p.adjust	qvalue	geneID	Count
BP	GO:0034341	response to interferon-gamma	6/22	197/18862	7.81e-08	1.63e-05	1.15e-05	IFITM1/IFITM2/IFITM3/HLA-DRB1/HLA-DPB1/HLA-DPA1	6
BP	GO:0046596	regulation of viral entry into host cell	5/22	41/18862	9.66e-10	6.06e-07	4.25e-07	IFITM1/IFITM2/IFITM3/LGALS1/HLA-DRB1	5
BP	GO:0052372	modulation by symbiont of entry into host	5/22	48/18862	2.2e-09	6.88e-07	4.83e-07	IFITM1/IFITM2/IFITM3/LGALS1/HLA-DRB1	5
BP	GO:0046718	viral entry into host cell	5/22	140/18862	4.99e-07	7.82e-05	5.49e-05	IFITM1/IFITM2/IFITM3/LGALS1/HLA-DRB1	5
BP	GO:1903900	regulation of viral life cycle	5/22	148/18862	6.57e-07	8.1e-05	5.68e-05	IFITM1/IFITM2/IFITM3/LGALS1/HLA-DRB1	5
BP	GO:0044409	entry into host	5/22	153/18862	7.75e-07	8.1e-05	5.68e-05	IFITM1/IFITM2/IFITM3/LGALS1/HLA-DRB1	5
BP	GO:0052126	movement in host environment	5/22	175/18862	1.5e-06	0.000121473	8.52e-05	IFITM1/IFITM2/IFITM3/LGALS1/HLA-DRB1	5
BP	GO:0050792	regulation of viral process	5/22	186/18862	2.03e-06	0.00012732	8.93e-05	IFITM1/IFITM2/IFITM3/LGALS1/HLA-DRB1	5
BP	GO:0043903	regulation of biological process involved in symbiotic interaction	5/22	197/18862	2.69e-06	0.000143345	0.000100593	IFITM1/IFITM2/IFITM3/LGALS1/HLA-DRB1	5
BP	GO:0051701	biological process involved in interaction with host	5/22	219/18862	4.52e-06	0.000217952	0.000152949	IFITM1/IFITM2/IFITM3/LGALS1/HLA-DRB1	5
BP	GO:0019058	viral life cycle	5/22	348/18862	4.22e-05	0.00165545	0.00116172	IFITM1/IFITM2/IFITM3/LGALS1/HLA-DRB1	5
BP	GO:0051251	positive regulation of lymphocyte activation	5/22	356/18862	4.71e-05	0.00167347	0.00117436	LGALS1/HLA-DRB1/HLA-DPB1/HLA-DPA1/MIF	5
BP	GO:0002696	positive regulation of leukocyte activation	5/22	401/18862	8.28e-05	0.00217923	0.00152928	LGALS1/HLA-DRB1/HLA-DPB1/HLA-DPA1/MIF	5
BP	GO:0050867	positive regulation of cell activation	5/22	412/18862	9.4e-05	0.00233448	0.00163823	LGALS1/HLA-DRB1/HLA-DPB1/HLA-DPA1/MIF	5
BP	GO:0002478	antigen processing and presentation of exogenous peptide antigen	4/22	177/18862	4.8e-05	0.00167347	0.00117436	PSME1/HLA-DRB1/HLA-DPB1/HLA-DPA1	4
BP	GO:0019884	antigen processing and presentation of exogenous antigen	4/22	185/18862	5.71e-05	0.00188328	0.0013216	PSME1/HLA-DRB1/HLA-DPB1/HLA-DPA1	4
BP	GO:0048002	antigen processing and presentation of peptide antigen	4/22	194/18862	6.86e-05	0.00202271	0.00141945	PSME1/HLA-DRB1/HLA-DPB1/HLA-DPA1	4
BP	GO:0050852	T cell receptor signaling pathway	4/22	204/18862	8.34e-05	0.00217923	0.00152928	PSME1/HLA-DRB1/HLA-DPB1/HLA-DPA1	4
BP	GO:0050870	positive regulation of T cell activation	4/22	212/18862	9.68e-05	0.00233448	0.00163823	LGALS1/HLA-DRB1/HLA-DPB1/HLA-DPA1	4
BP	GO:0050670	regulation of lymphocyte proliferation	4/22	221/18862	0.000113667	0.00257525	0.00180719	HLA-DRB1/HLA-DPB1/HLA-DPA1/MIF	4
BP	GO:0032944	regulation of mononuclear cell proliferation	4/22	223/18862	0.000117687	0.00257525	0.00180719	HLA-DRB1/HLA-DPB1/HLA-DPA1/MIF	4
BP	GO:0019882	antigen processing and presentation	4/22	234/18862	0.000141667	0.00269167	0.00188889	PSME1/HLA-DRB1/HLA-DPB1/HLA-DPA1	4
BP	GO:1903039	positive regulation of leukocyte cell-cell adhesion	4/22	234/18862	0.000141667	0.00269167	0.00188889	LGALS1/HLA-DRB1/HLA-DPB1/HLA-DPA1	4
BP	GO:0070663	regulation of leukocyte proliferation	4/22	241/18862	0.000158661	0.00276335	0.00193919	HLA-DRB1/HLA-DPB1/HLA-DPA1/MIF	4
BP	GO:0022409	positive regulation of cell-cell adhesion	4/22	276/18862	0.000266549	0.00355588	0.00249536	LGALS1/HLA-DRB1/HLA-DPB1/HLA-DPA1	4
BP	GO:0046651	lymphocyte proliferation	4/22	282/18862	0.000289297	0.00370182	0.00259777	HLA-DRB1/HLA-DPB1/HLA-DPA1/MIF	4
BP	GO:0032943	mononuclear cell proliferation	4/22	285/18862	0.00030118	0.00370275	0.00259842	HLA-DRB1/HLA-DPB1/HLA-DPA1/MIF	4
BP	GO:0070661	leukocyte proliferation	4/22	312/18862	0.000424499	0.0049289	0.00345888	HLA-DRB1/HLA-DPB1/HLA-DPA1/MIF	4
BP	GO:0050851	antigen receptor-mediated signaling pathway	4/22	323/18862	0.00048383	0.00541717	0.00380152	PSME1/HLA-DRB1/HLA-DPB1/HLA-DPA1	4
BP	GO:0050863	regulation of T cell activation	4/22	327/18862	0.000506806	0.00542729	0.00380863	LGALS1/HLA-DRB1/HLA-DPB1/HLA-DPA1	4
BP	GO:1903037	regulation of leukocyte cell-cell adhesion	4/22	330/18862	0.000524542	0.00547786	0.00384411	LGALS1/HLA-DRB1/HLA-DPB1/HLA-DPA1	4
BP	GO:0007159	leukocyte cell-cell adhesion	4/22	366/18862	0.00077347	0.00734796	0.00515647	LGALS1/HLA-DRB1/HLA-DPB1/HLA-DPA1	4
BP	GO:0045785	positive regulation of cell adhesion	4/22	425/18862	0.00134714	0.0118966	0.00834851	LGALS1/HLA-DRB1/HLA-DPB1/HLA-DPA1	4
BP	GO:0022407	regulation of cell-cell adhesion	4/22	437/18862	0.00149264	0.0126471	0.00887515	LGALS1/HLA-DRB1/HLA-DPB1/HLA-DPA1	4
BP	GO:0042110	T cell activation	4/22	474/18862	0.00201038	0.0163702	0.0114879	LGALS1/HLA-DRB1/HLA-DPB1/HLA-DPA1	4
BP	GO:0002429	immune response-activating cell surface receptor signaling pathway	4/22	481/18862	0.00212076	0.0168319	0.0118118	PSME1/HLA-DRB1/HLA-DPB1/HLA-DPA1	4
BP	GO:0002757	immune response-activating signal transduction	4/22	481/18862	0.00212076	0.0168319	0.0118118	PSME1/HLA-DRB1/HLA-DPB1/HLA-DPA1	4
BP	GO:0046597	negative regulation of viral entry into host cell	3/22	20/18862	1.55e-06	0.000121473	8.52e-05	IFITM1/IFITM2/IFITM3	3
BP	GO:0035455	response to interferon-alpha	3/22	21/18862	1.81e-06	0.000125877	8.83e-05	IFITM1/IFITM2/IFITM3	3
BP	GO:1903901	negative regulation of viral life cycle	3/22	24/18862	2.74e-06	0.000143345	0.000100593	IFITM1/IFITM2/IFITM3	3
BP	GO:0035456	response to interferon-beta	3/22	31/18862	6.06e-06	0.000271429	0.000190476	IFITM1/IFITM2/IFITM3	3
BP	GO:0045071	negative regulation of viral genome replication	3/22	54/18862	3.29e-05	0.00137384	0.0009641	IFITM1/IFITM2/IFITM3	3
BP	GO:0045069	regulation of viral genome replication	3/22	83/18862	0.00011911	0.00257525	0.00180719	IFITM1/IFITM2/IFITM3	3
BP	GO:0048525	negative regulation of viral process	3/22	89/18862	0.000146554	0.00270262	0.00189658	IFITM1/IFITM2/IFITM3	3
BP	GO:0060333	interferon-gamma-mediated signaling pathway	3/22	91/18862	0.000156539	0.00276335	0.00193919	HLA-DRB1/HLA-DPB1/HLA-DPA1	3
BP	GO:0060337	type I interferon signaling pathway	3/22	95/18862	0.000177816	0.00293396	0.00205892	IFITM1/IFITM2/IFITM3	3
BP	GO:0071357	cellular response to type I interferon	3/22	96/18862	0.000183413	0.00294872	0.00206928	IFITM1/IFITM2/IFITM3	3
BP	GO:0019886	antigen processing and presentation of exogenous peptide antigen via MHC class II	3/22	99/18862	0.00020089	0.00314894	0.00220979	HLA-DRB1/HLA-DPB1/HLA-DPA1	3
BP	GO:0034340	response to type I interferon	3/22	101/18862	0.00021312	0.00325918	0.00228714	IFITM1/IFITM2/IFITM3	3
BP	GO:0098869	cellular oxidant detoxification	3/22	102/18862	0.000219413	0.00327552	0.00229861	ALOX5AP/HBA2/HBB	3
BP	GO:0002495	antigen processing and presentation of peptide antigen via MHC class II	3/22	103/18862	0.000225825	0.00329284	0.00231076	HLA-DRB1/HLA-DPB1/HLA-DPA1	3
BP	GO:0002504	antigen processing and presentation of peptide or polysaccharide antigen via MHC class II	3/22	104/18862	0.000232357	0.00331108	0.00232357	HLA-DRB1/HLA-DPB1/HLA-DPA1	3
BP	GO:0032649	regulation of interferon-gamma production	3/22	107/18862	0.000252685	0.00344421	0.00241699	HLA-DRB1/HLA-DPB1/HLA-DPA1	3
BP	GO:0032609	interferon-gamma production	3/22	112/18862	0.000289064	0.00370182	0.00259777	HLA-DRB1/HLA-DPB1/HLA-DPA1	3
BP	GO:0001909	leukocyte mediated cytotoxicity	3/22	113/18862	0.000296724	0.00370275	0.00259842	GZMB/HLA-DRB1/GZMM	3
BP	GO:1990748	cellular detoxification	3/22	115/18862	0.000312434	0.00376723	0.00264367	ALOX5AP/HBA2/HBB	3
BP	GO:0097237	cellular response to toxic substance	3/22	122/18862	0.000371627	0.00439642	0.00308521	ALOX5AP/HBA2/HBB	3
BP	GO:0019079	viral genome replication	3/22	129/18862	0.000437612	0.00498877	0.00350089	IFITM1/IFITM2/IFITM3	3
BP	GO:0050671	positive regulation of lymphocyte proliferation	3/22	135/18862	0.000499814	0.00542729	0.00380863	HLA-DPB1/HLA-DPA1/MIF	3
BP	GO:0032946	positive regulation of mononuclear cell proliferation	3/22	136/18862	0.000510702	0.00542729	0.00380863	HLA-DPB1/HLA-DPA1/MIF	3
BP	GO:0098754	detoxification	3/22	138/18862	0.000532934	0.00547786	0.00384411	ALOX5AP/HBA2/HBB	3
BP	GO:0070665	positive regulation of leukocyte proliferation	3/22	148/18862	0.000653413	0.00630292	0.0044231	HLA-DPB1/HLA-DPA1/MIF	3
BP	GO:0042129	regulation of T cell proliferation	3/22	168/18862	0.000943699	0.00883133	0.00619743	HLA-DRB1/HLA-DPB1/HLA-DPA1	3
BP	GO:0071346	cellular response to interferon-gamma	3/22	177/18862	0.00109717	0.0101165	0.00709933	HLA-DRB1/HLA-DPB1/HLA-DPA1	3
BP	GO:0001906	cell killing	3/22	179/18862	0.00113329	0.0102039	0.00716064	GZMB/HLA-DRB1/GZMM	3
BP	GO:0042098	T cell proliferation	3/22	195/18862	0.00144959	0.0124506	0.00873724	HLA-DRB1/HLA-DPB1/HLA-DPA1	3
BP	GO:0051259	protein complex oligomerization	3/22	229/18862	0.00229355	0.0179757	0.0126145	ALOX5AP/HLA-DRB1/MIF	3
BP	GO:0009636	response to toxic substance	3/22	239/18862	0.00258917	0.0197976	0.0138931	ALOX5AP/HBA2/HBB	3
BP	GO:0051607	defense response to virus	3/22	260/18862	0.00328437	0.0245155	0.0172038	IFITM1/IFITM2/IFITM3	3
BP	GO:0140546	defense response to symbiont	3/22	260/18862	0.00328437	0.0245155	0.0172038	IFITM1/IFITM2/IFITM3	3
CC	GO:0030139	endocytic vesicle	5/22	307/19520	1.97e-05	0.000225027	9.47e-05	HBA2/HBB/HLA-DRB1/HLA-DPB1/HLA-DPA1	5
CC	GO:0005765	lysosomal membrane	4/22	378/19520	0.000767972	0.00324617	0.00136681	IFITM3/HLA-DRB1/HLA-DPB1/HLA-DPA1	4
CC	GO:0098852	lytic vacuole membrane	4/22	378/19520	0.000767972	0.00324617	0.00136681	IFITM3/HLA-DRB1/HLA-DPB1/HLA-DPA1	4
CC	GO:0005774	vacuolar membrane	4/22	431/19520	0.00125049	0.00418997	0.0017642	IFITM3/HLA-DRB1/HLA-DPB1/HLA-DPA1	4
CC	GO:0042613	MHC class II protein complex	3/22	16/19520	6.89e-07	5.51e-05	2.32e-05	HLA-DRB1/HLA-DPB1/HLA-DPA1	3
CC	GO:0042611	MHC protein complex	3/22	25/19520	2.81e-06	8.91e-05	3.75e-05	HLA-DRB1/HLA-DPB1/HLA-DPA1	3
CC	GO:0071556	integral component of lumenal side of endoplasmic reticulum membrane	3/22	29/19520	4.45e-06	8.91e-05	3.75e-05	HLA-DRB1/HLA-DPB1/HLA-DPA1	3
CC	GO:0098553	lumenal side of endoplasmic reticulum membrane	3/22	29/19520	4.45e-06	8.91e-05	3.75e-05	HLA-DRB1/HLA-DPB1/HLA-DPA1	3
CC	GO:0098576	lumenal side of membrane	3/22	36/19520	8.66e-06	0.000138564	5.83e-05	HLA-DRB1/HLA-DPB1/HLA-DPA1	3
CC	GO:0030669	clathrin-coated endocytic vesicle membrane	3/22	39/19520	1.11e-05	0.000147475	6.21e-05	HLA-DRB1/HLA-DPB1/HLA-DPA1	3
CC	GO:0045334	clathrin-coated endocytic vesicle	3/22	57/19520	3.5e-05	0.000349501	0.000147158	HLA-DRB1/HLA-DPB1/HLA-DPA1	3
CC	GO:0012507	ER to Golgi transport vesicle membrane	3/22	62/19520	4.5e-05	0.00040009	0.000168459	HLA-DRB1/HLA-DPB1/HLA-DPA1	3
CC	GO:0030134	COPII-coated ER to Golgi transport vesicle	3/22	94/19520	0.000155844	0.000989593	0.000416671	HLA-DRB1/HLA-DPB1/HLA-DPA1	3
CC	GO:0032588	trans-Golgi network membrane	3/22	95/19520	0.000160809	0.000989593	0.000416671	HLA-DRB1/HLA-DPB1/HLA-DPA1	3
CC	GO:0030665	clathrin-coated vesicle membrane	3/22	117/19520	0.000297403	0.00158615	0.000667852	HLA-DRB1/HLA-DPB1/HLA-DPA1	3
CC	GO:0030176	integral component of endoplasmic reticulum membrane	3/22	157/19520	0.000702563	0.00324617	0.00136681	HLA-DRB1/HLA-DPB1/HLA-DPA1	3
CC	GO:0030666	endocytic vesicle membrane	3/22	163/19520	0.000783353	0.00324617	0.00136681	HLA-DRB1/HLA-DPB1/HLA-DPA1	3
CC	GO:0031227	intrinsic component of endoplasmic reticulum membrane	3/22	165/19520	0.000811542	0.00324617	0.00136681	HLA-DRB1/HLA-DPB1/HLA-DPA1	3
CC	GO:0030662	coated vesicle membrane	3/22	182/19520	0.00107754	0.00391833	0.00164982	HLA-DRB1/HLA-DPB1/HLA-DPA1	3
CC	GO:0030136	clathrin-coated vesicle	3/22	192/19520	0.00125699	0.00418997	0.0017642	HLA-DRB1/HLA-DPB1/HLA-DPA1	3
CC	GO:0030658	transport vesicle membrane	3/22	206/19520	0.00153838	0.0049228	0.00207276	HLA-DRB1/HLA-DPB1/HLA-DPA1	3
CC	GO:0005802	trans-Golgi network	3/22	251/19520	0.0027001	0.00830801	0.00349811	HLA-DRB1/HLA-DPB1/HLA-DPA1	3
CC	GO:0030135	coated vesicle	3/22	295/19520	0.00425288	0.0126011	0.00530574	HLA-DRB1/HLA-DPB1/HLA-DPA1	3
CC	GO:0031301	integral component of organelle membrane	3/22	371/19520	0.00802087	0.0229168	0.00964917	HLA-DRB1/HLA-DPB1/HLA-DPA1	3
CC	GO:0030133	transport vesicle	3/22	402/19520	0.00998289	0.0257623	0.0108473	HLA-DRB1/HLA-DPB1/HLA-DPA1	3
CC	GO:0031300	intrinsic component of organelle membrane	3/22	402/19520	0.00998289	0.0257623	0.0108473	HLA-DRB1/HLA-DPB1/HLA-DPA1	3
MF	GO:0042605	peptide antigen binding	3/22	32/18337	6.28e-06	0.000590775	0.00031755	HLA-DRB1/HLA-DPB1/HLA-DPA1	3
MF	GO:0004601	peroxidase activity	3/22	53/18337	2.92e-05	0.00105096	0.000564906	ALOX5AP/HBA2/HBB	3
MF	GO:0016684	oxidoreductase activity, acting on peroxide as acceptor	3/22	57/18337	3.64e-05	0.00105096	0.000564906	ALOX5AP/HBA2/HBB	3
MF	GO:0016209	antioxidant activity	3/22	86/18337	0.00012462	0.00167347	0.000899515	ALOX5AP/HBA2/HBB	3
MF	GO:0043177	organic acid binding	3/22	114/18337	0.000286841	0.00337038	0.00181163	ALOX5AP/HBA2/HBB	3
MF	GO:0003823	antigen binding	3/22	165/18337	0.000844608	0.00848138	0.00455886	HLA-DRB1/HLA-DPB1/HLA-DPA1	3
MF	GO:0042277	peptide binding	3/22	315/18337	0.00530911	0.041588	0.0223542	HLA-DRB1/HLA-DPB1/HLA-DPA1	3

## Sheet: TCells_down
ONTOLOGY	ID	Description	GeneRatio	BgRatio	pvalue	p.adjust	qvalue	geneID	Count
BP	GO:1903131	mononuclear cell differentiation	5/12	411/18862	3.35e-06	0.00213541	0.00123312	TCF7/LEF1/HLA-B/CCR7/ZNF683	5
BP	GO:0030217	T cell differentiation	4/12	246/18862	1.29e-05	0.00311373	0.00179806	TCF7/LEF1/CCR7/ZNF683	4
BP	GO:1902105	regulation of leukocyte differentiation	4/12	279/18862	2.11e-05	0.00311373	0.00179806	TCF7/LEF1/HLA-B/ZNF683	4
BP	GO:0050863	regulation of T cell activation	4/12	327/18862	3.93e-05	0.00403809	0.00233184	TCF7/LEF1/CCR7/ZNF683	4
BP	GO:0030098	lymphocyte differentiation	4/12	358/18862	5.6e-05	0.00446572	0.00257878	TCF7/LEF1/CCR7/ZNF683	4
BP	GO:0045580	regulation of T cell differentiation	3/12	146/18862	9.5e-05	0.00576442	0.00332874	TCF7/LEF1/ZNF683	3
BP	GO:1903706	regulation of hemopoiesis	4/12	415/18862	9.94e-05	0.00576442	0.00332874	TCF7/LEF1/HLA-B/ZNF683	4
BP	GO:0045619	regulation of lymphocyte differentiation	3/12	175/18862	0.000162397	0.00774509	0.0044725	TCF7/LEF1/ZNF683	3
BP	GO:0042110	T cell activation	4/12	474/18862	0.000166044	0.00774509	0.0044725	TCF7/LEF1/CCR7/ZNF683	4
BP	GO:1901654	response to ketone	3/12	193/18862	0.000216785	0.00818924	0.00472898	TXNIP/KLF2/CCR7	3
BP	GO:0000302	response to reactive oxygen species	3/12	224/18862	0.000335897	0.0119057	0.00687509	TXNIP/KLF2/CCR7	3
BP	GO:0007159	leukocyte cell-cell adhesion	3/12	366/18862	0.00139953	0.0346129	0.0199877	LEF1/SELL/CCR7	3
BP	GO:0001818	negative regulation of cytokine production	3/12	367/18862	0.00141056	0.0346129	0.0199877	LEF1/KLF2/CCR7	3
BP	GO:0030099	myeloid cell differentiation	3/12	419/18862	0.00206223	0.0469893	0.0271346	LEF1/KLF2/CCR7	3

## Sheet: CD4NaiveT_up
ONTOLOGY	ID	Description	GeneRatio	BgRatio	pvalue	p.adjust	qvalue	geneID	Count
BP	GO:1903900	regulation of viral life cycle	4/12	148/18862	1.72e-06	0.000394175	0.000196196	IFITM1/LGALS1/IFITM3/CCL5	4
BP	GO:0046596	regulation of viral entry into host cell	3/12	41/18862	2.07e-06	0.000394175	0.000196196	IFITM1/LGALS1/IFITM3	3
BP	GO:0052372	modulation by symbiont of entry into host	3/12	48/18862	3.35e-06	0.000394175	0.000196196	IFITM1/LGALS1/IFITM3	3
BP	GO:0050792	regulation of viral process	4/12	186/18862	4.26e-06	0.000394175	0.000196196	IFITM1/LGALS1/IFITM3/CCL5	4
BP	GO:0045071	negative regulation of viral genome replication	3/12	54/18862	4.79e-06	0.000394175	0.000196196	IFITM1/IFITM3/CCL5	3
BP	GO:0043903	regulation of biological process involved in symbiotic interaction	4/12	197/18862	5.35e-06	0.000394175	0.000196196	IFITM1/LGALS1/IFITM3/CCL5	4
BP	GO:0045069	regulation of viral genome replication	3/12	83/18862	1.76e-05	0.00104251	0.000518895	IFITM1/IFITM3/CCL5	3
BP	GO:0034109	homotypic cell-cell adhesion	3/12	85/18862	1.89e-05	0.00104251	0.000518895	HBB/LGALS1/CCL5	3
BP	GO:0048525	negative regulation of viral process	3/12	89/18862	2.17e-05	0.00106394	0.000529566	IFITM1/IFITM3/CCL5	3
BP	GO:0019058	viral life cycle	4/12	348/18862	5.01e-05	0.0020149	0.00100289	IFITM1/LGALS1/IFITM3/CCL5	4
BP	GO:0019079	viral genome replication	3/12	129/18862	6.57e-05	0.00221159	0.00110079	IFITM1/IFITM3/CCL5	3
BP	GO:0046718	viral entry into host cell	3/12	140/18862	8.38e-05	0.00231594	0.00115273	IFITM1/LGALS1/IFITM3	3
BP	GO:0044409	entry into host	3/12	153/18862	0.000109116	0.0026794	0.00133364	IFITM1/LGALS1/IFITM3	3
BP	GO:0052126	movement in host environment	3/12	175/18862	0.000162397	0.00328183	0.00163349	IFITM1/LGALS1/IFITM3	3
BP	GO:0034341	response to interferon-gamma	3/12	197/18862	0.000230288	0.00424113	0.00211097	IFITM1/IFITM3/CCL5	3
BP	GO:0051701	biological process involved in interaction with host	3/12	219/18862	0.00031437	0.00514635	0.00256153	IFITM1/LGALS1/IFITM3	3
BP	GO:0009636	response to toxic substance	3/12	239/18862	0.000406146	0.00619022	0.00308111	HBA2/HBB/CCL5	3
BP	GO:0051251	positive regulation of lymphocyte activation	3/12	356/18862	0.00129227	0.0172104	0.00856628	LGALS1/MIF/CCL5	3
BP	GO:0009615	response to virus	3/12	359/18862	0.00132388	0.0172104	0.00856628	IFITM1/IFITM3/CCL5	3
BP	GO:0002696	positive regulation of leukocyte activation	3/12	401/18862	0.00181889	0.0203857	0.0101467	LGALS1/MIF/CCL5	3
BP	GO:0050867	positive regulation of cell activation	3/12	412/18862	0.0019653	0.0211869	0.0105455	LGALS1/MIF/CCL5	3
BP	GO:0042119	neutrophil activation	3/12	500/18862	0.00340734	0.0307356	0.0152982	HBB/MIF/CCL5	3

## Sheet: CD4NaiveT_down
ONTOLOGY	ID	Description	GeneRatio	BgRatio	pvalue	p.adjust	qvalue	geneID	Count
None Significant

## Sheet: CD8MAIT_up
ONTOLOGY	ID	Description	GeneRatio	BgRatio	pvalue	p.adjust	qvalue	geneID	Count
CC	GO:0071682	endocytic vesicle lumen	3/15	20/19520	4.15e-07	1.91e-05	9.62e-06	GNLY/HBB/HBA2	3
CC	GO:0022626	cytosolic ribosome	3/15	107/19520	6.95e-05	0.000798678	0.000402081	RPL34/RPL41/HBA2	3
BP	GO:0046596	regulation of viral entry into host cell	3/15	41/18862	4.26e-06	0.00149811	0.000942547	IFITM3/IFITM1/LGALS1	3
BP	GO:0052372	modulation by symbiont of entry into host	3/15	48/18862	6.89e-06	0.00149811	0.000942547	IFITM3/IFITM1/LGALS1	3
CC	GO:0044391	ribosomal subunit	3/15	187/19520	0.000361638	0.00332707	0.00167495	RPL34/RPL41/HBA2	3
CC	GO:0005840	ribosome	3/15	243/19520	0.00077615	0.00564119	0.00283996	RPL34/RPL41/HBA2	3
CC	GO:0030139	endocytic vesicle	3/15	307/19520	0.0015234	0.00875955	0.00440984	GNLY/HBB/HBA2	3
BP	GO:0046718	viral entry into host cell	3/15	140/18862	0.000170576	0.00876609	0.00551527	IFITM3/IFITM1/LGALS1	3
BP	GO:1903900	regulation of viral life cycle	3/15	148/18862	0.000200987	0.00876609	0.00551527	IFITM3/IFITM1/LGALS1	3
BP	GO:0070972	protein localization to endoplasmic reticulum	3/15	152/18862	0.000217429	0.00876609	0.00551527	RPL34/RPL41/PPP1R15A	3
BP	GO:0044409	entry into host	3/15	153/18862	0.000221671	0.00876609	0.00551527	IFITM3/IFITM1/LGALS1	3
BP	GO:0052126	movement in host environment	3/15	175/18862	0.000329051	0.0102241	0.00643257	IFITM3/IFITM1/LGALS1	3
BP	GO:0019083	viral transcription	3/15	180/18862	0.000357385	0.0103642	0.00652071	RPL34/RPL41/IFITM3	3
BP	GO:0050792	regulation of viral process	3/15	186/18862	0.000393412	0.0106959	0.00672941	IFITM3/IFITM1/LGALS1	3
BP	GO:0006413	translational initiation	3/15	193/18862	0.000438312	0.0108137	0.00680356	RPL34/RPL41/PPP1R15A	3
BP	GO:0043903	regulation of biological process involved in symbiotic interaction	3/15	197/18862	0.00046539	0.0108137	0.00680356	IFITM3/IFITM1/LGALS1	3
BP	GO:0019080	viral gene expression	3/15	198/18862	0.000472324	0.0108137	0.00680356	RPL34/RPL41/IFITM3	3
BP	GO:0051701	biological process involved in interaction with host	3/15	219/18862	0.000633652	0.0131256	0.00825812	IFITM3/IFITM1/LGALS1	3
BP	GO:0000302	response to reactive oxygen species	3/15	224/18862	0.00067664	0.013379	0.00841753	HBB/HBA2/FOS	3
BP	GO:0009636	response to toxic substance	3/15	239/18862	0.000816692	0.0149489	0.00940524	HBB/HBA2/FOS	3
BP	GO:0019058	viral life cycle	3/15	348/18862	0.00240248	0.0360373	0.0226732	IFITM3/IFITM1/LGALS1	3
BP	GO:0006979	response to oxidative stress	3/15	444/18862	0.00477431	0.0482983	0.0303873	HBB/HBA2/FOS	3

## Sheet: CD8MAIT_down
ONTOLOGY	ID	Description	GeneRatio	BgRatio	pvalue	p.adjust	qvalue	geneID	Count
BP	GO:0032675	regulation of interleukin-6 production	3/7	158/18862	1.96934e-05	0.00434025	0.00201067	HLA-B/KLF2/TYROBP	3
BP	GO:0032635	interleukin-6 production	3/7	162/18862	2.12237e-05	0.00434025	0.00201067	HLA-B/KLF2/TYROBP	3

## Sheet: CD8NaiveT_up
ONTOLOGY	ID	Description	GeneRatio	BgRatio	pvalue	p.adjust	qvalue	geneID	Count
None Significant

## Sheet: CD8NaiveT_down
ONTOLOGY	ID	Description	GeneRatio	BgRatio	pvalue	p.adjust	qvalue	geneID	Count
None Significant

## Sheet: CD8Teff_up
ONTOLOGY	ID	Description	GeneRatio	BgRatio	pvalue	p.adjust	qvalue	geneID	Count
MF	GO:0004601	peroxidase activity	3/15	53/18337	1.01224e-05	0.000511046	0.00025901	ALOX5AP/HBA2/HBB	3
MF	GO:0016684	oxidoreductase activity, acting on peroxide as acceptor	3/15	57/18337	1.26184e-05	0.000511046	0.00025901	ALOX5AP/HBA2/HBB	3
MF	GO:0016209	antioxidant activity	3/15	86/18337	4.35098e-05	0.000881074	0.000446548	ALOX5AP/HBA2/HBB	3
MF	GO:0043177	organic acid binding	3/15	114/18337	0.000100836	0.00136128	0.00068993	ALOX5AP/HBA2/HBB	3
CC	GO:1904813	ficolin-1-rich granule lumen	3/15	124/19520	0.000107665	0.00188413	0.000934981	COTL1/MIF/HBB	3
BP	GO:0046596	regulation of viral entry into host cell	3/15	41/18862	4.25938e-06	0.00201469	0.00120719	IFITM1/HLA-DRB1/IFITM3	3
BP	GO:0052372	modulation by symbiont of entry into host	3/15	48/18862	6.88784e-06	0.00201469	0.00120719	IFITM1/HLA-DRB1/IFITM3	3
CC	GO:0101002	ficolin-1-rich granule	3/15	185/19520	0.00035042	0.00490589	0.0024345	COTL1/MIF/HBB	3
BP	GO:0098869	cellular oxidant detoxification	3/15	102/18862	6.66354e-05	0.00599058	0.0035895	ALOX5AP/HBA2/HBB	3
BP	GO:1990748	cellular detoxification	3/15	115/18862	9.52285e-05	0.00599058	0.0035895	ALOX5AP/HBA2/HBB	3
BP	GO:0097237	cellular response to toxic substance	3/15	122/18862	0.00011349	0.00599058	0.0035895	ALOX5AP/HBA2/HBB	3
BP	GO:0042542	response to hydrogen peroxide	3/15	135/18862	0.000153188	0.00623669	0.00373696	DUSP1/HBA2/HBB	3
BP	GO:0098754	detoxification	3/15	138/18862	0.000163475	0.00623669	0.00373696	ALOX5AP/HBA2/HBB	3
BP	GO:0046718	viral entry into host cell	3/15	140/18862	0.000170576	0.00623669	0.00373696	IFITM1/HLA-DRB1/IFITM3	3
BP	GO:1903900	regulation of viral life cycle	3/15	148/18862	0.000200987	0.00691631	0.00414419	IFITM1/HLA-DRB1/IFITM3	3
BP	GO:0044409	entry into host	3/15	153/18862	0.000221671	0.00720432	0.00431676	IFITM1/HLA-DRB1/IFITM3	3
BP	GO:0052126	movement in host environment	3/15	175/18862	0.000329051	0.00916641	0.00549243	IFITM1/HLA-DRB1/IFITM3	3
BP	GO:0050792	regulation of viral process	3/15	186/18862	0.000393412	0.0104612	0.00626824	IFITM1/HLA-DRB1/IFITM3	3
BP	GO:0034341	response to interferon-gamma	3/15	197/18862	0.00046539	0.0113439	0.00679715	IFITM1/HLA-DRB1/IFITM3	3
BP	GO:0043903	regulation of biological process involved in symbiotic interaction	3/15	197/18862	0.00046539	0.0113439	0.00679715	IFITM1/HLA-DRB1/IFITM3	3
CC	GO:0030139	endocytic vesicle	3/15	307/19520	0.0015234	0.0133297	0.00661476	HLA-DRB1/HBA2/HBB	3
BP	GO:0051701	biological process involved in interaction with host	3/15	219/18862	0.000633652	0.0137291	0.00822636	IFITM1/HLA-DRB1/IFITM3	3
BP	GO:0000302	response to reactive oxygen species	3/15	224/18862	0.00067664	0.0141369	0.00847072	DUSP1/HBA2/HBB	3
BP	GO:0051259	protein complex oligomerization	3/15	229/18862	0.000721455	0.0145535	0.0087203	ALOX5AP/HLA-DRB1/MIF	3
BP	GO:0009636	response to toxic substance	3/15	239/18862	0.000816692	0.0155641	0.00932589	ALOX5AP/HBA2/HBB	3
BP	GO:0070372	regulation of ERK1 and ERK2 cascade	3/15	301/18862	0.00158784	0.0265397	0.0159023	HLA-DRB1/DUSP1/MIF	3
BP	GO:0070371	ERK1 and ERK2 cascade	3/15	320/18862	0.00189176	0.0306003	0.0183354	HLA-DRB1/DUSP1/MIF	3
BP	GO:0030336	negative regulation of cell migration	3/15	330/18862	0.00206539	0.0317962	0.019052	IFITM1/DUSP1/MIF	3
BP	GO:2000146	negative regulation of cell motility	3/15	345/18862	0.00234407	0.0333758	0.0199984	IFITM1/DUSP1/MIF	3
BP	GO:0019058	viral life cycle	3/15	348/18862	0.00240248	0.0333758	0.0199984	IFITM1/HLA-DRB1/IFITM3	3
BP	GO:0051271	negative regulation of cellular component movement	3/15	352/18862	0.00248177	0.0333758	0.0199984	IFITM1/DUSP1/MIF	3
BP	GO:0051251	positive regulation of lymphocyte activation	3/15	356/18862	0.00256267	0.0333758	0.0199984	TRBC1/HLA-DRB1/MIF	3
BP	GO:0010948	negative regulation of cell cycle process	3/15	359/18862	0.00262442	0.0333758	0.0199984	DUSP1/PRMT2/MIF	3
BP	GO:0040013	negative regulation of locomotion	3/15	377/18862	0.00301442	0.0359885	0.021564	IFITM1/DUSP1/MIF	3
BP	GO:0032102	negative regulation of response to external stimulus	3/15	394/18862	0.00341414	0.0399455	0.0239349	HLA-DRB1/DUSP1/MIF	3
BP	GO:0002696	positive regulation of leukocyte activation	3/15	401/18862	0.00358779	0.0409319	0.024526	TRBC1/HLA-DRB1/MIF	3
BP	GO:0002683	negative regulation of immune system process	3/15	403/18862	0.00363839	0.0409319	0.024526	HLA-DRB1/DUSP1/MIF	3
BP	GO:0050867	positive regulation of cell activation	3/15	412/18862	0.00387155	0.0425498	0.0254954	TRBC1/HLA-DRB1/MIF	3
BP	GO:0006979	response to oxidative stress	3/15	444/18862	0.00477431	0.0489995	0.02936	DUSP1/HBA2/HBB	3

[truncated: 9 more sheets: CD8Teff_down, GDTCells_up, GDTCells_down, Treg_up, Treg_down, NKT_up, NKT_down, NK_up, NK_down]
