# Supplementary material for: Single-cell transcriptomics reveals peripheral immune responses in non-segmental vitiligo
Source: Front Immunol. 2023 Nov 22;14:1221260. doi: 10.3389/fimmu.2023.1221260 (PMC10702986; doi:10.3389/fimmu.2023.1221260)
Supplement: Supplementary file 6 [file Table_5.xlsx]

## Sheet: Legends
Supplementary Table 5: Significant differentially expressed genes in B cells and their subsets in analysis of patients with advanced non-segmental vitiligo vs healthy controls. Differentially expressed genes are listed for each cell type (individual tabs). Natural log fold-changes are calculated as the vitiligo mean divided by the healthy mean, i.e positive value of logFC indicates higher express…

## Sheet: BCells_PVvsHC.diffexpressed
gene_id	p_val	avg_logFC	pct.1	pct.2	p_val_adj
AL450405.1	1.49636e-238	1.54372	0.322	0.045	3.59455e-234
RPL10P9	6.8135e-186	-1.23386	0.027	0.25	1.63674e-181
MTND2P28	4.57802e-170	1.45552	0.22	0.02	1.09973e-165
RPL34	1.00638e-120	0.252386	0.993	0.999	2.41753e-116
RPS26	3.74839e-100	0.329039	0.82	0.676	9.00439e-96
FCER2	5.64709e-89	-0.382347	0.332	0.582	1.35654e-84
MT-ND4L	6.84479e-85	0.467743	0.878	0.859	1.64426e-80
MTATP6P1	1.15407e-82	0.404953	0.976	0.974	2.7723e-78
MT-RNR1	1.03867e-75	0.554288	0.989	0.985	2.49509e-71
HLA-B	2.3973e-66	-0.252707	0.767	0.924	5.7588e-62
KLF2	4.50053e-66	-0.351114	0.299	0.498	1.08112e-61
RPL41	2.45309e-61	0.276574	0.904	0.934	5.8928e-57
TCL1A	3.51163e-59	-0.37705	0.395	0.584	8.43563e-55
FCRL5	4.38325e-59	-0.366974	0.034	0.136	1.05294e-54
IGHD	6.06271e-57	-0.361978	0.561	0.72	1.45638e-52
AES	7.24496e-45	-0.251738	0.414	0.594	1.74039e-40
JUN	7.25243e-44	-0.386314	0.297	0.453	1.74218e-39
MTCO1P12	4.79338e-40	0.918004	0.216	0.122	1.15146e-35
YBX3	6.92519e-37	-0.326562	0.13	0.245	1.66357e-32
CD81	1.08319e-30	-0.278235	0.126	0.227	2.60204e-26
MT-TW	3.19031e-27	0.496581	0.316	0.228	7.66375e-23
H1FX	3.12326e-26	-0.301567	0.197	0.304	7.5027e-22
AC090498.1	2.78965e-16	0.388657	0.233	0.171	6.70129e-12
AC005912.1	2.35983e-15	0.309199	0.538	0.516	5.66878e-11
PTMAP2	3.25898e-10	0.346122	0.281	0.239	7.82873e-06
LY86	4.61044e-08	0.2954	0.31	0.274	0.00110752
IGHA2	7.09385e-08	0.386339	0.151	0.114	0.00170409
MIF	1.06364e-07	0.279774	0.183	0.144	0.00255508
IGHG1	1.31395e-07	0.365166	0.231	0.191	0.00315636
HBA2	2.6063e-07	0.292665	0.21	0.174	0.00626085
RPL9P9	3.45396e-07	0.274177	0.679	0.73	0.00829711
AC099560.2	1.27642e-06	0.281796	0.257	0.225	0.0306622
CD1C	2.7524e-05	0.25372	0.13	0.102	0.661181
AL365357.1	4.26861e-05	0.634729	0.337	0.391	1
IGHA1	6.08998e-05	0.348588	0.267	0.24	1
AC103591.3	0.00152454	0.289133	0.194	0.174	1
HIST1H4C	0.00156997	0.257277	0.385	0.387	1
AL591846.1	0.0509432	0.292928	0.101	0.094	1

## Sheet: MemoryB
gene_id	p_val	avg_logFC	pct.1	pct.2	p_val_adj
MTND2P28	3.49768e-108	1.7487	0.317	0.021	8.40213e-104
RPL10P9	1.85594e-82	-1.22132	0.031	0.259	4.45833e-78
AL450405.1	2.77477e-76	1.3296	0.302	0.057	6.66556e-72
HLA-B	9.84945e-68	-0.353079	0.872	0.988	2.36604e-63
S100A4	4.81663e-31	-0.366162	0.488	0.69	1.15705e-26
KLF2	2.5204e-29	-0.359108	0.311	0.516	6.05452e-25
FCER2	6.70382e-29	-0.402725	0.172	0.352	1.61039e-24
MT-ND4L	2.40201e-25	0.396696	0.903	0.901	5.7701e-21
SMAP2	3.96408e-20	-0.267167	0.439	0.622	9.52252e-16
MTATP6P1	4.36259e-18	0.293264	0.986	0.984	1.04798e-13
FCRL5	7.07007e-18	-0.29445	0.046	0.13	1.69837e-13
RNGTT	3.16219e-16	-0.268563	0.059	0.147	7.59622e-12
CD81	2.87622e-15	-0.28016	0.149	0.263	6.90925e-11
MX1	1.24886e-14	-0.265533	0.13	0.237	3e-10
MT-RNR1	2.06398e-14	0.420245	0.991	0.989	4.95808e-10
CRIP2	3.19114e-13	-0.313549	0.09	0.176	7.66576e-09
MT-TW	3.49175e-13	0.489611	0.354	0.266	8.38789e-09
AC005912.1	5.45572e-09	0.283941	0.614	0.597	0.000131057
AC090498.1	1.5398e-07	0.373818	0.273	0.21	0.00369891
TMA7	1.85139e-07	0.261512	0.717	0.73	0.00444742
HBA2	4.17868e-06	0.317818	0.258	0.206	0.10038
IGHD	5.12547e-06	-0.361443	0.289	0.35	0.123124
IGHA2	2.19052e-05	0.346783	0.322	0.268	0.526207
AC099560.2	8.73949e-05	0.279806	0.299	0.259	1
HIST1H4C	9.04621e-05	0.328431	0.459	0.452	1
AC103591.3	0.000459788	0.354442	0.244	0.203	1
MTCO1P12	0.000478268	0.626629	0.193	0.164	1
AL365357.1	0.000585425	0.419864	0.317	0.489	1
IGHG1	0.00179169	0.306743	0.472	0.449	1
LINC01781	0.00331105	0.301625	0.26	0.228	1
IGHA1	0.00377871	0.270524	0.51	0.499	1
LINC01857	0.00944639	0.250034	0.138	0.111	1
PTMAP2	0.0225512	0.260223	0.306	0.296	1

## Sheet: NaiveB
gene_id	p_val	avg_logFC	pct.1	pct.2	p_val_adj
AL450405.1	3.67079e-167	1.68552	0.338	0.038	8.81798e-163
RPL10P9	8.72603e-106	-1.23809	0.025	0.245	2.09617e-101
MT-RNR1	3.22977e-78	0.65053	0.987	0.982	7.75856e-74
MTATP6P1	6.21333e-75	0.485591	0.968	0.968	1.49257e-70
RPL34	7.15868e-71	0.255495	0.992	0.998	1.71966e-66
RPS26	2.97179e-64	0.387161	0.787	0.635	7.13882e-60
MT-ND4L	2.79097e-62	0.519622	0.859	0.834	6.70446e-58
MTND2P28	6.32869e-58	1.15301	0.144	0.02	1.52028e-53
FCER2	5.17355e-49	-0.306491	0.457	0.72	1.24279e-44
MTCO1P12	1.89149e-46	1.10292	0.234	0.097	4.54375e-42
TCL1A	8.06219e-45	-0.287823	0.672	0.886	1.9367e-40
AES	2.50062e-44	-0.354752	0.365	0.596	6.00699e-40
FCRL5	9.85084e-44	-0.408175	0.025	0.139	2.36637e-39
PABPC1	2.20067e-43	-0.251017	0.771	0.939	5.28646e-39
JUN	1.17072e-39	-0.446014	0.292	0.491	2.8123e-35
IGHD	1.48027e-38	-0.278783	0.774	0.941	3.55591e-34
RPL41	1.15899e-37	0.304695	0.874	0.917	2.78412e-33
KLF2	3.63682e-36	-0.32558	0.288	0.486	8.73638e-32
H3F3B	4.70931e-35	-0.288996	0.648	0.84	1.13127e-30
PRKCB	4.93477e-29	-0.299112	0.233	0.394	1.18543e-24
PARP1	1.06288e-26	-0.257215	0.291	0.462	2.55324e-22
YBX3	6.40556e-24	-0.307852	0.199	0.338	1.53874e-19
PCDH9	4.94034e-21	-0.27063	0.083	0.181	1.18677e-16
H1FX	5.84764e-21	-0.320836	0.232	0.366	1.40472e-16
CD81	2.47107e-18	-0.272191	0.109	0.205	5.936e-14
RPL9P9	4.4727e-18	0.40656	0.676	0.691	1.07443e-13
AL365357.1	4.43414e-16	0.77895	0.352	0.332	1.06517e-11
MT-TW	8.28321e-15	0.504763	0.286	0.206	1.98979e-10
SYNE2	1.25005e-12	-0.262264	0.083	0.15	3.00286e-08
PTMAP2	1.20963e-09	0.406751	0.261	0.204	2.90577e-05
AC090498.1	3.2318e-09	0.399118	0.202	0.147	7.76342e-05
AC005912.1	8.24466e-08	0.328469	0.479	0.469	0.00198053
AL138785.1	9.18302e-06	0.264807	0.127	0.09	0.220595
RPL18AP3	9.87807e-06	0.282599	0.639	0.674	0.237291
LY86	1.71198e-05	0.339175	0.255	0.218	0.411251
MIF	7.78316e-05	0.313059	0.15	0.116	1
AL590867.2	0.000490214	0.333127	0.234	0.207	1
AC099560.2	0.00471758	0.289757	0.224	0.205	1
IFITM3	0.0187978	0.300866	0.186	0.171	1
HBA2	0.0196901	0.261892	0.172	0.155	1
FGD2	0.0246032	0.257385	0.129	0.112	1
HNRNPH1	0.0509922	0.292663	0.251	0.248	1
NDUFA3	0.1162	0.27375	0.255	0.256	1
RPS3AP6	0.146492	0.262657	0.238	0.238	1
SELENOH	0.231022	0.292908	0.231	0.234	1
ATP5ME	0.5539	0.263114	0.259	0.273	1
