# Supplementary material for: Single-cell transcriptomics reveals peripheral immune responses in non-segmental vitiligo
Source: Front Immunol. 2023 Nov 22;14:1221260. doi: 10.3389/fimmu.2023.1221260 (PMC10702986; doi:10.3389/fimmu.2023.1221260)
Supplement: Supplementary file 7 [file Table_6.xlsx]

## Sheet: Legend
Supplementary Table 6. Gene Ontology (GO) biological process functions pathway analyses of differentially expressed genes in B cells from patients with advanced non-segmental vitiligo. Tabs labeled for cell type and analysis (e.g. BCells_up =GO pathway analysis for up-regulated differential genes of B cells in patients with advanced non-segmental vitiligo vs healthy controls).

## Sheet: BCells_up
ONTOLOGY	ID	Description	GeneRatio	BgRatio	pvalue	p.adjust	qvalue	geneID	Count
BP	GO:0050871	positive regulation of B cell activation	4/10	150/18862	7.77e-07	0.00018115	9.08e-05	IGHA2/MIF/IGHG1/IGHA1	4
BP	GO:0050864	regulation of B cell activation	4/10	193/18862	2.13e-06	0.000247752	0.00012424	IGHA2/MIF/IGHG1/IGHA1	4
BP	GO:0042113	B cell activation	4/10	326/18862	1.69e-05	0.000549439	0.000275526	IGHA2/MIF/IGHG1/IGHA1	4
BP	GO:0051251	positive regulation of lymphocyte activation	4/10	356/18862	2.4e-05	0.000549439	0.000275526	IGHA2/MIF/IGHG1/IGHA1	4
BP	GO:0002449	lymphocyte mediated immunity	4/10	360/18862	2.5e-05	0.000549439	0.000275526	IGHA2/IGHG1/CD1C/IGHA1	4
BP	GO:0002460	adaptive immune response based on somatic recombination of immune receptors built from immunoglobulin superfamily domains	4/10	367/18862	2.7e-05	0.000549439	0.000275526	IGHA2/IGHG1/CD1C/IGHA1	4
BP	GO:0002696	positive regulation of leukocyte activation	4/10	401/18862	3.82e-05	0.000549439	0.000275526	IGHA2/MIF/IGHG1/IGHA1	4
BP	GO:0050867	positive regulation of cell activation	4/10	412/18862	4.24e-05	0.000549439	0.000275526	IGHA2/MIF/IGHG1/IGHA1	4
BP	GO:0006910	phagocytosis, recognition	3/10	98/18862	1.59e-05	0.000549439	0.000275526	IGHA2/IGHG1/IGHA1	3
BP	GO:0006614	SRP-dependent cotranslational protein targeting to membrane	3/10	105/18862	1.96e-05	0.000549439	0.000275526	RPL34/RPS26/RPL41	3
BP	GO:0006613	cotranslational protein targeting to membrane	3/10	110/18862	2.25e-05	0.000549439	0.000275526	RPL34/RPS26/RPL41	3
BP	GO:0000184	nuclear-transcribed mRNA catabolic process, nonsense-mediated decay	3/10	120/18862	2.92e-05	0.000549439	0.000275526	RPL34/RPS26/RPL41	3
BP	GO:0045047	protein targeting to ER	3/10	120/18862	2.92e-05	0.000549439	0.000275526	RPL34/RPS26/RPL41	3
BP	GO:0072599	establishment of protein localization to endoplasmic reticulum	3/10	124/18862	3.22e-05	0.000549439	0.000275526	RPL34/RPS26/RPL41	3
BP	GO:0006911	phagocytosis, engulfment	3/10	126/18862	3.38e-05	0.000549439	0.000275526	IGHA2/IGHG1/IGHA1	3
BP	GO:0050853	B cell receptor signaling pathway	3/10	134/18862	4.06e-05	0.000549439	0.000275526	IGHA2/IGHG1/IGHA1	3
BP	GO:0099024	plasma membrane invagination	3/10	135/18862	4.15e-05	0.000549439	0.000275526	IGHA2/IGHG1/IGHA1	3
BP	GO:0006958	complement activation, classical pathway	3/10	141/18862	4.72e-05	0.00057372	0.000287703	IGHA2/IGHG1/IGHA1	3
BP	GO:0010324	membrane invagination	3/10	143/18862	4.92e-05	0.00057372	0.000287703	IGHA2/IGHG1/IGHA1	3
BP	GO:0070972	protein localization to endoplasmic reticulum	3/10	152/18862	5.91e-05	0.000655371	0.000328648	RPL34/RPS26/RPL41	3
BP	GO:0002455	humoral immune response mediated by circulating immunoglobulin	3/10	156/18862	6.38e-05	0.000675871	0.000338928	IGHA2/IGHG1/IGHA1	3
BP	GO:0006956	complement activation	3/10	178/18862	9.44e-05	0.00087492	0.000438744	IGHA2/IGHG1/IGHA1	3
BP	GO:0019083	viral transcription	3/10	180/18862	9.76e-05	0.00087492	0.000438744	RPL34/RPS26/RPL41	3
BP	GO:0006413	translational initiation	3/10	193/18862	0.000120048	0.00103597	0.000519504	RPL34/RPS26/RPL41	3
BP	GO:0019080	viral gene expression	3/10	198/18862	0.000129492	0.00107756	0.00054036	RPL34/RPS26/RPL41	3
BP	GO:0000956	nuclear-transcribed mRNA catabolic process	3/10	208/18862	0.00014981	0.00118645	0.000594965	RPL34/RPS26/RPL41	3
BP	GO:0006612	protein targeting to membrane	3/10	211/18862	0.000156287	0.00118645	0.000594965	RPL34/RPS26/RPL41	3
BP	GO:0016064	immunoglobulin mediated immune response	3/10	223/18862	0.000184021	0.0013399	0.000671917	IGHA2/IGHG1/IGHA1	3
BP	GO:0019724	B cell mediated immunity	3/10	226/18862	0.000191421	0.00135155	0.00067776	IGHA2/IGHG1/IGHA1	3
BP	GO:0008037	cell recognition	3/10	232/18862	0.0002068	0.00141719	0.000710674	IGHA2/IGHG1/IGHA1	3
BP	GO:0050851	antigen receptor-mediated signaling pathway	3/10	323/18862	0.000546023	0.00353398	0.00177218	IGHA2/IGHG1/IGHA1	3
BP	GO:0006898	receptor-mediated endocytosis	3/10	328/18862	0.000571054	0.0035961	0.00180333	IGHA2/HBA2/IGHA1	3
BP	GO:0042742	defense response to bacterium	3/10	344/18862	0.000656096	0.0040229	0.00201736	IGHA2/IGHG1/IGHA1	3
BP	GO:0090150	establishment of protein localization to membrane	3/10	354/18862	0.000713165	0.0042607	0.00213661	RPL34/RPS26/RPL41	3
BP	GO:0006402	mRNA catabolic process	3/10	375/18862	0.00084318	0.00478423	0.00239914	RPL34/RPS26/RPL41	3
BP	GO:0006959	humoral immune response	3/10	380/18862	0.00087622	0.00478423	0.00239914	IGHA2/IGHG1/IGHA1	3
BP	GO:0006909	phagocytosis	3/10	381/18862	0.000882926	0.00478423	0.00239914	IGHA2/IGHG1/IGHA1	3
BP	GO:0006401	RNA catabolic process	3/10	414/18862	0.00112304	0.00594703	0.00298225	RPL34/RPS26/RPL41	3
BP	GO:0006605	protein targeting	3/10	441/18862	0.00134775	0.00682662	0.00342333	RPL34/RPS26/RPL41	3
BP	GO:0002429	immune response-activating cell surface receptor signaling pathway	3/10	481/18862	0.00173015	0.00822707	0.00412561	IGHA2/IGHG1/IGHA1	3
BP	GO:0002757	immune response-activating signal transduction	3/10	481/18862	0.00173015	0.00822707	0.00412561	IGHA2/IGHG1/IGHA1	3
CC	GO:0022626	cytosolic ribosome	4/10	107/19520	1.75e-07	4.54e-06	1.29e-06	RPL34/RPS26/RPL41/HBA2	4
CC	GO:0072562	blood microparticle	4/10	146/19520	6.09e-07	7.92e-06	2.24e-06	IGHA2/IGHG1/HBA2/IGHA1	4
CC	GO:0044391	ribosomal subunit	4/10	187/19520	1.64e-06	1.42e-05	4.02e-06	RPL34/RPS26/RPL41/HBA2	4
CC	GO:0005840	ribosome	4/10	243/19520	4.64e-06	3.02e-05	8.55e-06	RPL34/RPS26/RPL41/HBA2	4
CC	GO:0009897	external side of plasma membrane	4/10	402/19520	3.37e-05	0.000146173	4.14e-05	IGHA2/IGHG1/CD1C/IGHA1	4
CC	GO:0042571	immunoglobulin complex, circulating	3/10	77/19520	6.94e-06	3.61e-05	1.02e-05	IGHA2/IGHG1/IGHA1	3
CC	GO:0019814	immunoglobulin complex	3/10	167/19520	7.06e-05	0.000262298	7.43e-05	IGHA2/IGHG1/IGHA1	3
MF	GO:0003823	antigen binding	4/10	165/18337	1.27e-06	3.69e-05	1.61e-05	IGHA2/IGHG1/CD1C/IGHA1	4
MF	GO:0034987	immunoglobulin receptor binding	3/10	79/18337	9.04e-06	0.000131035	5.71e-05	IGHA2/IGHG1/IGHA1	3
MF	GO:0003735	structural constituent of ribosome	3/10	180/18337	0.000106109	0.00102572	0.000446773	RPL34/RPS26/RPL41	3

## Sheet: BCells_down
ONTOLOGY	ID	Description	GeneRatio	BgRatio	pvalue	p.adjust	qvalue	geneID	Count
BP	GO:0002824	positive regulation of adaptive immune response based on somatic recombination of immune receptors built from immunoglobulin superfamily domains	3/9	99/18862	1.15148e-05	0.001684	0.000792836	FCER2/HLA-B/CD81	3
BP	GO:0002821	positive regulation of adaptive immune response	3/9	104/18862	1.33529e-05	0.001684	0.000792836	FCER2/HLA-B/CD81	3
BP	GO:0002708	positive regulation of lymphocyte mediated immunity	3/9	108/18862	1.49555e-05	0.001684	0.000792836	FCER2/HLA-B/CD81	3
BP	GO:0002449	lymphocyte mediated immunity	4/9	360/18862	1.52441e-05	0.001684	0.000792836	FCER2/HLA-B/IGHD/CD81	4
BP	GO:0002460	adaptive immune response based on somatic recombination of immune receptors built from immunoglobulin superfamily domains	4/9	367/18862	1.64453e-05	0.001684	0.000792836	FCER2/HLA-B/IGHD/CD81	4
BP	GO:0002705	positive regulation of leukocyte mediated immunity	3/9	125/18862	2.31824e-05	0.00197823	0.000931361	FCER2/HLA-B/CD81	3
BP	GO:0002822	regulation of adaptive immune response based on somatic recombination of immune receptors built from immunoglobulin superfamily domains	3/9	155/18862	4.40904e-05	0.00260601	0.00122692	FCER2/HLA-B/CD81	3
BP	GO:0002455	humoral immune response mediated by circulating immunoglobulin	3/9	156/18862	4.49442e-05	0.00260601	0.00122692	FCER2/IGHD/CD81	3
BP	GO:0002706	regulation of lymphocyte mediated immunity	3/9	157/18862	4.58087e-05	0.00260601	0.00122692	FCER2/HLA-B/CD81	3
BP	GO:0002819	regulation of adaptive immune response	3/9	170/18862	5.80609e-05	0.00297272	0.00139957	FCER2/HLA-B/CD81	3
BP	GO:0002703	regulation of leukocyte mediated immunity	3/9	209/18862	0.00010724	0.00494409	0.00232771	FCER2/HLA-B/CD81	3
BP	GO:0002699	positive regulation of immune effector process	3/9	219/18862	0.000123167	0.00494409	0.00232771	FCER2/HLA-B/CD81	3
BP	GO:0016064	immunoglobulin mediated immune response	3/9	223/18862	0.000129948	0.00494409	0.00232771	FCER2/IGHD/CD81	3
BP	GO:0019724	B cell mediated immunity	3/9	226/18862	0.00013519	0.00494409	0.00232771	FCER2/IGHD/CD81	3
BP	GO:0071356	cellular response to tumor necrosis factor	3/9	296/18862	0.000299614	0.00958765	0.00451392	KLF2/TCL1A/YBX3	3
BP	GO:0034612	response to tumor necrosis factor	3/9	320/18862	0.00037667	0.0110744	0.00521392	KLF2/TCL1A/YBX3	3
BP	GO:0062197	cellular response to chemical stress	3/9	347/18862	0.000477525	0.012868	0.00605834	KLF2/JUN/YBX3	3
BP	GO:0006959	humoral immune response	3/9	380/18862	0.000622634	0.0151804	0.00714703	FCER2/IGHD/CD81	3
BP	GO:0030099	myeloid cell differentiation	3/9	419/18862	0.000827486	0.0192578	0.00906671	KLF2/JUN/CD81	3
BP	GO:0002697	regulation of immune effector process	3/9	465/18862	0.00111934	0.022845	0.0107556	FCER2/HLA-B/CD81	3

## Sheet: MemoryB_up
ONTOLOGY	ID	Description	GeneRatio	BgRatio	pvalue	p.adjust	qvalue	geneID	Count
BP	GO:0006910	phagocytosis, recognition	3/5	98/18862	1.35e-06	4.18e-05	5.05e-06	IGHA2/IGHG1/IGHA1	3
BP	GO:0006911	phagocytosis, engulfment	3/5	126/18862	2.88e-06	4.18e-05	5.05e-06	IGHA2/IGHG1/IGHA1	3
BP	GO:0050853	B cell receptor signaling pathway	3/5	134/18862	3.47e-06	4.18e-05	5.05e-06	IGHA2/IGHG1/IGHA1	3
BP	GO:0099024	plasma membrane invagination	3/5	135/18862	3.55e-06	4.18e-05	5.05e-06	IGHA2/IGHG1/IGHA1	3
BP	GO:0006958	complement activation, classical pathway	3/5	141/18862	4.04e-06	4.18e-05	5.05e-06	IGHA2/IGHG1/IGHA1	3
BP	GO:0010324	membrane invagination	3/5	143/18862	4.22e-06	4.18e-05	5.05e-06	IGHA2/IGHG1/IGHA1	3
BP	GO:0050871	positive regulation of B cell activation	3/5	150/18862	4.87e-06	4.18e-05	5.05e-06	IGHA2/IGHG1/IGHA1	3
BP	GO:0002455	humoral immune response mediated by circulating immunoglobulin	3/5	156/18862	5.48e-06	4.18e-05	5.05e-06	IGHA2/IGHG1/IGHA1	3
BP	GO:0006956	complement activation	3/5	178/18862	8.15e-06	4.97e-05	6.01e-06	IGHA2/IGHG1/IGHA1	3
BP	GO:0050864	regulation of B cell activation	3/5	193/18862	1.04e-05	5.76e-05	6.96e-06	IGHA2/IGHG1/IGHA1	3
BP	GO:0016064	immunoglobulin mediated immune response	3/5	223/18862	1.6e-05	6.84e-05	8.26e-06	IGHA2/IGHG1/IGHA1	3
BP	GO:0019724	B cell mediated immunity	3/5	226/18862	1.67e-05	6.84e-05	8.26e-06	IGHA2/IGHG1/IGHA1	3
BP	GO:0008037	cell recognition	3/5	232/18862	1.8e-05	6.88e-05	8.31e-06	IGHA2/IGHG1/IGHA1	3
BP	GO:0050851	antigen receptor-mediated signaling pathway	3/5	323/18862	4.85e-05	0.000154864	1.87e-05	IGHA2/IGHG1/IGHA1	3
BP	GO:0042113	B cell activation	3/5	326/18862	4.99e-05	0.000154864	1.87e-05	IGHA2/IGHG1/IGHA1	3
BP	GO:0006898	receptor-mediated endocytosis	3/5	328/18862	5.08e-05	0.000154864	1.87e-05	HBA2/IGHA2/IGHA1	3
BP	GO:0042742	defense response to bacterium	3/5	344/18862	5.85e-05	0.000169997	2.05e-05	IGHA2/IGHG1/IGHA1	3
BP	GO:0051251	positive regulation of lymphocyte activation	3/5	356/18862	6.48e-05	0.000177735	2.15e-05	IGHA2/IGHG1/IGHA1	3
BP	GO:0002449	lymphocyte mediated immunity	3/5	360/18862	6.7e-05	0.000177735	2.15e-05	IGHA2/IGHG1/IGHA1	3
BP	GO:0002460	adaptive immune response based on somatic recombination of immune receptors built from immunoglobulin superfamily domains	3/5	367/18862	7.1e-05	0.000180387	2.18e-05	IGHA2/IGHG1/IGHA1	3
BP	GO:0006959	humoral immune response	3/5	380/18862	7.87e-05	0.000186149	2.25e-05	IGHA2/IGHG1/IGHA1	3
BP	GO:0006909	phagocytosis	3/5	381/18862	7.93e-05	0.000186149	2.25e-05	IGHA2/IGHG1/IGHA1	3
BP	GO:0002696	positive regulation of leukocyte activation	3/5	401/18862	9.24e-05	0.000208737	2.52e-05	IGHA2/IGHG1/IGHA1	3
BP	GO:0050867	positive regulation of cell activation	3/5	412/18862	0.000100136	0.000215051	2.6e-05	IGHA2/IGHG1/IGHA1	3
BP	GO:0002429	immune response-activating cell surface receptor signaling pathway	3/5	481/18862	0.000158624	0.00031213	3.77e-05	IGHA2/IGHG1/IGHA1	3
BP	GO:0002757	immune response-activating signal transduction	3/5	481/18862	0.000158624	0.00031213	3.77e-05	IGHA2/IGHG1/IGHA1	3
CC	GO:0072562	blood microparticle	4/4	146/19520	3e-09	3.9e-08	3.16e-09	HBA2/IGHA2/IGHG1/IGHA1	4
CC	GO:0042571	immunoglobulin complex, circulating	3/4	77/19520	2.35e-07	1.53e-06	1.24e-07	IGHA2/IGHG1/IGHA1	3
CC	GO:0019814	immunoglobulin complex	3/4	167/19520	2.44e-06	1.06e-05	8.58e-07	IGHA2/IGHG1/IGHA1	3
CC	GO:0009897	external side of plasma membrane	3/4	402/19520	3.42e-05	0.000110992	8.99e-06	IGHA2/IGHG1/IGHA1	3
MF	GO:0034987	immunoglobulin receptor binding	3/4	79/18337	3.07e-07	3.99e-06	NA	IGHA2/IGHG1/IGHA1	3
MF	GO:0003823	antigen binding	3/4	165/18337	2.84e-06	1.85e-05	NA	IGHA2/IGHG1/IGHA1	3

## Sheet: MemoryB_down
ONTOLOGY	ID	Description	GeneRatio	BgRatio	pvalue	p.adjust	qvalue	geneID	Count
BP	GO:0002824	positive regulation of adaptive immune response based on somatic recombination of immune receptors built from immunoglobulin superfamily domains	3/11	99/18862	2.24462e-05	0.00299142	0.00155861	HLA-B/FCER2/CD81	3
BP	GO:0002821	positive regulation of adaptive immune response	3/11	104/18862	2.60189e-05	0.00299142	0.00155861	HLA-B/FCER2/CD81	3
BP	GO:0002708	positive regulation of lymphocyte mediated immunity	3/11	108/18862	2.91324e-05	0.00299142	0.00155861	HLA-B/FCER2/CD81	3
BP	GO:0002449	lymphocyte mediated immunity	4/11	360/18862	3.87321e-05	0.00299142	0.00155861	HLA-B/FCER2/CD81/IGHD	4
BP	GO:0002460	adaptive immune response based on somatic recombination of immune receptors built from immunoglobulin superfamily domains	4/11	367/18862	4.17591e-05	0.00299142	0.00155861	HLA-B/FCER2/CD81/IGHD	4
BP	GO:0002705	positive regulation of leukocyte mediated immunity	3/11	125/18862	4.50968e-05	0.00299142	0.00155861	HLA-B/FCER2/CD81	3
BP	GO:0002822	regulation of adaptive immune response based on somatic recombination of immune receptors built from immunoglobulin superfamily domains	3/11	155/18862	8.55647e-05	0.0039307	0.002048	HLA-B/FCER2/CD81	3
BP	GO:0002455	humoral immune response mediated by circulating immunoglobulin	3/11	156/18862	8.72146e-05	0.0039307	0.002048	FCER2/CD81/IGHD	3
BP	GO:0002706	regulation of lymphocyte mediated immunity	3/11	157/18862	8.88852e-05	0.0039307	0.002048	HLA-B/FCER2/CD81	3
BP	GO:0002819	regulation of adaptive immune response	3/11	170/18862	0.000112542	0.00447919	0.00233377	HLA-B/FCER2/CD81	3
BP	GO:0002703	regulation of leukocyte mediated immunity	3/11	209/18862	0.000207224	0.00741643	0.00386415	HLA-B/FCER2/CD81	3
BP	GO:0002699	positive regulation of immune effector process	3/11	219/18862	0.000237812	0.00741643	0.00386415	HLA-B/FCER2/CD81	3
BP	GO:0016064	immunoglobulin mediated immune response	3/11	223/18862	0.000250823	0.00741643	0.00386415	FCER2/CD81/IGHD	3
BP	GO:0019724	B cell mediated immunity	3/11	226/18862	0.000260879	0.00741643	0.00386415	FCER2/CD81/IGHD	3
BP	GO:0006959	humoral immune response	3/11	380/18862	0.00118686	0.0262429	0.0136732	FCER2/CD81/IGHD	3
BP	GO:0002697	regulation of immune effector process	3/11	465/18862	0.00211929	0.0337391	0.0175789	HLA-B/FCER2/CD81	3

## Sheet: NaiveB_up
ONTOLOGY	ID	Description	GeneRatio	BgRatio	pvalue	p.adjust	qvalue	geneID	Count
CC	GO:0022626	cytosolic ribosome	4/8	107/19520	5.87e-08	2.11e-06	1.17e-06	RPL34/RPS26/RPL41/HBA2	4
CC	GO:0044391	ribosomal subunit	4/8	187/19520	5.54e-07	9.97e-06	5.54e-06	RPL34/RPS26/RPL41/HBA2	4
CC	GO:0005840	ribosome	4/8	243/19520	1.58e-06	1.89e-05	1.05e-05	RPL34/RPS26/RPL41/HBA2	4
BP	GO:0019083	viral transcription	4/8	180/18862	5.45e-07	8.18e-05	4.37e-05	RPL34/RPS26/RPL41/IFITM3	4
BP	GO:0019080	viral gene expression	4/8	198/18862	7.98e-07	8.18e-05	4.37e-05	RPL34/RPS26/RPL41/IFITM3	4
BP	GO:0006614	SRP-dependent cotranslational protein targeting to membrane	3/8	105/18862	9.2e-06	0.000443985	0.000237096	RPL34/RPS26/RPL41	3
BP	GO:0006613	cotranslational protein targeting to membrane	3/8	110/18862	1.06e-05	0.000443985	0.000237096	RPL34/RPS26/RPL41	3
BP	GO:0000184	nuclear-transcribed mRNA catabolic process, nonsense-mediated decay	3/8	120/18862	1.37e-05	0.000443985	0.000237096	RPL34/RPS26/RPL41	3
BP	GO:0045047	protein targeting to ER	3/8	120/18862	1.37e-05	0.000443985	0.000237096	RPL34/RPS26/RPL41	3
BP	GO:0072599	establishment of protein localization to endoplasmic reticulum	3/8	124/18862	1.52e-05	0.000443985	0.000237096	RPL34/RPS26/RPL41	3
BP	GO:0070972	protein localization to endoplasmic reticulum	3/8	152/18862	2.79e-05	0.000714782	0.000381706	RPL34/RPS26/RPL41	3
BP	GO:0006413	translational initiation	3/8	193/18862	5.69e-05	0.00129551	0.000691828	RPL34/RPS26/RPL41	3
BP	GO:0000956	nuclear-transcribed mRNA catabolic process	3/8	208/18862	7.11e-05	0.00138193	0.000737973	RPL34/RPS26/RPL41	3
BP	GO:0006612	protein targeting to membrane	3/8	211/18862	7.42e-05	0.00138193	0.000737973	RPL34/RPS26/RPL41	3
MF	GO:0003735	structural constituent of ribosome	3/8	180/18337	5.02e-05	0.00150721	0.000846155	RPL34/RPS26/RPL41	3
BP	GO:0090150	establishment of protein localization to membrane	3/8	354/18862	0.000342251	0.0058468	0.00312229	RPL34/RPS26/RPL41	3
BP	GO:0006402	mRNA catabolic process	3/8	375/18862	0.000405325	0.00639167	0.00341326	RPL34/RPS26/RPL41	3
BP	GO:0006401	RNA catabolic process	3/8	414/18862	0.000541543	0.00792973	0.00423462	RPL34/RPS26/RPL41	3
BP	GO:0006605	protein targeting	3/8	441/18862	0.000651299	0.00890108	0.00475334	RPL34/RPS26/RPL41	3

## Sheet: NaiveB_down
ONTOLOGY	ID	Description	GeneRatio	BgRatio	pvalue	p.adjust	qvalue	geneID	Count
BP	GO:0030099	myeloid cell differentiation	5/13	419/18862	5.86807e-06	0.00435997	0.0023534	JUN/KLF2/PRKCB/PARP1/CD81	5
BP	GO:0062197	cellular response to chemical stress	4/13	347/18862	7.05858e-05	0.0203194	0.0109679	JUN/KLF2/PARP1/YBX3	4
BP	GO:0050853	B cell receptor signaling pathway	3/13	134/18862	9.51808e-05	0.0203194	0.0109679	IGHD/PRKCB/CD81	3
BP	GO:0002455	humoral immune response mediated by circulating immunoglobulin	3/13	156/18862	0.000149344	0.0203194	0.0109679	FCER2/IGHD/CD81	3
MF	GO:0061629	RNA polymerase II-specific DNA-binding transcription factor binding	3/13	271/18337	0.000818114	0.0266787	0.0131747	JUN/PRKCB/PARP1	3
MF	GO:0140297	DNA-binding transcription factor binding	3/13	376/18337	0.00209927	0.0283401	0.0139951	JUN/PRKCB/PARP1	3
BP	GO:0002573	myeloid leukocyte differentiation	3/13	204/18862	0.000329134	0.0349352	0.0188572	JUN/PARP1/CD81	3
BP	GO:0016064	immunoglobulin mediated immune response	3/13	223/18862	0.000427221	0.0366748	0.0197961	FCER2/IGHD/CD81	3
BP	GO:0019724	B cell mediated immunity	3/13	226/18862	0.000444244	0.0366748	0.0197961	FCER2/IGHD/CD81	3
BP	GO:0071356	cellular response to tumor necrosis factor	3/13	296/18862	0.000973651	0.0455146	0.0245677	TCL1A/KLF2/YBX3	3
BP	GO:0034599	cellular response to oxidative stress	3/13	299/18862	0.00100246	0.0455146	0.0245677	JUN/KLF2/PARP1	3
BP	GO:0034612	response to tumor necrosis factor	3/13	320/18862	0.0012194	0.0455146	0.0245677	TCL1A/KLF2/YBX3	3
BP	GO:0050851	antigen receptor-mediated signaling pathway	3/13	323/18862	0.00125262	0.0455146	0.0245677	IGHD/PRKCB/CD81	3
BP	GO:0042113	B cell activation	3/13	326/18862	0.00128642	0.0455146	0.0245677	IGHD/PRKCB/CD81	3
BP	GO:0018209	peptidyl-serine modification	3/13	333/18862	0.00136751	0.0461846	0.0249293	TCL1A/PRKCB/PARP1	3
BP	GO:0002449	lymphocyte mediated immunity	3/13	360/18862	0.00171046	0.0497372	0.0268469	FCER2/IGHD/CD81	3
BP	GO:0002460	adaptive immune response based on somatic recombination of immune receptors built from immunoglobulin superfamily domains	3/13	367/18862	0.00180741	0.0497372	0.0268469	FCER2/IGHD/CD81	3
