# Supplementary material for: Single-cell transcriptomics reveals peripheral immune responses in non-segmental vitiligo
Source: Front Immunol. 2023 Nov 22;14:1221260. doi: 10.3389/fimmu.2023.1221260 (PMC10702986; doi:10.3389/fimmu.2023.1221260)
Supplement: Supplementary file 8 [file Table_7.xlsx]

## Sheet: Legend
Supplementary Table 7: Significant differentially expressed genes in monocytes and their subsets in analysis of patients with advanced non-segmental vitiligo vs healthy controls. Differentially expressed genes are listed for each cell type (individual tabs). Natural log fold-changes are calculated as the vitiligo mean divided by the healthy mean, i.e positive value of logFC indicates higher expre…

## Sheet: Monocytes_PVvsHC.diffexpressed
gene_id	p_val	avg_logFC	pct.1	pct.2	p_val_adj
MTND2P28	0	1.40329	0.245	0.04	0
RPL10P9	0	-0.799531	0.038	0.249	0
SIRPB1	2.18565e-279	-0.354958	0.351	0.629	5.25036e-275
HLA-DRB5	1.1128e-273	0.461018	0.609	0.35	2.67316e-269
RPH3A	2.27179e-260	0.429158	0.205	0.035	5.45731e-256
CD52	1.10606e-218	-0.353849	0.764	0.929	2.65698e-214
RPS26	1.37352e-213	0.326332	0.857	0.848	3.29948e-209
AL450405.1	2.74392e-209	0.751794	0.201	0.051	6.59145e-205
MTATP6P1	2.60249e-171	0.422804	0.958	0.955	6.25169e-167
SMAP2	4.836e-171	-0.263595	0.621	0.834	1.16171e-166
IFI6	2.44618e-144	-0.337111	0.343	0.542	5.87623e-140
AC020656.1	9.22275e-137	0.653812	0.669	0.592	2.21549e-132
NQO2	2.10558e-121	0.38479	0.312	0.173	5.05801e-117
IFIT2	5.31392e-110	-0.339263	0.148	0.286	1.27651e-105
LY6E	1.72096e-107	-0.276231	0.571	0.735	4.13408e-103
IFIT3	2.62701e-102	-0.296647	0.155	0.291	6.31059e-98
EGR1	2.1255e-89	0.447494	0.696	0.619	5.10588e-85
MT-ND4L	9.13439e-67	0.341678	0.821	0.843	2.19426e-62
FOLR3	5.52911e-65	-0.252357	0.181	0.286	1.3282e-60
APOBEC3A	2.71907e-55	0.482588	0.386	0.296	6.53175e-51
MT-TW	1.00594e-49	0.408979	0.523	0.49	2.41648e-45
FTLP3	1.58854e-45	0.400452	0.417	0.363	3.816e-41
SULT1A1	3.14054e-44	0.252711	0.497	0.44	7.54421e-40
CDKN1C	9.67755e-43	-0.466414	0.093	0.159	2.32474e-38
CLEC12A	2.7753e-40	0.306134	0.704	0.717	6.66683e-36
HLA-DPA1	4.43224e-40	0.307781	0.783	0.797	1.06471e-35
SNHG5	4.43281e-38	0.316514	0.526	0.53	1.06485e-33
H3F3AP4	2.38387e-37	0.26129	0.331	0.263	5.72654e-33
HLA-DPB1	3.30709e-27	0.265181	0.76	0.776	7.94429e-23
TMSB4XP8	1.24842e-26	0.28616	0.286	0.23	2.99895e-22
RPL9P9	1.64208e-22	0.296966	0.673	0.716	3.9446e-18
AL365357.1	8.00651e-18	0.350012	0.299	0.465	1.92332e-13
FOSB	3.70461e-07	0.272948	0.434	0.432	0.00889922
MTCO1P12	0.00610962	0.398788	0.213	0.214	1
HLA-DQA1	0.731756	0.252511	0.256	0.286	1

## Sheet: ClassicalMo
gene_id	p_val	avg_logFC	pct.1	pct.2	p_val_adj
RPL10P9	0	-0.751452	0.038	0.236	0
MTND2P28	9.07246e-292	1.38199	0.244	0.04	2.17939e-287
HLA-DRB5	1.91477e-254	0.479616	0.607	0.342	4.59967e-250
RPH3A	2.83838e-246	0.45731	0.225	0.039	6.81836e-242
SIRPB1	1.51077e-216	-0.324296	0.361	0.624	3.62918e-212
CD52	1.12858e-214	-0.393872	0.746	0.921	2.71108e-210
RPS26	7.24712e-204	0.34232	0.856	0.84	1.7409e-199
AL450405.1	1.35211e-184	0.765904	0.203	0.051	3.24803e-180
MTATP6P1	1.63766e-166	0.437758	0.954	0.948	3.93398e-162
SMAP2	4.99062e-137	-0.251157	0.628	0.833	1.19885e-132
NRG1	1.42813e-136	-0.272035	0.155	0.327	3.43066e-132
AC020656.1	5.53876e-133	0.649182	0.718	0.649	1.33052e-128
IFI6	1.89553e-128	-0.35675	0.343	0.542	4.55343e-124
NQO2	2.41471e-107	0.388948	0.326	0.184	5.80063e-103
IFIT2	6.3054e-82	-0.33808	0.128	0.248	1.51468e-77
FOLR3	5.76204e-71	-0.279829	0.207	0.33	1.38416e-66
EGR1	8.35221e-69	0.414508	0.744	0.692	2.00637e-64
IFIT3	2.0742e-67	-0.262102	0.133	0.243	4.98264e-63
MT-ND4L	1.05986e-52	0.334297	0.81	0.831	2.54599e-48
SULT1A1	6.67823e-48	0.265864	0.519	0.453	1.60424e-43
MT-TW	1.41313e-40	0.394642	0.524	0.492	3.39462e-36
APOBEC3A	3.37171e-36	0.384894	0.378	0.299	8.09951e-32
H3F3AP4	1.41149e-35	0.265444	0.342	0.269	3.39067e-31
FTLP3	1.81197e-35	0.373631	0.406	0.354	4.3527e-31
SNHG5	1.84575e-35	0.316848	0.545	0.554	4.43387e-31
CLEC12A	1.77245e-30	0.291826	0.709	0.725	4.25779e-26
HLA-DPA1	1.40144e-26	0.275613	0.765	0.776	3.36653e-22
TMSB4XP8	1.03246e-23	0.277078	0.277	0.22	2.48018e-19
AL365357.1	2.21671e-22	0.329498	0.288	0.465	5.32498e-18
RPL9P9	8.36794e-18	0.289664	0.679	0.721	2.01015e-13
FOSB	5.51704e-05	0.260797	0.481	0.493	1
MTCO1P12	0.00207918	0.382802	0.209	0.206	1

## Sheet: Non-classicalMo
gene_id	p_val	avg_logFC	pct.1	pct.2	p_val_adj
RPL10P9	4.39842e-77	-1.03709	0.038	0.323	1.05659e-72
SIRPB1	3.00574e-65	-0.520173	0.28	0.655	7.22038e-61
CDKN1C	3.1342e-59	-0.642922	0.605	0.877	7.52897e-55
MTND2P28	2.03282e-52	1.54025	0.252	0.04	4.88325e-48
LYPD2	6.324e-52	-0.831593	0.162	0.453	1.51915e-47
HLA-DPA1	4.31159e-50	0.491729	0.907	0.922	1.03573e-45
MTCYBP13	7.30782e-43	-0.32057	0	0.145	1.75549e-38
MT-RNR1	2.10117e-41	0.544535	0.985	0.996	5.04743e-37
HLA-DPB1	2.46747e-41	0.525575	0.882	0.878	5.92736e-37
SH2D1B	7.89964e-37	-0.397829	0.092	0.296	1.89765e-32
RPL34	5.2718e-36	0.267241	0.985	0.999	1.26639e-31
SMAP2	1.47777e-35	-0.329122	0.577	0.84	3.54991e-31
MTATP6P1	7.70509e-35	0.42438	0.986	0.995	1.85092e-30
RHOC	2.5579e-34	-0.327253	0.552	0.834	6.14458e-30
CD74	9.86088e-33	0.285212	0.998	1	2.36878e-28
LY6E	1.03257e-31	-0.291401	0.836	0.978	2.48043e-27
IFIT3	1.28647e-31	-0.35472	0.311	0.572	3.09036e-27
MTSS1	8.10022e-30	-0.264765	0.4	0.664	1.94584e-25
CSTB	6.60372e-29	-0.282797	0.76	0.948	1.58635e-24
MT-ND4L	1.11253e-28	0.42047	0.896	0.908	2.67251e-24
APOBEC3A	1.32843e-28	0.968054	0.443	0.278	3.19116e-24
HLA-DRB5	6.64273e-28	0.422566	0.621	0.397	1.59572e-23
SIGLEC10	1.02342e-27	-0.258455	0.463	0.75	2.45847e-23
CD79B	1.25978e-27	-0.304265	0.385	0.639	3.02625e-23
MT-ND3	1.43839e-27	0.256072	0.974	0.997	3.4553e-23
CUX1	1.58103e-27	-0.275262	0.48	0.763	3.79794e-23
JAK1	3.19888e-27	-0.260866	0.494	0.761	7.68434e-23
CAPNS1	5.80454e-27	-0.254543	0.49	0.759	1.39437e-22
NCL	1.68557e-26	-0.264043	0.501	0.77	4.04909e-22
EGR1	2.4154e-26	0.777701	0.357	0.19	5.80228e-22
HLA-DRA	2.6949e-26	0.360877	0.949	0.975	6.47369e-22
AL450405.1	4.71701e-26	0.65472	0.187	0.053	1.13312e-21
IFIT2	3.63265e-25	-0.299433	0.286	0.505	8.72636e-21
TSC22D3	7.26347e-24	-0.266096	0.65	0.88	1.74483e-19
HLA-C	3.47641e-22	0.292034	0.949	0.986	8.35103e-18
RRAS	7.89528e-22	-0.254902	0.341	0.558	1.8966e-17
PPM1N	1.46696e-21	-0.316207	0.146	0.314	3.52394e-17
HLA-DRB6	1.58741e-21	0.438964	0.682	0.553	3.81327e-17
IER2	1.66444e-21	0.438658	0.826	0.84	3.99832e-17
CKB	1.26029e-20	-0.254984	0.177	0.355	3.02747e-16
CLEC4F	3.58576e-20	-0.280012	0.128	0.277	8.61371e-16
NEURL1	6.46836e-20	-0.276365	0.223	0.405	1.55383e-15
MS4A6A	1.08499e-19	0.726314	0.35	0.215	2.60635e-15
HLA-DRB1	2.90762e-19	0.262623	0.954	0.979	6.9847e-15
HLA-DQA1	1.2809e-17	0.597839	0.434	0.326	3.07697e-13
RPS26	1.5322e-17	0.256313	0.866	0.89	3.68064e-13
FTLP3	7.31949e-17	0.566119	0.496	0.415	1.75829e-12
CD81	8.89003e-17	-0.347974	0.093	0.212	2.13556e-12
MNDA	5.35042e-16	0.354498	0.829	0.837	1.28528e-11
FOS	1.01689e-15	0.493742	0.802	0.849	2.44278e-11
NQO2	7.41474e-14	0.327824	0.209	0.103	1.78117e-09
HLA-DMA	1.09298e-12	0.509997	0.491	0.434	2.62556e-08
DUSP2	4.98601e-12	0.521461	0.369	0.271	1.19774e-07
CLEC12A	6.66986e-12	0.396495	0.673	0.669	1.60223e-07
MT-TW	6.93416e-12	0.504868	0.517	0.476	1.66572e-07
HBA1	1.18935e-11	-0.385896	0.174	0.295	2.85706e-07
ZFP36	1.24742e-10	0.279377	0.839	0.902	2.99655e-06
HLA-DMB	1.31705e-09	0.462956	0.421	0.352	3.16382e-05
PSME2	1.91322e-09	0.294124	0.838	0.914	4.59593e-05
AC020656.1	3.23794e-08	0.460851	0.329	0.258	0.000777818
ASGR1	7.18517e-08	0.258404	0.159	0.09	0.00172602
LGALS2	1.01728e-07	0.407126	0.16	0.093	0.00244371
ZFP36L1	5.20938e-07	0.331539	0.662	0.682	0.012514
JUN	5.39474e-07	0.378728	0.52	0.484	0.0129592
CCL3	9.72354e-07	0.421352	0.564	0.549	0.0233579
TMSB4XP8	1.64542e-06	0.361559	0.347	0.294	0.0395263
DEGS1	1.8284e-06	0.3445	0.327	0.27	0.0439218
NCF1	2.11313e-06	0.294835	0.13	0.074	0.0507617
TNF	2.3337e-06	0.398895	0.567	0.55	0.05606
RPL9P9	2.98512e-06	0.341417	0.637	0.687	0.0717085
G0S2	4.13169e-06	0.474413	0.366	0.304	0.0992514
PTMAP2	4.72349e-06	0.338967	0.444	0.408	0.113468
SLAMF7	9.82079e-06	0.341789	0.187	0.128	0.235915
NDUFA3	1.04952e-05	0.301188	0.569	0.591	0.252116
HCST	2.14757e-05	0.303369	0.537	0.537	0.515889
HNRNPH1	2.75403e-05	0.39403	0.395	0.364	0.661574
S100A8	3.00766e-05	0.437904	0.604	0.646	0.722499
HLA-DQB1	3.6904e-05	0.373236	0.488	0.473	0.886507
TIMP1	9.08684e-05	0.322905	0.681	0.786	1
CXCL8	9.32211e-05	0.351376	0.483	0.452	1
AC103591.3	0.000258844	0.39826	0.521	0.513	1
AC090498.1	0.000454502	0.278945	0.221	0.177	1
HLA-DQA2	0.000617958	0.284803	0.328	0.29	1
H3F3A	0.00107894	0.299047	0.326	0.292	1
CCL4L2	0.0020201	0.649605	0.352	0.337	1
SNHG5	0.00244705	0.262182	0.396	0.391	1
IFITM1	0.00265344	0.459271	0.275	0.259	1
CTSH	0.00333082	0.258963	0.364	0.34	1
CCL3L1	0.00393278	0.518712	0.295	0.272	1
KMT2E-AS1	0.00431654	0.285285	0.28	0.25	1
RHOB	0.00558992	0.313857	0.545	0.554	1
C1orf56	0.00888284	0.276537	0.143	0.116	1
IL1B	0.0103831	0.413296	0.416	0.425	1
BTG2	0.0123276	0.296732	0.515	0.552	1
HBA2	0.0135472	0.256829	0.249	0.315	1
MT2A	0.0194624	0.268397	0.637	0.696	1
JUND	0.0521098	0.258435	0.302	0.291	1
AC005912.1	0.0586339	0.259679	0.393	0.405	1
RF00003-12	0.0749486	0.261037	0.211	0.195	1
CD14	0.0885016	0.282038	0.255	0.246	1
AL365357.1	0.128345	0.483778	0.374	0.464	1
VMO1	0.240691	0.267661	0.14	0.164	1
C1QB	0.2504	0.343019	0.136	0.125	1
MTCO1P12	0.636803	0.509371	0.236	0.261	1
