# Supplementary material for: Single-cell transcriptomics reveals peripheral immune responses in non-segmental vitiligo
Source: Front Immunol. 2023 Nov 22;14:1221260. doi: 10.3389/fimmu.2023.1221260 (PMC10702986; doi:10.3389/fimmu.2023.1221260)
Supplement: Supplementary file 9 [file Table_8.xlsx]

## Sheet: Legend
Supplementary Table 8. Gene Ontology (GO) biological process functions pathway analyses of differentially expressed genes in monocytes from patients with advanced non-segmental vitiligo. Tabs labeled for cell type and analysis (e.g. Monocytes_up =GO pathway analysis for up-regulated differential genes of monocytes in patients with advanced non-segmental vitiligo vs healthy controls).

## Sheet: Monocytes_up
ONTOLOGY	ID	Description	GeneRatio	BgRatio	pvalue	p.adjust	qvalue	geneID	Count
BP	GO:0060333	interferon-gamma-mediated signaling pathway	3/11	91/18862	1.74e-05	0.00200996	0.00108184	HLA-DRB5/HLA-DPA1/HLA-DPB1	3
BP	GO:0019886	antigen processing and presentation of exogenous peptide antigen via MHC class II	3/11	99/18862	2.24e-05	0.00200996	0.00108184	HLA-DRB5/HLA-DPA1/HLA-DPB1	3
BP	GO:0002495	antigen processing and presentation of peptide antigen via MHC class II	3/11	103/18862	2.53e-05	0.00200996	0.00108184	HLA-DRB5/HLA-DPA1/HLA-DPB1	3
BP	GO:0002504	antigen processing and presentation of peptide or polysaccharide antigen via MHC class II	3/11	104/18862	2.6e-05	0.00200996	0.00108184	HLA-DRB5/HLA-DPA1/HLA-DPB1	3
BP	GO:0071466	cellular response to xenobiotic stimulus	3/11	125/18862	4.51e-05	0.00267109	0.00143769	NQO2/APOBEC3A/SULT1A1	3
BP	GO:0009410	response to xenobiotic stimulus	3/11	131/18862	5.19e-05	0.00267109	0.00143769	NQO2/APOBEC3A/SULT1A1	3
BP	GO:0002478	antigen processing and presentation of exogenous peptide antigen	3/11	177/18862	0.000126831	0.00488932	0.00263162	HLA-DRB5/HLA-DPA1/HLA-DPB1	3
BP	GO:0071346	cellular response to interferon-gamma	3/11	177/18862	0.000126831	0.00488932	0.00263162	HLA-DRB5/HLA-DPA1/HLA-DPB1	3
BP	GO:0019884	antigen processing and presentation of exogenous antigen	3/11	185/18862	0.000144554	0.00488932	0.00263162	HLA-DRB5/HLA-DPA1/HLA-DPB1	3
BP	GO:0048002	antigen processing and presentation of peptide antigen	3/11	194/18862	0.000166342	0.00488932	0.00263162	HLA-DRB5/HLA-DPA1/HLA-DPB1	3
BP	GO:0034341	response to interferon-gamma	3/11	197/18862	0.000174054	0.00488932	0.00263162	HLA-DRB5/HLA-DPA1/HLA-DPB1	3
BP	GO:0050852	T cell receptor signaling pathway	3/11	204/18862	0.000192944	0.00496832	0.00267414	HLA-DRB5/HLA-DPA1/HLA-DPB1	3
BP	GO:0019882	antigen processing and presentation	3/11	234/18862	0.000288968	0.00686855	0.00369692	HLA-DRB5/HLA-DPA1/HLA-DPB1	3
BP	GO:0050851	antigen receptor-mediated signaling pathway	3/11	323/18862	0.000741282	0.0152704	0.00821913	HLA-DRB5/HLA-DPA1/HLA-DPB1	3
BP	GO:0001819	positive regulation of cytokine production	3/11	437/18862	0.00177419	0.0286734	0.0154331	EGR1/HLA-DPA1/HLA-DPB1	3
BP	GO:0042110	T cell activation	3/11	474/18862	0.00223853	0.0300521	0.0161752	EGR1/HLA-DPA1/HLA-DPB1	3
BP	GO:0002429	immune response-activating cell surface receptor signaling pathway	3/11	481/18862	0.00233414	0.0300521	0.0161752	HLA-DRB5/HLA-DPA1/HLA-DPB1	3
BP	GO:0002757	immune response-activating signal transduction	3/11	481/18862	0.00233414	0.0300521	0.0161752	HLA-DRB5/HLA-DPA1/HLA-DPB1	3
CC	GO:0030658	transport vesicle membrane	4/11	206/19520	3.75e-06	2.73e-05	1.16e-05	HLA-DRB5/RPH3A/HLA-DPA1/HLA-DPB1	4
CC	GO:0030133	transport vesicle	4/11	402/19520	5.21e-05	0.000228641	9.71e-05	HLA-DRB5/RPH3A/HLA-DPA1/HLA-DPB1	4
CC	GO:0042613	MHC class II protein complex	3/11	16/19520	7.43e-08	4.23e-06	1.8e-06	HLA-DRB5/HLA-DPA1/HLA-DPB1	3
CC	GO:0042611	MHC protein complex	3/11	25/19520	3.04e-07	6.88e-06	2.92e-06	HLA-DRB5/HLA-DPA1/HLA-DPB1	3
CC	GO:0071556	integral component of lumenal side of endoplasmic reticulum membrane	3/11	29/19520	4.83e-07	6.88e-06	2.92e-06	HLA-DRB5/HLA-DPA1/HLA-DPB1	3
CC	GO:0098553	lumenal side of endoplasmic reticulum membrane	3/11	29/19520	4.83e-07	6.88e-06	2.92e-06	HLA-DRB5/HLA-DPA1/HLA-DPB1	3
CC	GO:0098576	lumenal side of membrane	3/11	36/19520	9.41e-07	1.07e-05	4.56e-06	HLA-DRB5/HLA-DPA1/HLA-DPB1	3
CC	GO:0030669	clathrin-coated endocytic vesicle membrane	3/11	39/19520	1.2e-06	1.14e-05	4.86e-06	HLA-DRB5/HLA-DPA1/HLA-DPB1	3
CC	GO:0045334	clathrin-coated endocytic vesicle	3/11	57/19520	3.83e-06	2.73e-05	1.16e-05	HLA-DRB5/HLA-DPA1/HLA-DPB1	3
CC	GO:0012507	ER to Golgi transport vesicle membrane	3/11	62/19520	4.94e-06	3.13e-05	1.33e-05	HLA-DRB5/HLA-DPA1/HLA-DPB1	3
CC	GO:0030134	COPII-coated ER to Golgi transport vesicle	3/11	94/19520	1.74e-05	9.28e-05	3.94e-05	HLA-DRB5/HLA-DPA1/HLA-DPB1	3
CC	GO:0032588	trans-Golgi network membrane	3/11	95/19520	1.79e-05	9.28e-05	3.94e-05	HLA-DRB5/HLA-DPA1/HLA-DPB1	3
CC	GO:0030665	clathrin-coated vesicle membrane	3/11	117/19520	3.34e-05	0.00015882	6.75e-05	HLA-DRB5/HLA-DPA1/HLA-DPB1	3
CC	GO:0030176	integral component of endoplasmic reticulum membrane	3/11	157/19520	8.03e-05	0.000327053	0.000138914	HLA-DRB5/HLA-DPA1/HLA-DPB1	3
CC	GO:0030666	endocytic vesicle membrane	3/11	163/19520	8.98e-05	0.000331676	0.000140878	HLA-DRB5/HLA-DPA1/HLA-DPB1	3
CC	GO:0031227	intrinsic component of endoplasmic reticulum membrane	3/11	165/19520	9.31e-05	0.000331676	0.000140878	HLA-DRB5/HLA-DPA1/HLA-DPB1	3
CC	GO:0030662	coated vesicle membrane	3/11	182/19520	0.000124505	0.000417459	0.000177314	HLA-DRB5/HLA-DPA1/HLA-DPB1	3
CC	GO:0030136	clathrin-coated vesicle	3/11	192/19520	0.000145852	0.000461866	0.000196176	HLA-DRB5/HLA-DPA1/HLA-DPB1	3
CC	GO:0005802	trans-Golgi network	3/11	251/19520	0.000321163	0.000963488	0.000409238	HLA-DRB5/HLA-DPA1/HLA-DPB1	3
CC	GO:0030135	coated vesicle	3/11	295/19520	0.000515278	0.00146854	0.000623757	HLA-DRB5/HLA-DPA1/HLA-DPB1	3
CC	GO:0030139	endocytic vesicle	3/11	307/19520	0.000578831	0.00157111	0.000667325	HLA-DRB5/HLA-DPA1/HLA-DPB1	3
CC	GO:0031301	integral component of organelle membrane	3/11	371/19520	0.00100321	0.00251496	0.00106822	HLA-DRB5/HLA-DPA1/HLA-DPB1	3
CC	GO:0005765	lysosomal membrane	3/11	378/19520	0.00105893	0.00251496	0.00106822	HLA-DRB5/HLA-DPA1/HLA-DPB1	3
CC	GO:0098852	lytic vacuole membrane	3/11	378/19520	0.00105893	0.00251496	0.00106822	HLA-DRB5/HLA-DPA1/HLA-DPB1	3
CC	GO:0031300	intrinsic component of organelle membrane	3/11	402/19520	0.00126487	0.00288392	0.00122493	HLA-DRB5/HLA-DPA1/HLA-DPB1	3
CC	GO:0005774	vacuolar membrane	3/11	431/19520	0.00154567	0.00338858	0.00143929	HLA-DRB5/HLA-DPA1/HLA-DPB1	3
MF	GO:0033218	amide binding	4/11	391/18337	5.97e-05	0.00107391	0.00040821	HLA-DRB5/NQO2/HLA-DPA1/HLA-DPB1	4
MF	GO:0042605	peptide antigen binding	3/11	32/18337	7.89e-07	2.84e-05	1.08e-05	HLA-DRB5/HLA-DPA1/HLA-DPB1	3
MF	GO:0003823	antigen binding	3/11	165/18337	0.000111948	0.00134338	0.000510641	HLA-DRB5/HLA-DPA1/HLA-DPB1	3
MF	GO:0042277	peptide binding	3/11	315/18337	0.00074792	0.00673128	0.00255867	HLA-DRB5/HLA-DPA1/HLA-DPB1	3

## Sheet: Monocytes_down
ONTOLOGY	ID	Description	GeneRatio	BgRatio	pvalue	p.adjust	qvalue	geneID	Count
BP	GO:0060337	type I interferon signaling pathway	3/9	95/18862	1.01712e-05	0.000403539	0.000251005	IFI6/IFIT2/IFIT3	3
BP	GO:0071357	cellular response to type I interferon	3/9	96/18862	1.04968e-05	0.000403539	0.000251005	IFI6/IFIT2/IFIT3	3
BP	GO:0034340	response to type I interferon	3/9	101/18862	1.22285e-05	0.000403539	0.000251005	IFI6/IFIT2/IFIT3	3
CC	GO:0031225	anchored component of membrane	3/9	170/19520	5.24556e-05	0.000996656	0.000662597	CD52/LY6E/FOLR3	3
BP	GO:0051607	defense response to virus	3/9	260/18862	0.000204528	0.00385681	0.00239897	IFI6/IFIT2/IFIT3	3
BP	GO:0140546	defense response to symbiont	3/9	260/18862	0.000204528	0.00385681	0.00239897	IFI6/IFIT2/IFIT3	3
BP	GO:0009615	response to virus	3/9	359/18862	0.000527426	0.00870253	0.00541306	IFI6/IFIT2/IFIT3	3

## Sheet: ClassicalMo_up
ONTOLOGY	ID	Description	GeneRatio	BgRatio	pvalue	p.adjust	qvalue	geneID	Count
CC	GO:0030658	transport vesicle membrane	3/10	206/19520	0.000131609	0.00140066	0.000543193	HLA-DRB5/RPH3A/HLA-DPA1	3
CC	GO:0030133	transport vesicle	3/10	402/19520	0.000934131	0.00488405	0.00189409	HLA-DRB5/RPH3A/HLA-DPA1	3
BP	GO:0071466	cellular response to xenobiotic stimulus	3/10	125/18862	3.29572e-05	0.00585759	0.00347205	NQO2/SULT1A1/APOBEC3A	3
BP	GO:0009410	response to xenobiotic stimulus	3/10	131/18862	3.79132e-05	0.00585759	0.00347205	NQO2/SULT1A1/APOBEC3A	3
MF	GO:0033218	amide binding	3/10	391/18337	0.00103269	0.0185885	0.00652228	HLA-DRB5/NQO2/HLA-DPA1	3

## Sheet: ClassicalMo_down
ONTOLOGY	ID	Description	GeneRatio	BgRatio	pvalue	p.adjust	qvalue	geneID	Count
BP	GO:0060337	type I interferon signaling pathway	3/8	95/18862	6.80569e-06	0.000330522	0.000184192	IFI6/IFIT2/IFIT3	3
BP	GO:0071357	cellular response to type I interferon	3/8	96/18862	7.02383e-06	0.000330522	0.000184192	IFI6/IFIT2/IFIT3	3
BP	GO:0034340	response to type I interferon	3/8	101/18862	8.18417e-06	0.000330522	0.000184192	IFI6/IFIT2/IFIT3	3
BP	GO:0051607	defense response to virus	3/8	260/18862	0.000137755	0.00301093	0.00167792	IFI6/IFIT2/IFIT3	3
BP	GO:0140546	defense response to symbiont	3/8	260/18862	0.000137755	0.00301093	0.00167792	IFI6/IFIT2/IFIT3	3
BP	GO:0009615	response to virus	3/8	359/18862	0.000356643	0.0068208	0.00380107	IFI6/IFIT2/IFIT3	3

## Sheet: Non-classicalMo_up
ONTOLOGY	ID	Description	GeneRatio	BgRatio	pvalue	p.adjust	qvalue	geneID	Count
BP	GO:0019882	antigen processing and presentation	15/48	234/18862	1.23e-17	9.25e-15	5.22e-15	HLA-DPA1/HLA-DPB1/CD74/HLA-DRB5/HLA-DRA/HLA-C/HLA-DRB1/HLA-DQA1/HLA-DMA/HLA-DMB/PSME2/NCF1/HLA-DQB1/HLA-DQA2/CTSH	15
BP	GO:0002478	antigen processing and presentation of exogenous peptide antigen	14/48	177/18862	8.91e-18	9.25e-15	5.22e-15	HLA-DPA1/HLA-DPB1/CD74/HLA-DRB5/HLA-DRA/HLA-C/HLA-DRB1/HLA-DQA1/HLA-DMA/HLA-DMB/PSME2/NCF1/HLA-DQB1/HLA-DQA2	14
BP	GO:0019884	antigen processing and presentation of exogenous antigen	14/48	185/18862	1.67e-17	9.25e-15	5.22e-15	HLA-DPA1/HLA-DPB1/CD74/HLA-DRB5/HLA-DRA/HLA-C/HLA-DRB1/HLA-DQA1/HLA-DMA/HLA-DMB/PSME2/NCF1/HLA-DQB1/HLA-DQA2	14
BP	GO:0048002	antigen processing and presentation of peptide antigen	14/48	194/18862	3.28e-17	1.35e-14	7.63e-15	HLA-DPA1/HLA-DPB1/CD74/HLA-DRB5/HLA-DRA/HLA-C/HLA-DRB1/HLA-DQA1/HLA-DMA/HLA-DMB/PSME2/NCF1/HLA-DQB1/HLA-DQA2	14
BP	GO:0034341	response to interferon-gamma	14/48	197/18862	4.07e-17	1.35e-14	7.63e-15	HLA-DPA1/HLA-DPB1/CD74/HLA-DRB5/HLA-DRA/HLA-C/HLA-DRB1/HLA-DQA1/CCL3/HLA-DQB1/HLA-DQA2/IFITM1/CCL3L1/MT2A	14
BP	GO:0071346	cellular response to interferon-gamma	12/48	177/18862	1.66e-14	3.07e-12	1.73e-12	HLA-DPA1/HLA-DPB1/HLA-DRB5/HLA-DRA/HLA-C/HLA-DRB1/HLA-DQA1/CCL3/HLA-DQB1/HLA-DQA2/CCL3L1/MT2A	12
BP	GO:0019886	antigen processing and presentation of exogenous peptide antigen via MHC class II	11/48	99/18862	9.05e-16	2.5e-13	1.41e-13	HLA-DPA1/HLA-DPB1/CD74/HLA-DRB5/HLA-DRA/HLA-DRB1/HLA-DQA1/HLA-DMA/HLA-DMB/HLA-DQB1/HLA-DQA2	11
BP	GO:0002495	antigen processing and presentation of peptide antigen via MHC class II	11/48	103/18862	1.42e-15	3.29e-13	1.86e-13	HLA-DPA1/HLA-DPB1/CD74/HLA-DRB5/HLA-DRA/HLA-DRB1/HLA-DQA1/HLA-DMA/HLA-DMB/HLA-DQB1/HLA-DQA2	11
BP	GO:0002504	antigen processing and presentation of peptide or polysaccharide antigen via MHC class II	11/48	104/18862	1.59e-15	3.29e-13	1.86e-13	HLA-DPA1/HLA-DPB1/CD74/HLA-DRB5/HLA-DRA/HLA-DRB1/HLA-DQA1/HLA-DMA/HLA-DMB/HLA-DQB1/HLA-DQA2	11
BP	GO:0060333	interferon-gamma-mediated signaling pathway	10/48	91/18862	2.31e-14	3.84e-12	2.17e-12	HLA-DPA1/HLA-DPB1/HLA-DRB5/HLA-DRA/HLA-C/HLA-DRB1/HLA-DQA1/HLA-DQB1/HLA-DQA2/MT2A	10
BP	GO:0050851	antigen receptor-mediated signaling pathway	10/48	323/18862	6.94e-09	9.19e-07	5.19e-07	HLA-DPA1/HLA-DPB1/HLA-DRB5/HLA-DRA/HLA-DRB1/HLA-DQA1/MNDA/PSME2/HLA-DQB1/HLA-DQA2	10
BP	GO:0002429	immune response-activating cell surface receptor signaling pathway	10/48	481/18862	2.91e-07	1.93e-05	1.09e-05	HLA-DPA1/HLA-DPB1/HLA-DRB5/HLA-DRA/HLA-DRB1/HLA-DQA1/MNDA/PSME2/HLA-DQB1/HLA-DQA2	10
BP	GO:0002757	immune response-activating signal transduction	10/48	481/18862	2.91e-07	1.93e-05	1.09e-05	HLA-DPA1/HLA-DPB1/HLA-DRB5/HLA-DRA/HLA-DRB1/HLA-DQA1/MNDA/PSME2/HLA-DQB1/HLA-DQA2	10
BP	GO:0050852	T cell receptor signaling pathway	9/48	204/18862	1.98e-09	2.98e-07	1.68e-07	HLA-DPA1/HLA-DPB1/HLA-DRB5/HLA-DRA/HLA-DRB1/HLA-DQA1/PSME2/HLA-DQB1/HLA-DQA2	9
BP	GO:0070371	ERK1 and ERK2 cascade	9/48	320/18862	9.76e-08	1.01e-05	5.71e-06	CD74/HLA-DRB1/NQO2/ZFP36L1/CCL3/TNF/CTSH/CCL3L1/IL1B	9
BP	GO:0007159	leukocyte cell-cell adhesion	9/48	366/18862	3.04e-07	1.94e-05	1.1e-05	HLA-DPA1/HLA-DPB1/CD74/HLA-DRA/HLA-DRB1/HLA-DMB/TNF/S100A8/IL1B	9
BP	GO:1903706	regulation of hemopoiesis	9/48	415/18862	8.69e-07	4.37e-05	2.47e-05	CD74/HLA-DRA/HLA-DRB1/FOS/ZFP36/ZFP36L1/JUN/CCL3/TNF	9
BP	GO:0042110	T cell activation	9/48	474/18862	2.6e-06	9.82e-05	5.54e-05	HLA-DPA1/HLA-DPB1/CD74/EGR1/HLA-DRA/HLA-DRB1/HLA-DMB/ZFP36L1/IL1B	9
BP	GO:1903039	positive regulation of leukocyte cell-cell adhesion	8/48	234/18862	1.22e-07	1.02e-05	5.74e-06	HLA-DPA1/HLA-DPB1/CD74/HLA-DRA/HLA-DRB1/HLA-DMB/TNF/IL1B	8
BP	GO:0045637	regulation of myeloid cell differentiation	8/48	258/18862	2.59e-07	1.87e-05	1.05e-05	CD74/HLA-DRB1/FOS/ZFP36/ZFP36L1/JUN/CCL3/TNF	8
BP	GO:0022409	positive regulation of cell-cell adhesion	8/48	276/18862	4.32e-07	2.56e-05	1.44e-05	HLA-DPA1/HLA-DPB1/CD74/HLA-DRA/HLA-DRB1/HLA-DMB/TNF/IL1B	8
BP	GO:1902105	regulation of leukocyte differentiation	8/48	279/18862	4.68e-07	2.68e-05	1.51e-05	CD74/HLA-DRA/HLA-DRB1/FOS/ZFP36L1/JUN/CCL3/TNF	8
BP	GO:0032496	response to lipopolysaccharide	8/48	326/18862	1.51e-06	6.78e-05	3.83e-05	FOS/ZFP36/JUN/CCL3/TNF/S100A8/CXCL8/IL1B	8
BP	GO:1903037	regulation of leukocyte cell-cell adhesion	8/48	330/18862	1.65e-06	7.23e-05	4.08e-05	HLA-DPA1/HLA-DPB1/CD74/HLA-DRA/HLA-DRB1/HLA-DMB/TNF/IL1B	8
BP	GO:0002237	response to molecule of bacterial origin	8/48	346/18862	2.35e-06	9.5e-05	5.36e-05	FOS/ZFP36/JUN/CCL3/TNF/S100A8/CXCL8/IL1B	8
BP	GO:0002449	lymphocyte mediated immunity	8/48	360/18862	3.16e-06	0.000114018	6.43e-05	CD74/HLA-DRA/HLA-DRB1/TNF/SLAMF7/HLA-DQB1/CTSH/IL1B	8
BP	GO:0002696	positive regulation of leukocyte activation	8/48	401/18862	6.98e-06	0.000218604	0.000123298	HLA-DPA1/HLA-DPB1/CD74/HLA-DRA/HLA-DRB1/HLA-DMB/CCL3/IL1B	8
BP	GO:0050867	positive regulation of cell activation	8/48	412/18862	8.5e-06	0.00024344	0.000137305	HLA-DPA1/HLA-DPB1/CD74/HLA-DRA/HLA-DRB1/HLA-DMB/CCL3/IL1B	8
BP	GO:0030099	myeloid cell differentiation	8/48	419/18862	9.61e-06	0.000257437	0.0001452	CD74/HLA-DRB1/FOS/ZFP36/ZFP36L1/JUN/CCL3/TNF	8
BP	GO:0045785	positive regulation of cell adhesion	8/48	425/18862	1.07e-05	0.000264142	0.000148982	HLA-DPA1/HLA-DPB1/CD74/HLA-DRA/HLA-DRB1/HLA-DMB/TNF/IL1B	8
BP	GO:0001819	positive regulation of cytokine production	8/48	437/18862	1.3e-05	0.00030477	0.000171897	HLA-DPA1/HLA-DPB1/CD74/EGR1/MNDA/CCL3/TNF/IL1B	8
BP	GO:0022407	regulation of cell-cell adhesion	8/48	437/18862	1.3e-05	0.00030477	0.000171897	HLA-DPA1/HLA-DPB1/CD74/HLA-DRA/HLA-DRB1/HLA-DMB/TNF/IL1B	8
BP	GO:0002761	regulation of myeloid leukocyte differentiation	7/48	118/18862	1.87e-08	2.07e-06	1.17e-06	CD74/HLA-DRB1/FOS/ZFP36L1/JUN/CCL3/TNF	7
BP	GO:1902107	positive regulation of leukocyte differentiation	7/48	154/18862	1.17e-07	1.02e-05	5.74e-06	CD74/HLA-DRA/HLA-DRB1/FOS/ZFP36L1/JUN/TNF	7
BP	GO:1903708	positive regulation of hemopoiesis	7/48	154/18862	1.17e-07	1.02e-05	5.74e-06	CD74/HLA-DRA/HLA-DRB1/FOS/ZFP36L1/JUN/TNF	7
BP	GO:0050792	regulation of viral process	7/48	186/18862	4.24e-07	2.56e-05	1.44e-05	CD74/APOBEC3A/HLA-DRB1/ZFP36/TNF/CXCL8/IFITM1	7
BP	GO:0043903	regulation of biological process involved in symbiotic interaction	7/48	197/18862	6.24e-07	3.35e-05	1.89e-05	CD74/APOBEC3A/HLA-DRB1/ZFP36/TNF/CXCL8/IFITM1	7
BP	GO:0002573	myeloid leukocyte differentiation	7/48	204/18862	7.9e-07	4.1e-05	2.31e-05	CD74/HLA-DRB1/FOS/ZFP36L1/JUN/CCL3/TNF	7
BP	GO:0050870	positive regulation of T cell activation	7/48	212/18862	1.02e-06	4.99e-05	2.82e-05	HLA-DPA1/HLA-DPB1/CD74/HLA-DRA/HLA-DRB1/HLA-DMB/IL1B	7
BP	GO:0050670	regulation of lymphocyte proliferation	7/48	221/18862	1.35e-06	6.4e-05	3.61e-05	HLA-DPA1/HLA-DPB1/CD74/HLA-DRB1/MNDA/HLA-DMB/IL1B	7
BP	GO:0032944	regulation of mononuclear cell proliferation	7/48	223/18862	1.43e-06	6.61e-05	3.73e-05	HLA-DPA1/HLA-DPB1/CD74/HLA-DRB1/MNDA/HLA-DMB/IL1B	7
BP	GO:0070663	regulation of leukocyte proliferation	7/48	241/18862	2.4e-06	9.5e-05	5.36e-05	HLA-DPA1/HLA-DPB1/CD74/HLA-DRB1/MNDA/HLA-DMB/IL1B	7
BP	GO:0046651	lymphocyte proliferation	7/48	282/18862	6.76e-06	0.000218604	0.000123298	HLA-DPA1/HLA-DPB1/CD74/HLA-DRB1/MNDA/HLA-DMB/IL1B	7
BP	GO:0032943	mononuclear cell proliferation	7/48	285/18862	7.24e-06	0.000218604	0.000123298	HLA-DPA1/HLA-DPB1/CD74/HLA-DRB1/MNDA/HLA-DMB/IL1B	7
BP	GO:0071356	cellular response to tumor necrosis factor	7/48	296/18862	9.27e-06	0.000256489	0.000144666	ZFP36/PSME2/ZFP36L1/CCL3/TNF/CXCL8/CCL3L1	7
BP	GO:0070372	regulation of ERK1 and ERK2 cascade	7/48	301/18862	1.03e-05	0.000264142	0.000148982	CD74/HLA-DRB1/NQO2/CCL3/TNF/CCL3L1/IL1B	7
BP	GO:1901214	regulation of neuron death	7/48	302/18862	1.06e-05	0.000264142	0.000148982	EGR1/FOS/NQO2/JUN/CCL3/TNF/BTG2	7
BP	GO:0070661	leukocyte proliferation	7/48	312/18862	1.3e-05	0.00030477	0.000171897	HLA-DPA1/HLA-DPB1/CD74/HLA-DRB1/MNDA/HLA-DMB/IL1B	7
BP	GO:0034612	response to tumor necrosis factor	7/48	320/18862	1.54e-05	0.000333551	0.00018813	ZFP36/PSME2/ZFP36L1/CCL3/TNF/CXCL8/CCL3L1	7
BP	GO:0050863	regulation of T cell activation	7/48	327/18862	1.77e-05	0.000362022	0.000204188	HLA-DPA1/HLA-DPB1/CD74/HLA-DRA/HLA-DRB1/HLA-DMB/IL1B	7
BP	GO:0070997	neuron death	7/48	342/18862	2.35e-05	0.000454824	0.000256531	EGR1/FOS/NQO2/JUN/CCL3/TNF/BTG2	7
BP	GO:0051251	positive regulation of lymphocyte activation	7/48	356/18862	3.04e-05	0.000567994	0.000320362	HLA-DPA1/HLA-DPB1/CD74/HLA-DRA/HLA-DRB1/HLA-DMB/IL1B	7
BP	GO:0002460	adaptive immune response based on somatic recombination of immune receptors built from immunoglobulin superfamily domains	7/48	367/18862	3.69e-05	0.000652756	0.00036817	CD74/HLA-DRA/HLA-DRB1/TNF/HLA-DQB1/CTSH/IL1B	7
BP	GO:1903131	mononuclear cell differentiation	7/48	411/18862	7.55e-05	0.00127725	0.000720401	CD74/EGR1/HLA-DRA/HLA-DRB1/ZFP36L1/JUN/IL1B	7
BP	GO:0042119	neutrophil activation	7/48	500/18862	0.000253317	0.00333789	0.00188265	HLA-C/MNDA/CLEC12A/DEGS1/S100A8/CXCL8/CTSH	7
BP	GO:0002763	positive regulation of myeloid leukocyte differentiation	6/48	58/18862	7.2e-09	9.19e-07	5.19e-07	CD74/HLA-DRB1/FOS/ZFP36L1/JUN/TNF	6
BP	GO:1901216	positive regulation of neuron death	6/48	92/18862	1.19e-07	1.02e-05	5.74e-06	EGR1/FOS/NQO2/JUN/CCL3/TNF	6
BP	GO:0045639	positive regulation of myeloid cell differentiation	6/48	102/18862	2.2e-07	1.66e-05	9.37e-06	CD74/HLA-DRB1/FOS/ZFP36L1/JUN/TNF	6
BP	GO:1903900	regulation of viral life cycle	6/48	148/18862	1.97e-06	8.4e-05	4.74e-05	CD74/APOBEC3A/HLA-DRB1/TNF/CXCL8/IFITM1	6
BP	GO:0071347	cellular response to interleukin-1	6/48	180/18862	6.11e-06	0.000211561	0.000119325	EGR1/PSME2/CCL3/CXCL8/CCL3L1/IL1B	6
BP	GO:0070555	response to interleukin-1	6/48	206/18862	1.32e-05	0.00030477	0.000171897	EGR1/PSME2/CCL3/CXCL8/CCL3L1/IL1B	6
BP	GO:0070374	positive regulation of ERK1 and ERK2 cascade	6/48	210/18862	1.47e-05	0.000329262	0.000185711	CD74/HLA-DRB1/NQO2/CCL3/TNF/CCL3L1	6
BP	GO:0002699	positive regulation of immune effector process	6/48	219/18862	1.87e-05	0.000378498	0.000213482	CD74/HLA-DRA/HLA-DRB1/HLA-DMB/TNF/IL1B	6
BP	GO:0030217	T cell differentiation	6/48	246/18862	3.59e-05	0.000647712	0.000365324	CD74/EGR1/HLA-DRA/HLA-DRB1/ZFP36L1/IL1B	6
BP	GO:0050890	cognition	6/48	276/18862	6.81e-05	0.00116622	0.000657773	HLA-DRA/FOS/NQO2/JUN/TNF/BTG2	6
BP	GO:0019058	viral life cycle	6/48	348/18862	0.000241172	0.00323054	0.0018221	CD74/APOBEC3A/HLA-DRB1/TNF/CXCL8/IFITM1	6
BP	GO:0030098	lymphocyte differentiation	6/48	358/18862	0.000280783	0.00351776	0.0019841	CD74/EGR1/HLA-DRA/HLA-DRB1/ZFP36L1/IL1B	6
BP	GO:0031349	positive regulation of defense response	6/48	361/18862	0.000293614	0.00355801	0.0020068	MNDA/PSME2/CCL3/TNF/S100A8/IL1B	6
BP	GO:0006402	mRNA catabolic process	6/48	375/18862	0.000359725	0.00405697	0.00228822	RPL34/RPS26/ZFP36/PSME2/ZFP36L1/BTG2	6
BP	GO:0006959	humoral immune response	6/48	380/18862	0.000385977	0.00427405	0.00241066	HLA-DRB1/TNF/S100A8/HLA-DQB1/CXCL8/IL1B	6
BP	GO:0006401	RNA catabolic process	6/48	414/18862	0.00060679	0.0060352	0.00340399	RPL34/RPS26/ZFP36/PSME2/ZFP36L1/BTG2	6
BP	GO:0002697	regulation of immune effector process	6/48	465/18862	0.00110951	0.00873413	0.00492625	CD74/HLA-DRA/HLA-DRB1/HLA-DMB/TNF/IL1B	6
BP	GO:0043312	neutrophil degranulation	6/48	485/18862	0.00137669	0.0102084	0.00575779	HLA-C/MNDA/CLEC12A/DEGS1/S100A8/CTSH	6
BP	GO:0002283	neutrophil activation involved in immune response	6/48	488/18862	0.00142068	0.0103954	0.00586324	HLA-C/MNDA/CLEC12A/DEGS1/S100A8/CTSH	6
BP	GO:0002446	neutrophil mediated immunity	6/48	499/18862	0.00159127	0.011059	0.00623752	HLA-C/MNDA/CLEC12A/DEGS1/S100A8/CTSH	6
BP	GO:0032602	chemokine production	5/48	95/18862	4.2e-06	0.000148592	8.38e-05	CD74/EGR1/TNF/S100A8/IL1B	5
BP	GO:0030593	neutrophil chemotaxis	5/48	103/18862	6.26e-06	0.000212092	0.000119625	CD74/CCL3/S100A8/CXCL8/CCL3L1	5
BP	GO:0032649	regulation of interferon-gamma production	5/48	107/18862	7.54e-06	0.00022366	0.000126149	HLA-DPA1/HLA-DPB1/HLA-DRB1/TNF/IL1B	5
BP	GO:0032609	interferon-gamma production	5/48	112/18862	9.43e-06	0.000256658	0.000144761	HLA-DPA1/HLA-DPB1/HLA-DRB1/TNF/IL1B	5
BP	GO:1990266	neutrophil migration	5/48	123/18862	1.49e-05	0.000329262	0.000185711	CD74/CCL3/S100A8/CXCL8/CCL3L1	5
BP	GO:0071621	granulocyte chemotaxis	5/48	124/18862	1.55e-05	0.000333551	0.00018813	CD74/CCL3/S100A8/CXCL8/CCL3L1	5
BP	GO:0050671	positive regulation of lymphocyte proliferation	5/48	135/18862	2.33e-05	0.000454824	0.000256531	HLA-DPA1/HLA-DPB1/CD74/HLA-DMB/IL1B	5
BP	GO:0032946	positive regulation of mononuclear cell proliferation	5/48	136/18862	2.42e-05	0.000461301	0.000260184	HLA-DPA1/HLA-DPB1/CD74/HLA-DMB/IL1B	5
BP	GO:0070665	positive regulation of leukocyte proliferation	5/48	148/18862	3.63e-05	0.000647712	0.000365324	HLA-DPA1/HLA-DPB1/CD74/HLA-DMB/IL1B	5
BP	GO:0071774	response to fibroblast growth factor	5/48	148/18862	3.63e-05	0.000647712	0.000365324	IER2/ZFP36/ZFP36L1/HNRNPH1/CXCL8	5
BP	GO:0097530	granulocyte migration	5/48	148/18862	3.63e-05	0.000647712	0.000365324	CD74/CCL3/S100A8/CXCL8/CCL3L1	5
BP	GO:0042129	regulation of T cell proliferation	5/48	168/18862	6.63e-05	0.00114789	0.000647436	HLA-DPA1/HLA-DPB1/HLA-DRB1/HLA-DMB/IL1B	5
BP	GO:0019083	viral transcription	5/48	180/18862	9.19e-05	0.00151191	0.000852753	RPL34/RPS26/ZFP36/JUN/CCL3	5
BP	GO:0042098	T cell proliferation	5/48	195/18862	0.000133909	0.00213868	0.00120627	HLA-DPA1/HLA-DPB1/HLA-DRB1/HLA-DMB/IL1B	5
BP	GO:0043523	regulation of neuron apoptotic process	5/48	197/18862	0.000140459	0.00214596	0.00121037	NQO2/JUN/CCL3/TNF/BTG2	5
BP	GO:0071222	cellular response to lipopolysaccharide	5/48	197/18862	0.000140459	0.00214596	0.00121037	ZFP36/CCL3/TNF/CXCL8/IL1B	5
BP	GO:0019080	viral gene expression	5/48	198/18862	0.000143825	0.00215219	0.00121388	RPL34/RPS26/ZFP36/JUN/CCL3	5
BP	GO:0000956	nuclear-transcribed mRNA catabolic process	5/48	208/18862	0.00018099	0.00257026	0.00144969	RPL34/RPS26/ZFP36/ZFP36L1/BTG2	5
BP	GO:0071219	cellular response to molecule of bacterial origin	5/48	209/18862	0.000185074	0.00260515	0.00146937	ZFP36/CCL3/TNF/CXCL8/IL1B	5
BP	GO:0097529	myeloid leukocyte migration	5/48	218/18862	0.000225087	0.00308983	0.00174274	CD74/CCL3/S100A8/CXCL8/CCL3L1	5
BP	GO:0000302	response to reactive oxygen species	5/48	224/18862	0.000255215	0.00333789	0.00188265	FOS/JUN/NCF1/RHOB/HBA2	5
BP	GO:0030595	leukocyte chemotaxis	5/48	226/18862	0.00026591	0.0034506	0.00194622	CD74/CCL3/S100A8/CXCL8/CCL3L1	5
BP	GO:0051402	neuron apoptotic process	5/48	230/18862	0.00028832	0.00354741	0.00200082	NQO2/JUN/CCL3/TNF/BTG2	5
BP	GO:0071216	cellular response to biotic stimulus	5/48	233/18862	0.000306049	0.00365717	0.00206273	ZFP36/CCL3/TNF/CXCL8/IL1B	5
BP	GO:0051403	stress-activated MAPK cascade	5/48	261/18862	0.000514256	0.00530546	0.0029924	ZFP36/ZFP36L1/NCF1/TNF/IL1B	5
BP	GO:0031098	stress-activated protein kinase signaling cascade	5/48	276/18862	0.000662351	0.00625094	0.00352567	ZFP36/ZFP36L1/NCF1/TNF/IL1B	5
BP	GO:0072593	reactive oxygen species metabolic process	5/48	281/18862	0.000718194	0.00666436	0.00375885	NQO2/NCF1/TNF/IL1B/HBA2	5
BP	GO:0002440	production of molecular mediator of immune response	5/48	286/18862	0.000777497	0.00705695	0.00398028	CD74/HLA-DRB1/TNF/HLA-DQB1/IL1B	5
BP	GO:0060326	cell chemotaxis	5/48	306/18862	0.00105201	0.00850523	0.00479715	CD74/CCL3/S100A8/CXCL8/CCL3L1	5
BP	GO:0002791	regulation of peptide secretion	5/48	308/18862	0.00108297	0.00864813	0.00487774	CD74/HLA-DRB1/TNF/S100A8/IL1B	5
BP	GO:0030336	negative regulation of cell migration	5/48	330/18862	0.0014699	0.0104785	0.00591013	CD74/TNF/TIMP1/IFITM1/RHOB	5
BP	GO:0071214	cellular response to abiotic stimulus	5/48	330/18862	0.0014699	0.0104785	0.00591013	EGR1/ZFP36L1/TIMP1/RHOB/IL1B	5
BP	GO:0104004	cellular response to environmental stimulus	5/48	330/18862	0.0014699	0.0104785	0.00591013	EGR1/ZFP36L1/TIMP1/RHOB/IL1B	5
BP	GO:0045765	regulation of angiogenesis	5/48	335/18862	0.00157046	0.0109603	0.00618184	TNF/CXCL8/CTSH/RHOB/IL1B	5
BP	GO:1901342	regulation of vasculature development	5/48	341/18862	0.00169775	0.011494	0.00648288	TNF/CXCL8/CTSH/RHOB/IL1B	5
BP	GO:2000146	negative regulation of cell motility	5/48	345/18862	0.00178672	0.0118237	0.00666883	CD74/TNF/TIMP1/IFITM1/RHOB	5
BP	GO:0062197	cellular response to chemical stress	5/48	347/18862	0.00183248	0.0119375	0.006733	FOS/ZFP36L1/JUN/NCF1/RHOB	5
BP	GO:2001233	regulation of apoptotic signaling pathway	5/48	348/18862	0.00185567	0.0120401	0.00679091	CD74/TNF/G0S2/S100A8/IL1B	5
BP	GO:0010038	response to metal ion	5/48	352/18862	0.00195063	0.0122727	0.00692207	FOS/JUN/NCF1/S100A8/MT2A	5
BP	GO:0051271	negative regulation of cellular component movement	5/48	352/18862	0.00195063	0.0122727	0.00692207	CD74/TNF/TIMP1/IFITM1/RHOB	5
BP	GO:0050727	regulation of inflammatory response	5/48	366/18862	0.00231119	0.0136131	0.0076781	HLA-DRB1/CCL3/TNF/S100A8/IL1B	5
BP	GO:0045862	positive regulation of proteolysis	5/48	367/18862	0.00233869	0.0137264	0.00774198	PSME2/TNF/S100A8/CTSH/IL1B	5
BP	GO:0040013	negative regulation of locomotion	5/48	377/18862	0.00262693	0.0150455	0.00848603	CD74/TNF/TIMP1/IFITM1/RHOB	5
BP	GO:0031331	positive regulation of cellular catabolic process	5/48	384/18862	0.00284354	0.0159028	0.00896954	ZFP36/ZFP36L1/TNF/IL1B/BTG2	5
BP	GO:0002790	peptide secretion	5/48	401/18862	0.00342333	0.0179374	0.0101171	CD74/HLA-DRB1/TNF/S100A8/IL1B	5
BP	GO:0019216	regulation of lipid metabolic process	5/48	402/18862	0.00345989	0.0180153	0.010161	CD74/EGR1/TNF/G0S2/IL1B	5
BP	GO:0002683	negative regulation of immune system process	5/48	403/18862	0.00349674	0.0181503	0.0102372	CD74/HLA-DRB1/MNDA/CCL3/TNF	5
BP	GO:0052548	regulation of endopeptidase activity	5/48	426/18862	0.0044248	0.0216184	0.0121933	PSME2/TNF/S100A8/TIMP1/CTSH	5
BP	GO:0043434	response to peptide hormone	5/48	435/18862	0.00483192	0.0234673	0.0132361	EGR1/ZFP36L1/TIMP1/IL1B/BTG2	5
BP	GO:0062012	regulation of small molecule metabolic process	5/48	437/18862	0.0049259	0.0236472	0.0133375	CD74/EGR1/PSME2/TNF/IL1B	5
BP	GO:0006979	response to oxidative stress	5/48	444/18862	0.00526512	0.0245656	0.0138556	FOS/JUN/NCF1/RHOB/HBA2	5
BP	GO:0051090	regulation of DNA-binding transcription factor activity	5/48	444/18862	0.00526512	0.0245656	0.0138556	FOS/JUN/TNF/S100A8/IL1B	5
BP	GO:0009314	response to radiation	5/48	447/18862	0.00541548	0.0250236	0.0141139	EGR1/FOS/JUN/TIMP1/RHOB	5
BP	GO:0009896	positive regulation of catabolic process	5/48	450/18862	0.00556886	0.0255521	0.014412	ZFP36/ZFP36L1/TNF/IL1B/BTG2	5
BP	GO:0052547	regulation of peptidase activity	5/48	455/18862	0.00583132	0.0265365	0.0149672	PSME2/TNF/S100A8/TIMP1/CTSH	5
BP	GO:0045657	positive regulation of monocyte differentiation	4/48	11/18862	1.2e-08	1.43e-06	8.04e-07	CD74/HLA-DRB1/ZFP36L1/JUN	4
BP	GO:0045655	regulation of monocyte differentiation	4/48	21/18862	2.14e-07	1.66e-05	9.37e-06	CD74/HLA-DRB1/ZFP36L1/JUN	4
BP	GO:0019883	antigen processing and presentation of endogenous antigen	4/48	26/18862	5.3e-07	2.93e-05	1.65e-05	CD74/HLA-DRA/HLA-C/HLA-DRB1	4
BP	GO:0030224	monocyte differentiation	4/48	36/18862	2.05e-06	8.5e-05	4.8e-05	CD74/HLA-DRB1/ZFP36L1/JUN	4
BP	GO:0071276	cellular response to cadmium ion	4/48	38/18862	2.56e-06	9.82e-05	5.54e-05	FOS/JUN/NCF1/MT2A	4
BP	GO:1902895	positive regulation of pri-miRNA transcription by RNA polymerase II	4/48	40/18862	3.15e-06	0.000114018	6.43e-05	EGR1/FOS/JUN/TNF	4
BP	GO:0052372	modulation by symbiont of entry into host	4/48	48/18862	6.61e-06	0.000218604	0.000123298	CD74/HLA-DRB1/CXCL8/IFITM1	4
BP	GO:0038066	p38MAPK cascade	4/48	49/18862	7.19e-06	0.000218604	0.000123298	ZFP36/ZFP36L1/NCF1/IL1B	4
BP	GO:1902893	regulation of pri-miRNA transcription by RNA polymerase II	4/48	51/18862	8.45e-06	0.00024344	0.000137305	EGR1/FOS/JUN/TNF	4
BP	GO:0061614	pri-miRNA transcription by RNA polymerase II	4/48	52/18862	9.14e-06	0.000256489	0.000144666	EGR1/FOS/JUN/TNF	4
BP	GO:0043525	positive regulation of neuron apoptotic process	4/48	54/18862	1.06e-05	0.000264142	0.000148982	NQO2/JUN/CCL3/TNF	4
BP	GO:0032731	positive regulation of interleukin-1 beta production	4/48	56/18862	1.23e-05	0.000300477	0.000169476	EGR1/MNDA/CCL3/TNF	4
BP	GO:0032722	positive regulation of chemokine production	4/48	60/18862	1.62e-05	0.0003452	0.000194701	CD74/EGR1/TNF/IL1B	4
BP	GO:0033619	membrane protein proteolysis	4/48	61/18862	1.73e-05	0.000359518	0.000202777	TNF/TIMP1/CTSH/IL1B	4
BP	GO:0046686	response to cadmium ion	4/48	61/18862	1.73e-05	0.000359518	0.000202777	FOS/JUN/NCF1/MT2A	4
BP	GO:0032732	positive regulation of interleukin-1 production	4/48	64/18862	2.1e-05	0.000419551	0.000236636	EGR1/MNDA/CCL3/TNF	4
BP	GO:0032729	positive regulation of interferon-gamma production	4/48	65/18862	2.23e-05	0.000440917	0.000248687	HLA-DPA1/HLA-DPB1/TNF/IL1B	4
BP	GO:0045069	regulation of viral genome replication	4/48	83/18862	5.85e-05	0.00102326	0.000577141	APOBEC3A/TNF/CXCL8/IFITM1	4
BP	GO:0032642	regulation of chemokine production	4/48	89/18862	7.69e-05	0.00127725	0.000720401	CD74/EGR1/TNF/IL1B	4
BP	GO:0048525	negative regulation of viral process	4/48	89/18862	7.69e-05	0.00127725	0.000720401	APOBEC3A/ZFP36/TNF/IFITM1	4
BP	GO:0002824	positive regulation of adaptive immune response based on somatic recombination of immune receptors built from immunoglobulin superfamily domains	4/48	99/18862	0.000116368	0.00187658	0.00105843	HLA-DRA/HLA-DRB1/TNF/IL1B	4
BP	GO:0042102	positive regulation of T cell proliferation	4/48	99/18862	0.000116368	0.00187658	0.00105843	HLA-DPA1/HLA-DPB1/HLA-DMB/IL1B	4
BP	GO:0032651	regulation of interleukin-1 beta production	4/48	103/18862	0.000135661	0.00214596	0.00121037	EGR1/MNDA/CCL3/TNF	4
BP	GO:0002456	T cell mediated immunity	4/48	104/18862	0.000140825	0.00214596	0.00121037	HLA-DRA/HLA-DRB1/CTSH/IL1B	4
BP	GO:0002821	positive regulation of adaptive immune response	4/48	104/18862	0.000140825	0.00214596	0.00121037	HLA-DRA/HLA-DRB1/TNF/IL1B	4
BP	GO:0002708	positive regulation of lymphocyte mediated immunity	4/48	108/18862	0.000162913	0.00237367	0.0013388	HLA-DRA/HLA-DRB1/TNF/IL1B	4
BP	GO:0032611	interleukin-1 beta production	4/48	108/18862	0.000162913	0.00237367	0.0013388	EGR1/MNDA/CCL3/TNF	4
BP	GO:0002286	T cell activation involved in immune response	4/48	111/18862	0.000181048	0.00257026	0.00144969	CD74/HLA-DRA/HLA-DRB1/HLA-DMB	4
BP	GO:0001909	leukocyte mediated cytotoxicity	4/48	113/18862	0.00019392	0.00268418	0.00151394	HLA-DRA/HLA-DRB1/SLAMF7/CTSH	4
BP	GO:0032652	regulation of interleukin-1 production	4/48	119/18862	0.000236502	0.00319374	0.00180134	EGR1/MNDA/CCL3/TNF	4
BP	GO:0002705	positive regulation of leukocyte mediated immunity	4/48	125/18862	0.000285438	0.00353815	0.0019956	HLA-DRA/HLA-DRB1/TNF/IL1B	4
BP	GO:0032612	interleukin-1 production	4/48	126/18862	0.000294249	0.00355801	0.0020068	EGR1/MNDA/CCL3/TNF	4
BP	GO:0019079	viral genome replication	4/48	129/18862	0.000321853	0.00376478	0.00212342	APOBEC3A/TNF/CXCL8/IFITM1	4
BP	GO:0002687	positive regulation of leukocyte migration	4/48	133/18862	0.000361488	0.00405697	0.00228822	CD74/CCL3/TNF/CXCL8	4
BP	GO:0050729	positive regulation of inflammatory response	4/48	133/18862	0.000361488	0.00405697	0.00228822	CCL3/TNF/S100A8/IL1B	4
BP	GO:0051384	response to glucocorticoid	4/48	135/18862	0.000382563	0.00426467	0.00240537	FOS/ZFP36/ZFP36L1/TNF	4
BP	GO:0044344	cellular response to fibroblast growth factor stimulus	4/48	142/18862	0.000463273	0.00496449	0.00280009	ZFP36/ZFP36L1/HNRNPH1/CXCL8	4
BP	GO:0031960	response to corticosteroid	4/48	152/18862	0.000598706	0.00599067	0.00337887	FOS/ZFP36/ZFP36L1/TNF	4
BP	GO:0044409	entry into host	4/48	153/18862	0.000613637	0.00606697	0.00342191	CD74/HLA-DRB1/CXCL8/IFITM1	4
BP	GO:0014065	phosphatidylinositol 3-kinase signaling	4/48	154/18862	0.000628832	0.00618041	0.00348589	ZFP36L1/NCF1/TNF/HCST	4
BP	GO:0002822	regulation of adaptive immune response based on somatic recombination of immune receptors built from immunoglobulin superfamily domains	4/48	155/18862	0.000644291	0.00622326	0.00351006	HLA-DRA/HLA-DRB1/TNF/IL1B	4
BP	GO:0030856	regulation of epithelial cell differentiation	4/48	156/18862	0.000660019	0.00625094	0.00352567	ZFP36/ZFP36L1/TNF/IL1B	4
BP	GO:0002706	regulation of lymphocyte mediated immunity	4/48	157/18862	0.000676017	0.00634387	0.00357809	HLA-DRA/HLA-DRB1/TNF/IL1B	4
BP	GO:0034614	cellular response to reactive oxygen species	4/48	159/18862	0.000708836	0.00661448	0.00373072	FOS/JUN/NCF1/RHOB	4
BP	GO:0002819	regulation of adaptive immune response	4/48	170/18862	0.000909823	0.00783014	0.00441638	HLA-DRA/HLA-DRB1/TNF/IL1B	4
BP	GO:0001659	temperature homeostasis	4/48	171/18862	0.000929887	0.00792073	0.00446748	EGR1/TNF/G0S2/IL1B	4
BP	GO:0045619	regulation of lymphocyte differentiation	4/48	175/18862	0.00101327	0.00837336	0.00472277	CD74/HLA-DRA/HLA-DRB1/ZFP36L1	4
BP	GO:0045766	positive regulation of angiogenesis	4/48	175/18862	0.00101327	0.00837336	0.00472277	CXCL8/CTSH/RHOB/IL1B	4
BP	GO:0052126	movement in host environment	4/48	175/18862	0.00101327	0.00837336	0.00472277	CD74/HLA-DRB1/CXCL8/IFITM1	4
BP	GO:1904018	positive regulation of vasculature development	4/48	175/18862	0.00101327	0.00837336	0.00472277	CXCL8/CTSH/RHOB/IL1B	4
BP	GO:0022900	electron transport chain	4/48	178/18862	0.00107917	0.00864813	0.00487774	NQO2/DEGS1/NCF1/NDUFA3	4
BP	GO:0001906	cell killing	4/48	179/18862	0.00110179	0.00873413	0.00492625	HLA-DRA/HLA-DRB1/SLAMF7/CTSH	4
BP	GO:0010950	positive regulation of endopeptidase activity	4/48	182/18862	0.00117165	0.00913666	0.00515328	PSME2/TNF/S100A8/CTSH	4
BP	GO:0010565	regulation of cellular ketone metabolic process	4/48	185/18862	0.00124456	0.00957044	0.00539795	CD74/EGR1/PSME2/IL1B	4
BP	GO:0002285	lymphocyte activation involved in immune response	4/48	189/18862	0.00134665	0.0100756	0.00568288	CD74/HLA-DRA/HLA-DRB1/HLA-DMB	4
BP	GO:0071248	cellular response to metal ion	4/48	189/18862	0.00134665	0.0100756	0.00568288	FOS/JUN/NCF1/MT2A	4
BP	GO:0048015	phosphatidylinositol-mediated signaling	4/48	192/18862	0.00142697	0.0103956	0.00586335	ZFP36L1/NCF1/TNF/HCST	4
BP	GO:0048017	inositol lipid-mediated signaling	4/48	196/18862	0.00153919	0.0109029	0.00614946	ZFP36L1/NCF1/TNF/HCST	4
BP	GO:0010952	positive regulation of peptidase activity	4/48	200/18862	0.00165743	0.0113292	0.00638991	PSME2/TNF/S100A8/CTSH	4
BP	GO:0009612	response to mechanical stimulus	4/48	202/18862	0.00171886	0.0115122	0.00649314	FOS/JUN/IL1B/BTG2	4
BP	GO:0046890	regulation of lipid biosynthetic process	4/48	203/18862	0.00175016	0.0116748	0.00658484	CD74/EGR1/TNF/IL1B	4
BP	GO:0002685	regulation of leukocyte migration	4/48	205/18862	0.00181395	0.0119268	0.00672702	CD74/CCL3/TNF/CXCL8	4
BP	GO:0002703	regulation of leukocyte mediated immunity	4/48	209/18862	0.00194635	0.0122727	0.00692207	HLA-DRA/HLA-DRB1/TNF/IL1B	4
BP	GO:0061013	regulation of mRNA catabolic process	4/48	210/18862	0.00198047	0.012285	0.00692902	ZFP36/PSME2/ZFP36L1/BTG2	4
BP	GO:0071241	cellular response to inorganic substance	4/48	216/18862	0.00219394	0.0131557	0.00742013	FOS/JUN/NCF1/MT2A	4
BP	GO:0051701	biological process involved in interaction with host	4/48	219/18862	0.00230643	0.0136131	0.0076781	CD74/HLA-DRB1/CXCL8/IFITM1	4
BP	GO:0016064	immunoglobulin mediated immune response	4/48	223/18862	0.00246252	0.0142613	0.0080437	CD74/HLA-DRB1/TNF/HLA-DQB1	4
BP	GO:0019724	B cell mediated immunity	4/48	226/18862	0.00258427	0.0148528	0.00837734	CD74/HLA-DRB1/TNF/HLA-DQB1	4
BP	GO:0007611	learning or memory	4/48	235/18862	0.00297429	0.016315	0.00920202	FOS/NQO2/JUN/BTG2	4
BP	GO:0009636	response to toxic substance	4/48	239/18862	0.00315991	0.0169504	0.00956043	FOS/CCL3/HBA2/MT2A	4
BP	GO:0043122	regulation of I-kappaB kinase/NF-kappaB signaling	4/48	244/18862	0.0034029	0.0178867	0.0100885	CD74/HLA-DRB1/TNF/IL1B	4
BP	GO:0042180	cellular ketone metabolic process	4/48	254/18862	0.00392657	0.0200062	0.011284	CD74/EGR1/PSME2/IL1B	4
BP	GO:0043491	protein kinase B signaling	4/48	273/18862	0.00506747	0.0240092	0.0135417	ZFP36L1/CCL3/TNF/IL1B	4
BP	GO:0007249	I-kappaB kinase/NF-kappaB signaling	4/48	282/18862	0.00567835	0.0259827	0.0146549	CD74/HLA-DRB1/TNF/IL1B	4
BP	GO:0042063	gliogenesis	4/48	283/18862	0.00574913	0.0262343	0.0147968	CCL3/TNF/S100A8/IL1B	4
BP	GO:0034599	cellular response to oxidative stress	4/48	299/18862	0.00696315	0.0297321	0.0167696	FOS/JUN/NCF1/RHOB	4
BP	GO:0071496	cellular response to external stimulus	4/48	303/18862	0.00729124	0.0308161	0.017381	FOS/ASGR1/JUN/IL1B	4
BP	GO:0043405	regulation of MAP kinase activity	4/48	307/18862	0.00762941	0.0318403	0.0179587	CD74/DUSP2/TNF/IL1B	4
BP	GO:0009895	negative regulation of catabolic process	4/48	312/18862	0.00806653	0.0332453	0.0187511	ZFP36/TNF/TIMP1/IL1B	4
BP	GO:0051235	maintenance of location	4/48	319/18862	0.0087058	0.0350979	0.019796	CCL3/TNF/S100A8/IL1B	4
BP	GO:0045930	negative regulation of mitotic cell cycle	4/48	321/18862	0.00889438	0.0357404	0.0201584	PSME2/ZFP36L1/TNF/BTG2	4
BP	GO:0048545	response to steroid hormone	4/48	330/18862	0.00977617	0.0386624	0.0218065	FOS/ZFP36/ZFP36L1/TNF	4
BP	GO:1903311	regulation of mRNA metabolic process	4/48	334/18862	0.0101857	0.039747	0.0224182	ZFP36/PSME2/ZFP36L1/BTG2	4
BP	GO:0002468	dendritic cell antigen processing and presentation	3/48	15/18862	6.89e-06	0.000218604	0.000123298	CD74/HLA-DRA/HLA-DRB1	3
BP	GO:0150078	positive regulation of neuroinflammatory response	3/48	17/18862	1.03e-05	0.000264142	0.000148982	CCL3/TNF/IL1B	3
BP	GO:0002483	antigen processing and presentation of endogenous peptide antigen	3/48	19/18862	1.46e-05	0.000329262	0.000185711	HLA-DRA/HLA-C/HLA-DRB1	3
BP	GO:0051043	regulation of membrane protein ectodomain proteolysis	3/48	23/18862	2.64e-05	0.00049884	0.000281357	TNF/TIMP1/IL1B	3
BP	GO:0150077	regulation of neuroinflammatory response	3/48	40/18862	0.000143027	0.00215219	0.00121388	CCL3/TNF/IL1B	3
BP	GO:0046596	regulation of viral entry into host cell	3/48	41/18862	0.000154043	0.00228451	0.00128852	CD74/HLA-DRB1/IFITM1	3
BP	GO:0006509	membrane protein ectodomain proteolysis	3/48	42/18862	0.000165597	0.00239179	0.00134902	TNF/TIMP1/IL1B	3
BP	GO:0150076	neuroinflammatory response	3/48	44/18862	0.000190361	0.00265705	0.00149864	CCL3/TNF/IL1B	3
BP	GO:1904707	positive regulation of vascular associated smooth muscle cell proliferation	3/48	47/18862	0.000231819	0.00315616	0.00178015	NQO2/JUN/TNF	3
BP	GO:0001913	T cell mediated cytotoxicity	3/48	48/18862	0.000246833	0.00327991	0.00184995	HLA-DRA/HLA-DRB1/CTSH	3
BP	GO:0006636	unsaturated fatty acid biosynthetic process	3/48	51/18862	0.000295608	0.00355801	0.0020068	CD74/DEGS1/IL1B	3
BP	GO:0002711	positive regulation of T cell mediated immunity	3/48	52/18862	0.000313148	0.00368892	0.00208064	HLA-DRA/HLA-DRB1/IL1B	3
BP	GO:0061014	positive regulation of mRNA catabolic process	3/48	52/18862	0.000313148	0.00368892	0.00208064	ZFP36/ZFP36L1/BTG2	3
BP	GO:0045071	negative regulation of viral genome replication	3/48	54/18862	0.00035021	0.00401172	0.0022627	APOBEC3A/TNF/IFITM1	3
BP	GO:0032757	positive regulation of interleukin-8 production	3/48	57/18862	0.00041092	0.0044704	0.00252141	CD74/TNF/IL1B	3
BP	GO:0031663	lipopolysaccharide-mediated signaling pathway	3/48	58/18862	0.000432562	0.00466549	0.00263144	CCL3/TNF/IL1B	3
BP	GO:0045670	regulation of osteoclast differentiation	3/48	63/18862	0.000551756	0.0056572	0.00319079	FOS/CCL3/TNF	3
BP	GO:0035914	skeletal muscle cell differentiation	3/48	64/18862	0.000577861	0.00581713	0.003281	EGR1/FOS/BTG2	3
BP	GO:0033077	T cell differentiation in thymus	3/48	73/18862	0.000848906	0.00734392	0.00414214	CD74/ZFP36L1/IL1B	3
BP	GO:0002479	antigen processing and presentation of exogenous peptide antigen via MHC class I, TAP-dependent	3/48	75/18862	0.000918364	0.0078629	0.00443485	HLA-C/PSME2/NCF1	3
BP	GO:0000288	nuclear-transcribed mRNA catabolic process, deadenylation-dependent decay	3/48	77/18862	0.000991329	0.00835836	0.00471431	ZFP36/ZFP36L1/BTG2	3
BP	GO:0002709	regulation of T cell mediated immunity	3/48	78/18862	0.00102915	0.00846245	0.00477301	HLA-DRA/HLA-DRB1/IL1B	3
BP	GO:0042590	antigen processing and presentation of exogenous peptide antigen via MHC class I	3/48	80/18862	0.0011075	0.00873413	0.00492625	HLA-C/PSME2/NCF1	3
BP	GO:1904705	regulation of vascular associated smooth muscle cell proliferation	3/48	83/18862	0.00123194	0.00951746	0.00536807	NQO2/JUN/TNF	3
BP	GO:1990874	vascular associated smooth muscle cell proliferation	3/48	83/18862	0.00123194	0.00951746	0.00536807	NQO2/JUN/TNF	3
BP	GO:0002718	regulation of cytokine production involved in immune response	3/48	84/18862	0.0012753	0.00967246	0.00545549	CD74/TNF/IL1B	3
BP	GO:0046330	positive regulation of JNK cascade	3/48	84/18862	0.0012753	0.00967246	0.00545549	NCF1/TNF/IL1B	3
BP	GO:1903313	positive regulation of mRNA metabolic process	3/48	84/18862	0.0012753	0.00967246	0.00545549	ZFP36/ZFP36L1/BTG2	3
BP	GO:0046889	positive regulation of lipid biosynthetic process	3/48	85/18862	0.0013196	0.00996301	0.00561937	CD74/TNF/IL1B	3
BP	GO:0032755	positive regulation of interleukin-6 production	3/48	86/18862	0.00136487	0.0101661	0.00573393	CD74/TNF/IL1B	3
BP	GO:0006919	activation of cysteine-type endopeptidase activity involved in apoptotic process	3/48	87/18862	0.0014111	0.0103954	0.00586324	TNF/S100A8/CTSH	3
BP	GO:0045582	positive regulation of T cell differentiation	3/48	88/18862	0.00145831	0.0104785	0.00591013	CD74/HLA-DRA/HLA-DRB1	3
BP	GO:0070098	chemokine-mediated signaling pathway	3/48	88/18862	0.00145831	0.0104785	0.00591013	CCL3/CXCL8/CCL3L1	3
BP	GO:0014068	positive regulation of phosphatidylinositol 3-kinase signaling	3/48	90/18862	0.00155568	0.0109029	0.00614946	NCF1/TNF/HCST	3
BP	GO:0002690	positive regulation of leukocyte chemotaxis	3/48	91/18862	0.00160585	0.0111138	0.00626846	CD74/CCL3/CXCL8	3
BP	GO:0030316	osteoclast differentiation	3/48	92/18862	0.00165703	0.0113292	0.00638991	FOS/CCL3/TNF	3
BP	GO:0045638	negative regulation of myeloid cell differentiation	3/48	92/18862	0.00165703	0.0113292	0.00638991	ZFP36/ZFP36L1/CCL3	3
BP	GO:0002367	cytokine production involved in immune response	3/48	93/18862	0.00170922	0.011494	0.00648288	CD74/TNF/IL1B	3
BP	GO:0051591	response to cAMP	3/48	93/18862	0.00170922	0.011494	0.00648288	FOS/ZFP36L1/JUN	3
BP	GO:1904035	regulation of epithelial cell apoptotic process	3/48	94/18862	0.00176243	0.0117096	0.00660449	ZFP36/ZFP36L1/TNF	3
BP	GO:0060337	type I interferon signaling pathway	3/48	95/18862	0.00181667	0.0119268	0.00672702	EGR1/HLA-C/IFITM1	3
BP	GO:0048661	positive regulation of smooth muscle cell proliferation	3/48	96/18862	0.00187194	0.0120515	0.00679735	NQO2/JUN/TNF	3
BP	GO:0071357	cellular response to type I interferon	3/48	96/18862	0.00187194	0.0120515	0.00679735	EGR1/HLA-C/IFITM1	3
BP	GO:0032677	regulation of interleukin-8 production	3/48	97/18862	0.00192826	0.0122714	0.00692134	CD74/TNF/IL1B	3
BP	GO:1990868	response to chemokine	3/48	97/18862	0.00192826	0.0122714	0.00692134	CCL3/CXCL8/CCL3L1	3
BP	GO:1990869	cellular response to chemokine	3/48	97/18862	0.00192826	0.0122714	0.00692134	CCL3/CXCL8/CCL3L1	3
BP	GO:0002474	antigen processing and presentation of peptide antigen via MHC class I	3/48	99/18862	0.00204403	0.0126213	0.00711871	HLA-C/PSME2/NCF1	3
BP	GO:0034340	response to type I interferon	3/48	101/18862	0.00216405	0.0130235	0.00734555	EGR1/HLA-C/IFITM1	3
BP	GO:0045621	positive regulation of lymphocyte differentiation	3/48	101/18862	0.00216405	0.0130235	0.00734555	CD74/HLA-DRA/HLA-DRB1	3
BP	GO:2000379	positive regulation of reactive oxygen species metabolic process	3/48	101/18862	0.00216405	0.0130235	0.00734555	NQO2/TNF/IL1B	3
BP	GO:0042116	macrophage activation	3/48	102/18862	0.00222567	0.013298	0.00750035	CD74/CCL3/TNF	3
BP	GO:0032637	interleukin-8 production	3/48	103/18862	0.00228837	0.0135749	0.00765656	CD74/TNF/IL1B	3
BP	GO:0070498	interleukin-1-mediated signaling pathway	3/48	103/18862	0.00228837	0.0135749	0.00765656	EGR1/PSME2/IL1B	3
BP	GO:0002526	acute inflammatory response	3/48	107/18862	0.00255011	0.0147074	0.00829533	TNF/S100A8/IL1B	3
BP	GO:0043618	regulation of transcription from RNA polymerase II promoter in response to stress	3/48	109/18862	0.00268764	0.0152883	0.00862294	EGR1/PSME2/JUN	3
BP	GO:0033559	unsaturated fatty acid metabolic process	3/48	115/18862	0.00312747	0.0169209	0.00954379	CD74/DEGS1/IL1B	3
BP	GO:0043620	regulation of DNA-templated transcription in response to stress	3/48	115/18862	0.00312747	0.0169209	0.00954379	EGR1/PSME2/JUN	3
BP	GO:0032874	positive regulation of stress-activated MAPK cascade	3/48	116/18862	0.0032048	0.0169528	0.00956176	NCF1/TNF/IL1B	3
BP	GO:1904019	epithelial cell apoptotic process	3/48	116/18862	0.0032048	0.0169528	0.00956176	ZFP36/ZFP36L1/TNF	3
BP	GO:0070304	positive regulation of stress-activated protein kinase signaling cascade	3/48	118/18862	0.00336299	0.0177331	0.0100019	NCF1/TNF/IL1B	3
BP	GO:0002688	regulation of leukocyte chemotaxis	3/48	119/18862	0.00344384	0.0179881	0.0101457	CD74/CCL3/CXCL8	3
BP	GO:2001235	positive regulation of apoptotic signaling pathway	3/48	126/18862	0.00404332	0.0204755	0.0115486	TNF/G0S2/S100A8	3
BP	GO:0014066	regulation of phosphatidylinositol 3-kinase signaling	3/48	127/18862	0.0041338	0.0208701	0.0117712	NCF1/TNF/HCST	3
BP	GO:0046328	regulation of JNK cascade	3/48	129/18862	0.00431846	0.0214759	0.0121129	NCF1/TNF/IL1B	3
BP	GO:0007612	learning	3/48	130/18862	0.00441264	0.0216184	0.0121933	FOS/JUN/BTG2	3
BP	GO:0046683	response to organophosphorus	3/48	130/18862	0.00441264	0.0216184	0.0121933	FOS/ZFP36L1/JUN	3
BP	GO:0042542	response to hydrogen peroxide	3/48	135/18862	0.00490227	0.023602	0.013312	JUN/RHOB/HBA2	3
BP	GO:0043280	positive regulation of cysteine-type endopeptidase activity involved in apoptotic process	3/48	135/18862	0.00490227	0.023602	0.013312	TNF/S100A8/CTSH	3
BP	GO:0045598	regulation of fat cell differentiation	3/48	136/18862	0.00500398	0.0239527	0.0135099	ZFP36/ZFP36L1/TNF	3
BP	GO:0003158	endothelium development	3/48	137/18862	0.00510695	0.0240092	0.0135417	TNF/RHOB/IL1B	3
BP	GO:0050921	positive regulation of chemotaxis	3/48	139/18862	0.00531672	0.0247369	0.0139522	CD74/CCL3/CXCL8	3
BP	GO:0046718	viral entry into host cell	3/48	140/18862	0.00542353	0.0250236	0.0141139	CD74/HLA-DRB1/IFITM1	3
BP	GO:0062013	positive regulation of small molecule metabolic process	3/48	141/18862	0.00553163	0.0254516	0.0143553	CD74/TNF/IL1B	3
BP	GO:0014074	response to purine-containing compound	3/48	144/18862	0.00586369	0.0265384	0.0149683	FOS/ZFP36L1/JUN	3
BP	GO:0002700	regulation of production of molecular mediator of immune response	3/48	146/18862	0.00609158	0.0273613	0.0154324	CD74/TNF/IL1B	3
BP	GO:0045580	regulation of T cell differentiation	3/48	146/18862	0.00609158	0.0273613	0.0154324	CD74/HLA-DRA/HLA-DRB1	3
BP	GO:0007519	skeletal muscle tissue development	3/48	147/18862	0.00620749	0.0277168	0.0156329	EGR1/FOS/BTG2	3
BP	GO:0045834	positive regulation of lipid metabolic process	3/48	150/18862	0.00656313	0.0287924	0.0162396	CD74/TNF/IL1B	3
BP	GO:2001056	positive regulation of cysteine-type endopeptidase activity	3/48	151/18862	0.00668433	0.0289132	0.0163077	TNF/S100A8/CTSH	3
BP	GO:0051250	negative regulation of lymphocyte activation	3/48	153/18862	0.00693072	0.0296699	0.0167345	CD74/HLA-DRB1/MNDA	3
BP	GO:0000187	activation of MAPK activity	3/48	154/18862	0.00705592	0.0299741	0.0169061	CD74/TNF/IL1B	3
BP	GO:2001236	regulation of extrinsic apoptotic signaling pathway	3/48	154/18862	0.00705592	0.0299741	0.0169061	TNF/G0S2/IL1B	3
BP	GO:0002455	humoral immune response mediated by circulating immunoglobulin	3/48	156/18862	0.00731036	0.0308185	0.0173824	HLA-DRB1/TNF/HLA-DQB1	3
BP	GO:0060538	skeletal muscle organ development	3/48	157/18862	0.0074396	0.031284	0.0176449	EGR1/FOS/BTG2	3
BP	GO:0032675	regulation of interleukin-6 production	3/48	158/18862	0.00757019	0.0316728	0.0178642	CD74/TNF/IL1B	3
BP	GO:0051092	positive regulation of NF-kappaB transcription factor activity	3/48	159/18862	0.00770214	0.0320633	0.0180844	TNF/S100A8/IL1B	3
BP	GO:0048660	regulation of smooth muscle cell proliferation	3/48	160/18862	0.00783545	0.0324556	0.0183057	NQO2/JUN/TNF	3
BP	GO:0032635	interleukin-6 production	3/48	162/18862	0.00810616	0.0332453	0.0187511	CD74/TNF/IL1B	3
BP	GO:0048659	smooth muscle cell proliferation	3/48	162/18862	0.00810616	0.0332453	0.0187511	NQO2/JUN/TNF	3
BP	GO:0006633	fatty acid biosynthetic process	3/48	168/18862	0.00895124	0.0357404	0.0201584	CD74/DEGS1/IL1B	3
BP	GO:0038095	Fc-epsilon receptor signaling pathway	3/48	169/18862	0.00909692	0.036235	0.0204374	FOS/PSME2/JUN	3
BP	GO:0007565	female pregnancy	3/48	177/18862	0.0103127	0.0400218	0.0225732	FOS/TIMP1/IL1B	3
BP	GO:0050796	regulation of insulin secretion	3/48	178/18862	0.0104709	0.0405413	0.0228662	HLA-DRB1/TNF/IL1B	3
BP	GO:0032872	regulation of stress-activated MAPK cascade	3/48	181/18862	0.0109543	0.0416363	0.0234839	NCF1/TNF/IL1B	3
BP	GO:0002695	negative regulation of leukocyte activation	3/48	182/18862	0.0111182	0.042067	0.0237268	CD74/HLA-DRB1/MNDA	3
BP	GO:0043123	positive regulation of I-kappaB kinase/NF-kappaB signaling	3/48	182/18862	0.0111182	0.042067	0.0237268	CD74/HLA-DRB1/TNF	3
BP	GO:0070302	regulation of stress-activated protein kinase signaling cascade	3/48	184/18862	0.0114504	0.0429326	0.024215	NCF1/TNF/IL1B	3
BP	GO:0038061	NIK/NF-kappaB signaling	3/48	185/18862	0.0116187	0.0432704	0.0244055	PSME2/TNF/IL1B	3
BP	GO:0043488	regulation of mRNA stability	3/48	188/18862	0.0121319	0.04488	0.0253134	ZFP36/PSME2/ZFP36L1	3
BP	GO:0007254	JNK cascade	3/48	189/18862	0.0123059	0.0450222	0.0253935	NCF1/TNF/IL1B	3
BP	GO:0071674	mononuclear cell migration	3/48	190/18862	0.0124813	0.0450814	0.025427	CCL3/TNF/CCL3L1	3
BP	GO:0071478	cellular response to radiation	3/48	191/18862	0.0126581	0.0451183	0.0254477	EGR1/TIMP1/RHOB	3
BP	GO:2000377	regulation of reactive oxygen species metabolic process	3/48	192/18862	0.0128364	0.0456557	0.0257509	NQO2/TNF/IL1B	3
BP	GO:0006413	translational initiation	3/48	193/18862	0.0130161	0.0457077	0.0257802	RPL34/RPS26/TNF	3
BP	GO:0050731	positive regulation of peptidyl-tyrosine phosphorylation	3/48	193/18862	0.0130161	0.0457077	0.0257802	CD74/NCF1/TNF	3
BP	GO:0050864	regulation of B cell activation	3/48	193/18862	0.0130161	0.0457077	0.0257802	CD74/MNDA/ZFP36L1	3
BP	GO:0002377	immunoglobulin production	3/48	198/18862	0.0139364	0.0485289	0.0273714	HLA-DRB1/TNF/HLA-DQB1	3
BP	GO:0019722	calcium-mediated signaling	3/48	198/18862	0.0139364	0.0485289	0.0273714	CCL3/TNF/CXCL8	3
BP	GO:0043487	regulation of RNA stability	3/48	198/18862	0.0139364	0.0485289	0.0273714	ZFP36/PSME2/ZFP36L1	3
BP	GO:0050866	negative regulation of cell activation	3/48	200/18862	0.0143146	0.0497418	0.0280555	CD74/HLA-DRB1/MNDA	3
CC	GO:0042611	MHC protein complex	12/50	25/19520	9.69e-26	5.86e-24	3.42e-24	HLA-DPA1/HLA-DPB1/CD74/HLA-DRB5/HLA-DRA/HLA-C/HLA-DRB1/HLA-DQA1/HLA-DMA/HLA-DMB/HLA-DQB1/HLA-DQA2	12
CC	GO:0030139	endocytic vesicle	12/50	307/19520	1.32e-11	1.14e-10	6.63e-11	HLA-DPA1/HLA-DPB1/CD74/HLA-DRB5/HLA-DRA/HLA-C/HLA-DRB1/HLA-DQA1/NCF1/HLA-DQB1/HLA-DQA2/HBA2	12
CC	GO:0042613	MHC class II protein complex	11/50	16/19520	4.13e-26	4.99e-24	2.91e-24	HLA-DPA1/HLA-DPB1/CD74/HLA-DRB5/HLA-DRA/HLA-DRB1/HLA-DQA1/HLA-DMA/HLA-DMB/HLA-DQB1/HLA-DQA2	11
CC	GO:0005765	lysosomal membrane	11/50	378/19520	2.36e-09	1.36e-08	7.92e-09	HLA-DPA1/HLA-DPB1/CD74/HLA-DRB5/HLA-DRA/HLA-DRB1/HLA-DQA1/HLA-DMA/HLA-DMB/HLA-DQB1/HLA-DQA2	11
CC	GO:0098852	lytic vacuole membrane	11/50	378/19520	2.36e-09	1.36e-08	7.92e-09	HLA-DPA1/HLA-DPB1/CD74/HLA-DRB5/HLA-DRA/HLA-DRB1/HLA-DQA1/HLA-DMA/HLA-DMB/HLA-DQB1/HLA-DQA2	11
CC	GO:0005774	vacuolar membrane	11/50	431/19520	9.22e-09	4.85e-08	2.83e-08	HLA-DPA1/HLA-DPB1/CD74/HLA-DRB5/HLA-DRA/HLA-DRB1/HLA-DQA1/HLA-DMA/HLA-DMB/HLA-DQB1/HLA-DQA2	11
CC	GO:0071556	integral component of lumenal side of endoplasmic reticulum membrane	10/50	29/19520	8.99e-20	2.72e-18	1.59e-18	HLA-DPA1/HLA-DPB1/CD74/HLA-DRB5/HLA-DRA/HLA-C/HLA-DRB1/HLA-DQA1/HLA-DQB1/HLA-DQA2	10
CC	GO:0098553	lumenal side of endoplasmic reticulum membrane	10/50	29/19520	8.99e-20	2.72e-18	1.59e-18	HLA-DPA1/HLA-DPB1/CD74/HLA-DRB5/HLA-DRA/HLA-C/HLA-DRB1/HLA-DQA1/HLA-DQB1/HLA-DQA2	10
CC	GO:0098576	lumenal side of membrane	10/50	36/19520	1.13e-18	2.73e-17	1.59e-17	HLA-DPA1/HLA-DPB1/CD74/HLA-DRB5/HLA-DRA/HLA-C/HLA-DRB1/HLA-DQA1/HLA-DQB1/HLA-DQA2	10
CC	GO:0012507	ER to Golgi transport vesicle membrane	10/50	62/19520	4.54e-16	7.85e-15	4.57e-15	HLA-DPA1/HLA-DPB1/CD74/HLA-DRB5/HLA-DRA/HLA-C/HLA-DRB1/HLA-DQA1/HLA-DQB1/HLA-DQA2	10
CC	GO:0030134	COPII-coated ER to Golgi transport vesicle	10/50	94/19520	3.6e-14	4.83e-13	2.82e-13	HLA-DPA1/HLA-DPB1/CD74/HLA-DRB5/HLA-DRA/HLA-C/HLA-DRB1/HLA-DQA1/HLA-DQB1/HLA-DQA2	10
CC	GO:0030176	integral component of endoplasmic reticulum membrane	10/50	157/19520	6.61e-12	7.27e-11	4.24e-11	HLA-DPA1/HLA-DPB1/CD74/HLA-DRB5/HLA-DRA/HLA-C/HLA-DRB1/HLA-DQA1/HLA-DQB1/HLA-DQA2	10
CC	GO:0030666	endocytic vesicle membrane	10/50	163/19520	9.62e-12	9.7e-11	5.65e-11	HLA-DPA1/HLA-DPB1/CD74/HLA-DRB5/HLA-DRA/HLA-C/HLA-DRB1/HLA-DQA1/HLA-DQB1/HLA-DQA2	10
CC	GO:0031227	intrinsic component of endoplasmic reticulum membrane	10/50	165/19520	1.09e-11	1.01e-10	5.89e-11	HLA-DPA1/HLA-DPB1/CD74/HLA-DRB5/HLA-DRA/HLA-C/HLA-DRB1/HLA-DQA1/HLA-DQB1/HLA-DQA2	10
CC	GO:0030662	coated vesicle membrane	10/50	182/19520	2.88e-11	2.18e-10	1.27e-10	HLA-DPA1/HLA-DPB1/CD74/HLA-DRB5/HLA-DRA/HLA-C/HLA-DRB1/HLA-DQA1/HLA-DQB1/HLA-DQA2	10
CC	GO:0030658	transport vesicle membrane	10/50	206/19520	9.79e-11	6.97e-10	4.06e-10	HLA-DPA1/HLA-DPB1/CD74/HLA-DRB5/HLA-DRA/HLA-C/HLA-DRB1/HLA-DQA1/HLA-DQB1/HLA-DQA2	10
CC	GO:0005802	trans-Golgi network	10/50	251/19520	6.76e-10	4.54e-09	2.65e-09	HLA-DPA1/HLA-DPB1/CD74/HLA-DRB5/HLA-DRA/MS4A6A/HLA-DRB1/HLA-DQA1/HLA-DQB1/HLA-DQA2	10
CC	GO:0030135	coated vesicle	10/50	295/19520	3.22e-09	1.77e-08	1.03e-08	HLA-DPA1/HLA-DPB1/CD74/HLA-DRB5/HLA-DRA/HLA-C/HLA-DRB1/HLA-DQA1/HLA-DQB1/HLA-DQA2	10
CC	GO:0031301	integral component of organelle membrane	10/50	371/19520	2.85e-08	1.44e-07	8.37e-08	HLA-DPA1/HLA-DPB1/CD74/HLA-DRB5/HLA-DRA/HLA-C/HLA-DRB1/HLA-DQA1/HLA-DQB1/HLA-DQA2	10
CC	GO:0030133	transport vesicle	10/50	402/19520	6.05e-08	2.81e-07	1.64e-07	HLA-DPA1/HLA-DPB1/CD74/HLA-DRB5/HLA-DRA/HLA-C/HLA-DRB1/HLA-DQA1/HLA-DQB1/HLA-DQA2	10
CC	GO:0031300	intrinsic component of organelle membrane	10/50	402/19520	6.05e-08	2.81e-07	1.64e-07	HLA-DPA1/HLA-DPB1/CD74/HLA-DRB5/HLA-DRA/HLA-C/HLA-DRB1/HLA-DQA1/HLA-DQB1/HLA-DQA2	10
CC	GO:0030669	clathrin-coated endocytic vesicle membrane	9/50	39/19520	4.43e-16	7.85e-15	4.57e-15	HLA-DPA1/HLA-DPB1/CD74/HLA-DRB5/HLA-DRA/HLA-DRB1/HLA-DQA1/HLA-DQB1/HLA-DQA2	9
CC	GO:0045334	clathrin-coated endocytic vesicle	9/50	57/19520	1.82e-14	2.75e-13	1.6e-13	HLA-DPA1/HLA-DPB1/CD74/HLA-DRB5/HLA-DRA/HLA-DRB1/HLA-DQA1/HLA-DQB1/HLA-DQA2	9
CC	GO:0032588	trans-Golgi network membrane	9/50	95/19520	2.21e-12	2.67e-11	1.56e-11	HLA-DPA1/HLA-DPB1/CD74/HLA-DRB5/HLA-DRA/HLA-DRB1/HLA-DQA1/HLA-DQB1/HLA-DQA2	9
CC	GO:0030665	clathrin-coated vesicle membrane	9/50	117/19520	1.49e-11	1.2e-10	7e-11	HLA-DPA1/HLA-DPB1/CD74/HLA-DRB5/HLA-DRA/HLA-DRB1/HLA-DQA1/HLA-DQB1/HLA-DQA2	9
CC	GO:0030136	clathrin-coated vesicle	9/50	192/19520	1.26e-09	8.05e-09	4.69e-09	HLA-DPA1/HLA-DPB1/CD74/HLA-DRB5/HLA-DRA/HLA-DRB1/HLA-DQA1/HLA-DQB1/HLA-DQA2	9
CC	GO:0005770	late endosome	8/50	275/19520	4.51e-07	2.02e-06	1.18e-06	CD74/HLA-DRB5/HLA-DRA/HLA-DRB1/HLA-DMA/HLA-DMB/CTSH/RHOB	8
CC	GO:0031902	late endosome membrane	6/50	140/19520	1.5e-06	6.47e-06	3.77e-06	HLA-DRB5/HLA-DRA/HLA-DRB1/HLA-DMA/HLA-DMB/RHOB	6
CC	GO:0036464	cytoplasmic ribonucleoprotein granule	4/50	234/19520	0.00300958	0.0117471	0.00684692	APOBEC3A/ZFP36/ZFP36L1/CTSH	4
CC	GO:0035770	ribonucleoprotein granule	4/50	244/19520	0.00349579	0.0132185	0.00770454	APOBEC3A/ZFP36/ZFP36L1/CTSH	4
CC	GO:0034774	secretory granule lumen	4/50	322/19520	0.00922238	0.0318831	0.0185835	MNDA/S100A8/TIMP1/CTSH	4
CC	GO:0060205	cytoplasmic vesicle lumen	4/50	326/19520	0.0096196	0.0321217	0.0187225	MNDA/S100A8/TIMP1/CTSH	4
CC	GO:0031983	vesicle lumen	4/50	328/19520	0.00982234	0.0321217	0.0187225	MNDA/S100A8/TIMP1/CTSH	4
CC	GO:0000932	P-body	3/50	91/19520	0.00163951	0.00684072	0.0039872	APOBEC3A/ZFP36/ZFP36L1	3
CC	GO:0022626	cytosolic ribosome	3/50	107/19520	0.0026029	0.0104984	0.0061191	RPL34/RPS26/HBA2	3
CC	GO:0044391	ribosomal subunit	3/50	187/19520	0.0121917	0.0378254	0.022047	RPL34/RPS26/HBA2	3
MF	GO:0033218	amide binding	10/50	391/18337	8.32e-08	1.95e-06	1.31e-06	HLA-DPA1/HLA-DPB1/CD74/HLA-DRB5/HLA-DRA/HLA-C/HLA-DRB1/HLA-DQA1/NQO2/HLA-DQB1	10
MF	GO:0042277	peptide binding	9/50	315/18337	1.57e-07	3.22e-06	2.17e-06	HLA-DPA1/HLA-DPB1/CD74/HLA-DRB5/HLA-DRA/HLA-C/HLA-DRB1/HLA-DQA1/HLA-DQB1	9
MF	GO:0042605	peptide antigen binding	8/50	32/18337	1.7e-14	2.79e-12	1.88e-12	HLA-DPA1/HLA-DPB1/HLA-DRB5/HLA-DRA/HLA-C/HLA-DRB1/HLA-DQA1/HLA-DQB1	8
MF	GO:0140375	immune receptor activity	8/50	136/18337	3.07e-09	1.26e-07	8.49e-08	HLA-DPA1/CD74/HLA-DRA/HLA-DRB1/HLA-DQA1/HLA-DQB1/HLA-DQA2/CTSH	8
MF	GO:0003823	antigen binding	8/50	165/18337	1.41e-08	3.86e-07	2.6e-07	HLA-DPA1/HLA-DPB1/HLA-DRB5/HLA-DRA/HLA-C/HLA-DRB1/HLA-DQA1/HLA-DQB1	8
MF	GO:0032395	MHC class II receptor activity	6/50	10/18337	6.27e-14	5.14e-12	3.47e-12	HLA-DPA1/HLA-DRA/HLA-DRB1/HLA-DQA1/HLA-DQB1/HLA-DQA2	6
MF	GO:0005125	cytokine activity	6/50	235/18337	4.12e-05	0.000751106	0.000506201	CCL3/TNF/TIMP1/CXCL8/CCL3L1/IL1B	6
MF	GO:0048018	receptor ligand activity	6/50	486/18337	0.00198826	0.0173405	0.0116865	CCL3/TNF/TIMP1/CXCL8/CCL3L1/IL1B	6
MF	GO:0030546	signaling receptor activator activity	6/50	492/18337	0.0021147	0.0173405	0.0116865	CCL3/TNF/TIMP1/CXCL8/CCL3L1/IL1B	6
MF	GO:0023026	MHC class II protein complex binding	5/50	17/18337	7.41e-10	4.05e-08	2.73e-08	CD74/HLA-DRA/HLA-DRB1/HLA-DMA/HLA-DMB	5
MF	GO:0023023	MHC protein complex binding	5/50	26/18337	7.73e-09	2.54e-07	1.71e-07	CD74/HLA-DRA/HLA-DRB1/HLA-DMA/HLA-DMB	5
MF	GO:0030246	carbohydrate binding	5/50	267/18337	0.000782224	0.00962764	0.00648846	HLA-DRA/HLA-DRB1/CLEC12A/ASGR1/LGALS2	5
MF	GO:0005126	cytokine receptor binding	5/50	270/18337	0.00082247	0.00962764	0.00648846	CCL3/TNF/CXCL8/CCL3L1/IL1B	5
MF	GO:0009055	electron transfer activity	4/50	138/18337	0.000540727	0.00738994	0.00498038	NQO2/DEGS1/NCF1/NDUFA3	4
MF	GO:0008009	chemokine activity	3/50	49/18337	0.00032174	0.00527653	0.00355607	CCL3/CXCL8/CCL3L1	3
MF	GO:0042379	chemokine receptor binding	3/50	69/18337	0.000880577	0.00962764	0.00648846	CCL3/CXCL8/CCL3L1	3
MF	GO:0016651	oxidoreductase activity, acting on NAD(P)H	3/50	102/18337	0.0027094	0.0211592	0.01426	NQO2/NCF1/NDUFA3	3

## Sheet: Non-classicalMo_down
ONTOLOGY	ID	Description	GeneRatio	BgRatio	pvalue	p.adjust	qvalue	geneID	Count
BP	GO:0060337	type I interferon signaling pathway	3/24	95/18862	0.000232001	0.035638	0.0279831	IFIT3/JAK1/IFIT2	3
BP	GO:0071357	cellular response to type I interferon	3/24	96/18862	0.000239285	0.035638	0.0279831	IFIT3/JAK1/IFIT2	3
BP	GO:0034340	response to type I interferon	3/24	101/18862	0.000277931	0.035638	0.0279831	IFIT3/JAK1/IFIT2	3
