# Supplementary material for: Single-cell transcriptomics reveals peripheral immune responses in non-segmental vitiligo
Source: Front Immunol. 2023 Nov 22;14:1221260. doi: 10.3389/fimmu.2023.1221260 (PMC10702986; doi:10.3389/fimmu.2023.1221260)
Supplement: Supplementary file 10 [file Table_9.xlsx]

## Sheet: Legend
Supplementary Table 9: Significant differentially expressed genes in DC subsets in analysis of patients with advanced non-segmental vitiligo vs healthy controls. Differentially expressed genes are listed for each cell type (individual tabs). Natural log fold-changes are calculated as the vitiligo mean divided by the healthy mean, i.e positive value of logFC indicates higher expression in vitiligo…

## Sheet: cDCs_PVvsHC.diffexpressed
gene_id	p_val	avg_logFC	pct.1	pct.2	p_val_adj
RPL10P9	6.5177e-38	-1.28308	0.053	0.41	1.56568e-33
MTND2P28	2.36166e-19	1.29565	0.294	0.044	5.67317e-15
AL450405.1	6.41325e-15	1.06746	0.305	0.089	1.54059e-10
RGS1	6.11156e-12	-0.293112	0.107	0.302	1.46812e-07
RPL41	1.65174e-11	0.307902	0.934	0.968	3.9678e-07
MT-ND4L	9.31691e-11	0.453991	0.909	0.949	2.23811e-06
MT-TW	1.60328e-10	0.624655	0.617	0.486	3.8514e-06
PSAP	1.63222e-10	-0.289141	0.868	0.956	3.92093e-06
HLA-DPA1	1.12752e-08	0.260762	0.988	0.994	0.000270853
FCN1	4.78272e-07	-0.254394	0.628	0.825	0.011489
TMA7	5.51487e-07	0.273849	0.893	0.959	0.0132478
MT-RNR1	9.74471e-07	0.427321	0.977	0.997	0.0234087
IFIT2	2.66156e-06	-0.336395	0.076	0.184	0.0639361
MTATP6P1	4.23452e-06	0.294055	0.955	0.975	0.101722
PHF3	4.90886e-06	-0.259771	0.253	0.429	0.117921
AC020656.1	5.67362e-06	0.566711	0.677	0.66	0.136292
HIST1H4C	2.883e-05	0.449491	0.551	0.492	0.692555
HLA-DQA2	7.25426e-05	0.320353	0.763	0.625	1
NQO2	0.000315382	0.331506	0.307	0.21	1
PTMAP2	0.000397365	0.359238	0.506	0.448	1
ATP5ME	0.000729224	0.346671	0.724	0.806	1
TMED10	0.00178952	0.295959	0.504	0.673	1
SNHG5	0.00268093	0.288325	0.685	0.756	1
KLF3	0.00624661	0.303072	0.247	0.362	1
NDUFA3	0.00648808	0.311194	0.685	0.714	1
HLA-DQB2	0.0213804	0.284289	0.309	0.267	1
EGR1	0.047713	0.278458	0.329	0.279	1
AL365357.1	0.0611974	0.401802	0.467	0.768	1
GZMB	0.0892639	0.355016	0.171	0.133	1
SNRPG	0.177791	0.256638	0.646	0.695	1
C1orf56	0.214423	0.253506	0.14	0.117	1
TMSB4XP8	0.296103	0.281012	0.352	0.352	1
AL590867.2	0.44549	0.252425	0.434	0.47	1
GNLY	0.471278	0.334124	0.331	0.397	1
AL591846.1	0.519319	0.313415	0.206	0.213	1
C1orf54	0.851758	0.358844	0.142	0.156	1
MTCO1P12	0.962057	0.535172	0.255	0.286	1

## Sheet: pDCs_PVvsHC.diffexpressed
gene_id	p_val	avg_logFC	pct.1	pct.2	p_val_adj
RPS27	7.0058e-24	0.290327	1	1	1.68293e-19
RPL10P9	4.5811e-22	-1.44609	0.051	0.38	1.10047e-17
LIMS1	3.99032e-14	-0.474819	0.083	0.363	9.58554e-10
CYB5R3	4.12175e-14	-0.360614	0.183	0.525	9.90127e-10
GAPDH	8.92782e-14	-0.569326	0.577	0.933	2.14464e-09
B2M	2.03673e-13	0.31153	1	1	4.89263e-09
PABPC1	4.83113e-13	-0.305296	0.946	0.983	1.16053e-08
SERPINB1	8.6858e-13	-0.760581	0.33	0.67	2.0865e-08
IGFBP7	2.33484e-12	-0.697399	0.067	0.307	5.60876e-08
CD34	2.46452e-12	-0.531004	0.054	0.285	5.92028e-08
GZMB	2.4915e-12	0.635246	0.843	0.626	5.98508e-08
NFE2	5.88254e-12	-0.584438	0.067	0.302	1.4131e-07
IL1B	1.13559e-11	-0.445444	0.096	0.352	2.72792e-07
RPL3	1.69393e-11	-0.339046	0.923	0.994	4.06915e-07
AL450405.1	1.99766e-11	1.27577	0.353	0.106	4.79877e-07
MTCYBP13	3.55565e-11	-0.257934	0	0.134	8.54139e-07
MTND2P28	4.83952e-11	1.11186	0.24	0.017	1.16255e-06
ANXA1	5.09436e-11	-0.654004	0.253	0.581	1.22377e-06
CD52	5.42802e-11	-0.633239	0.426	0.732	1.30392e-06
TKT	5.63811e-11	-0.301801	0.301	0.648	1.35439e-06
NUDT2	1.76383e-10	-0.289788	0.083	0.318	4.23707e-06
NRIP1	1.81274e-10	-0.400335	0.093	0.33	4.35456e-06
SEC31A	2.00625e-10	-0.329363	0.269	0.603	4.8194e-06
ATP5F1E	2.30631e-10	0.391615	0.929	0.972	5.54022e-06
CREG1	2.48503e-10	-0.345448	0.064	0.279	5.96953e-06
CDK6	3.09723e-10	-0.599291	0.109	0.341	7.44017e-06
MSN	3.94947e-10	-0.409634	0.234	0.531	9.48742e-06
PRSS57	4.33644e-10	-0.552101	0.058	0.257	1.0417e-05
LAPTM4B	4.39461e-10	-0.374399	0.051	0.246	1.05567e-05
HNRNPA1	5.68015e-10	-0.391952	0.74	0.944	1.36449e-05
RPS6	6.23459e-10	-0.374621	0.949	0.994	1.49767e-05
EEF1A1	7.08773e-10	-0.296341	0.971	1	1.70261e-05
LRRC75A-AS1	8.1411e-10	-0.483565	0.503	0.844	1.95565e-05
ZFAS1	1.12972e-09	-0.517085	0.391	0.709	2.71381e-05
SERF2	1.27671e-09	0.320146	0.968	0.989	3.0669e-05
SETD2	1.54648e-09	-0.273486	0.192	0.486	3.71495e-05
MYL12A	1.70269e-09	0.391497	0.952	0.927	4.0902e-05
ENO1	1.88333e-09	-0.35895	0.554	0.844	4.52415e-05
FAM69B	1.96651e-09	-0.261202	0.016	0.156	4.72394e-05
MAP2K2	2.00688e-09	-0.289385	0.103	0.335	4.82093e-05
GYPC	2.24323e-09	-0.49049	0.09	0.302	5.38869e-05
FAM30A	3.67431e-09	-0.4774	0.109	0.324	8.82643e-05
AL157895.1	3.90236e-09	-0.612922	0.032	0.19	9.37426e-05
MYB	4.23215e-09	-0.402551	0.119	0.346	0.000101665
JCHAIN	4.295e-09	0.456619	0.837	0.598	0.000103175
LY6E	5.72146e-09	-0.309191	0.224	0.525	0.000137441
PUM2	7.22734e-09	-0.300332	0.087	0.296	0.000173615
YBX3	8.59208e-09	-0.368934	0.087	0.291	0.000206399
MYCT1	8.67492e-09	-0.281326	0.006	0.123	0.000208389
LMO2	9.90647e-09	-0.362087	0.061	0.24	0.000237973
CYTL1	1.28482e-08	-0.48021	0.051	0.223	0.000308639
CLNS1A	1.35177e-08	-0.316024	0.192	0.464	0.000324723
ZMYND8	1.37363e-08	-0.279666	0.128	0.358	0.000329973
IFI6	1.44271e-08	-0.343133	0.042	0.201	0.000346568
ITGA4	1.66621e-08	-0.313916	0.189	0.458	0.000400256
PLD3	2.07652e-08	-0.286382	0.112	0.324	0.000498822
TALDO1	2.15356e-08	-0.30083	0.449	0.788	0.000517328
CD59	2.33522e-08	-0.296368	0.067	0.251	0.000560967
SLC40A1	2.38242e-08	-0.6464	0.125	0.33	0.000572304
RAD21	2.417e-08	-0.260503	0.183	0.447	0.000580612
HIST1H1E	2.61718e-08	-0.35574	0.09	0.285	0.000628699
FCER1G	2.64968e-08	0.427814	0.888	0.737	0.000636507
TMA7	3.23707e-08	0.398685	0.907	0.927	0.000777609
H2AFY	3.37296e-08	-0.323397	0.561	0.888	0.000810253
TLN1	3.52611e-08	-0.264892	0.497	0.793	0.000847042
SCNM1	4.09721e-08	-0.288683	0.215	0.486	0.000984232
NOP53	4.21149e-08	-0.387439	0.574	0.883	0.00101169
HSP90AB1	4.77379e-08	-0.443978	0.679	0.922	0.00114676
TSPO	4.86457e-08	-0.315332	0.285	0.575	0.00116857
FADS1	5.0005e-08	-0.270317	0.08	0.268	0.00120122
MT-ND1	5.1836e-08	-0.301542	0.946	0.994	0.0012452
CD82	7.68754e-08	-0.320989	0.122	0.335	0.0018467
SERPINB6	7.96871e-08	-0.363982	0.131	0.346	0.00191424
MHENCR	8.11328e-08	-0.290043	0.026	0.156	0.00194897
NPR3	8.45112e-08	-0.466318	0.051	0.207	0.00203013
STOML2	8.78494e-08	-0.257023	0.205	0.453	0.00211032
PRPF38B	9.43947e-08	-0.261445	0.263	0.547	0.00226755
PHF14	1.02257e-07	-0.31428	0.186	0.43	0.00245643
C6orf48	1.0684e-07	-0.340297	0.429	0.732	0.00256651
DTWD1	1.19471e-07	-0.278837	0.093	0.285	0.00286992
APLP2	1.20305e-07	-0.325642	0.173	0.408	0.00288996
TXN	1.20434e-07	0.581334	0.926	0.95	0.00289307
FAM136A	1.27818e-07	-0.356991	0.135	0.341	0.00307045
SNHG7	1.38243e-07	-0.288343	0.212	0.475	0.00332088
HNRNPR	1.50793e-07	-0.341052	0.321	0.637	0.00362235
LGALS9	1.56772e-07	-0.294277	0.189	0.436	0.00376598
FDFT1	1.61299e-07	-0.316172	0.228	0.464	0.00387472
AL034397.3	1.7348e-07	-0.303077	0.058	0.218	0.00416733
EIF3A	1.8677e-07	-0.259417	0.269	0.559	0.00448658
SSBP2	2.11229e-07	-0.255631	0.087	0.274	0.00507413
GAS5	2.19499e-07	-0.401246	0.327	0.581	0.0052728
RPL41	2.27968e-07	0.280181	0.946	0.989	0.00547625
EXOC7	2.28552e-07	-0.305006	0.09	0.268	0.00549027
MS4A6A	2.43684e-07	0.657062	0.644	0.464	0.00585377
ZFP36L2	2.75706e-07	-0.355722	0.542	0.81	0.00662301
POLR2B	2.79085e-07	-0.259026	0.125	0.324	0.00670419
THOC2	2.84881e-07	-0.313285	0.253	0.525	0.00684341
UGCG	2.91066e-07	0.458192	0.795	0.598	0.006992
AIF1	3.05871e-07	-0.371039	0.369	0.648	0.00734764
IMPA2	3.05938e-07	-0.347011	0.071	0.235	0.00734923
PRKACB	3.38516e-07	-0.297617	0.208	0.447	0.00813184
ITM2A	3.39775e-07	-0.367205	0.09	0.268	0.00816207
EIF3E	3.4209e-07	-0.341324	0.407	0.709	0.0082177
HSD17B11	3.50238e-07	-0.384888	0.247	0.492	0.00841342
ALOX5AP	3.83313e-07	0.373169	0.878	0.665	0.00920794
SNX5	3.98069e-07	-0.271027	0.196	0.43	0.00956241
IDI1	4.18757e-07	-0.265349	0.112	0.307	0.0100594
RPL7A	4.96072e-07	-0.300134	0.766	0.955	0.0119166
RPS2	5.03115e-07	-0.287524	0.987	1	0.0120858
RPL14	5.291e-07	-0.2621	0.91	0.989	0.01271
FHL1	5.34112e-07	-0.419165	0.135	0.33	0.0128304
TUBA1A	5.49904e-07	-0.437464	0.343	0.592	0.0132098
SPINK2	6.04757e-07	-0.499049	0.093	0.263	0.0145275
TCEAL4	6.09115e-07	-0.305605	0.096	0.274	0.0146322
FAM117A	6.45315e-07	-0.291891	0.083	0.251	0.0155018
LIMD2	7.06168e-07	-0.326102	0.471	0.743	0.0169636
TFDP2	7.12574e-07	-0.333117	0.154	0.358	0.0171175
FBL	7.26002e-07	-0.270123	0.237	0.469	0.01744
LYL1	7.53861e-07	-0.387459	0.131	0.324	0.0181092
EBPL	8.03185e-07	-0.291563	0.151	0.358	0.0192941
LUC7L3	8.43042e-07	-0.26581	0.426	0.737	0.0202516
PQLC1	8.82223e-07	-0.276423	0.119	0.307	0.0211928
IFT57	8.88792e-07	-0.306968	0.038	0.168	0.0213505
SMARCA2	9.44871e-07	-0.252057	0.154	0.363	0.0226977
CGGBP1	1.02234e-06	-0.254064	0.285	0.542	0.0245587
MARCKSL1	1.07193e-06	-0.287112	0.163	0.374	0.0257498
TSG101	1.34572e-06	-0.25591	0.179	0.397	0.0323268
RPS3	1.3924e-06	-0.320001	0.939	0.983	0.0334482
GOLIM4	1.49468e-06	-0.273271	0.074	0.229	0.0359051
ATP5F1A	1.56992e-06	-0.260593	0.503	0.821	0.0377127
HIST1H1D	1.61501e-06	-0.328433	0.119	0.302	0.0387958
MIB2	1.67258e-06	-0.263105	0.096	0.268	0.0401787
CHD8	1.7255e-06	-0.272158	0.067	0.218	0.0414499
BEX3	1.81533e-06	-0.326555	0.109	0.285	0.043608
ECH1	1.82574e-06	-0.275565	0.439	0.721	0.043858
PLAC8	2.00357e-06	0.340271	0.888	0.788	0.0481298
DDAH2	2.13771e-06	-0.267715	0.337	0.603	0.051352
RPL8	2.2895e-06	-0.272634	0.821	0.955	0.0549983
BLVRA	2.30983e-06	-0.252272	0.035	0.156	0.0554867
WAPL	2.31577e-06	-0.275839	0.215	0.453	0.0556294
RAB37	2.41048e-06	-0.316243	0.045	0.173	0.0579044
PCDH9	2.54173e-06	-0.460545	0.048	0.179	0.0610575
SMIM24	2.77665e-06	-0.330388	0.051	0.184	0.0667006
TPR	2.87962e-06	-0.284677	0.34	0.603	0.0691741
MT-RNR1	3.41857e-06	0.390035	0.946	0.994	0.082121
TCF4	3.61892e-06	0.366152	0.827	0.715	0.0869337
PDCD4	3.86769e-06	-0.3236	0.401	0.676	0.0929097
RPS4X	3.90426e-06	-0.296825	0.728	0.95	0.0937882
USP34	4.14521e-06	-0.30568	0.09	0.251	0.0995762
LENG1	4.2747e-06	-0.259466	0.09	0.251	0.102687
RSL1D1	4.53948e-06	-0.307893	0.516	0.793	0.109047
VAMP5	4.69413e-06	-0.256155	0.163	0.363	0.112762
EGFL7	4.99871e-06	-0.286647	0.051	0.179	0.120079
TAF7	5.40788e-06	-0.267081	0.404	0.659	0.129908
CTR9	5.68578e-06	-0.275058	0.115	0.279	0.136584
SEPHS2	5.78122e-06	-0.285935	0.109	0.279	0.138876
LINC02573	6.53165e-06	-0.332444	0.029	0.134	0.156903
AC084033.3	7.03557e-06	-0.399767	0.141	0.313	0.169008
HLA-DRB1	7.42172e-06	0.314511	0.91	0.927	0.178285
RACK1	7.64094e-06	-0.285748	0.779	0.955	0.183551
TESPA1	8.40991e-06	-0.350829	0.08	0.223	0.202023
TSPAN2	8.90887e-06	-0.362915	0.054	0.179	0.214009
ICAM3	9.49994e-06	-0.273165	0.186	0.38	0.228208
MYADM	9.76025e-06	-0.293919	0.237	0.453	0.234461
PNRC2	1.05989e-05	-0.279704	0.253	0.458	0.254608
HBD	1.23329e-05	-0.578912	0.022	0.117	0.296261
KCNK17	1.25375e-05	-0.264437	0.167	0.352	0.301176
MYC	1.47455e-05	-0.301174	0.026	0.123	0.354216
FXYD5	1.61206e-05	-0.260758	0.583	0.883	0.38725
CRHBP	1.75455e-05	-0.280568	0.016	0.101	0.421478
HIST3H2A	1.88758e-05	-0.315002	0.016	0.101	0.453434
MTURN	1.95298e-05	-0.254838	0.103	0.251	0.469144
C12orf75	2.25701e-05	0.367082	0.766	0.631	0.542178
EEF1B2	2.30944e-05	-0.260441	0.776	0.95	0.554774
PTPN6	3.18684e-05	-0.259785	0.333	0.57	0.765542
H1F0	3.44901e-05	-0.447606	0.151	0.307	0.828521
ZNRF1	3.53119e-05	-0.291632	0.038	0.14	0.848263
BAALC	3.95236e-05	-0.267614	0.032	0.128	0.949436
VAMP8	4.36628e-05	0.378525	0.862	0.894	1
CLEC4C	4.41751e-05	0.556147	0.587	0.475	1
ANKRD28	4.66561e-05	-0.334115	0.08	0.207	1
RALB	5.12469e-05	-0.288948	0.093	0.223	1
DDX46	6.1902e-05	-0.254822	0.208	0.391	1
RNASE6	9.54687e-05	0.390092	0.737	0.609	1
PCED1A	0.00015187	-0.251777	0.048	0.145	1
EVA1B	0.000174733	-0.269919	0.026	0.106	1
HLA-DPA1	0.000187285	0.288181	0.837	0.821	1
ARL4A	0.000187521	-0.261081	0.106	0.235	1
TCL1A	0.000189219	0.603711	0.353	0.201	1
CCDC50	0.000214716	0.394749	0.715	0.609	1
NAPSB	0.000215008	0.380368	0.763	0.637	1
SERPINF1	0.000295093	0.372381	0.705	0.547	1
HLA-C	0.000297448	0.349062	0.865	0.911	1
ATF7IP	0.000325414	-0.319382	0.128	0.268	1
KDM5B	0.000325957	-0.289104	0.093	0.207	1
ANXA2	0.000327354	-0.254564	0.394	0.62	1
IL3RA	0.000337054	0.351427	0.721	0.626	1
VIM	0.000355897	-0.275315	0.689	0.899	1
IRF7	0.000470446	0.267145	0.824	0.67	1
SELENOS	0.000532792	0.42466	0.696	0.62	1
TMEM258	0.000533012	0.422943	0.696	0.749	1
SCT	0.000537879	0.445305	0.545	0.447	1
SRP14	0.000625141	0.272693	0.933	0.978	1
EMP1	0.000656506	-0.261871	0.051	0.14	1
NPM1	0.000791208	-0.261811	0.846	0.961	1
AC097375.1	0.00104227	0.486625	0.295	0.184	1
VRK1	0.00113859	-0.357317	0.077	0.179	1
MPEG1	0.00121679	0.290993	0.712	0.587	1
SPCS1	0.00123789	0.288141	0.808	0.816	1
GPR183	0.00140959	0.489314	0.622	0.536	1
RPL36AL	0.0014395	0.253813	0.856	0.927	1
COMMD6	0.00298307	0.287548	0.897	0.944	1
CLIC3	0.00325439	0.308125	0.66	0.542	1
SEC61B	0.0041637	0.25715	0.833	0.866	1
TMBIM6	0.00486972	0.30811	0.782	0.844	1
PSMA7	0.00501126	0.26692	0.846	0.944	1
NPC2	0.00516915	0.291049	0.798	0.804	1
HLA-DMA	0.00662528	0.27712	0.795	0.782	1
PPP1R14B	0.00670374	0.289842	0.712	0.659	1
SSR4	0.00673346	0.27884	0.763	0.849	1
IGHA1	0.00682019	-1.45903	0.131	0.246	1
CRIP1	0.00752248	0.351039	0.135	0.061	1
IGLC2	0.00796596	-0.685659	0.099	0.196	1
NDUFA3	0.00906893	0.403705	0.567	0.581	1
ATP5MF	0.0116217	0.323255	0.756	0.816	1
AC103591.3	0.0121179	0.748906	0.478	0.458	1
AC090498.1	0.013075	0.515649	0.337	0.296	1
LINC01374	0.0133132	0.330992	0.106	0.045	1
HSH2D	0.0136819	-0.269379	0.144	0.235	1
PSPHP1	0.0222563	0.342935	0.224	0.156	1
AL138785.1	0.0231636	0.443963	0.228	0.162	1
AC005912.1	0.0294503	0.388745	0.545	0.592	1
JUND	0.0352798	0.463171	0.301	0.251	1
DAB2	0.0367195	0.407137	0.426	0.408	1
ATP5MD	0.0368647	0.289048	0.686	0.737	1
HIST1H4C	0.0415689	0.410234	0.587	0.648	1
HIGD1A	0.044217	0.290713	0.622	0.603	1
PGP	0.0477527	-0.271991	0.106	0.173	1
C6orf62	0.0478026	0.399646	0.269	0.223	1
TMSB4XP8	0.048043	0.363512	0.205	0.151	1
RPL9P9	0.0506327	0.271988	0.798	0.911	1
ST3GAL4	0.0598802	0.290822	0.24	0.179	1
SELPLG	0.073594	0.266388	0.561	0.559	1
PLEKHD1	0.0880616	0.286887	0.103	0.061	1
AP1S2	0.0898354	0.310597	0.548	0.575	1
RPS28P7	0.0899684	0.25961	0.125	0.078	1
LRRC26	0.102354	0.299057	0.298	0.251	1
SIT1	0.115983	0.404545	0.295	0.257	1
FOS	0.120145	0.270781	0.603	0.659	1
NDUFB2	0.124773	0.251632	0.647	0.749	1
NEDD8	0.131654	0.274065	0.66	0.771	1
KMT2E-AS1	0.136495	0.335158	0.189	0.151	1
TMEM156	0.13786	0.332062	0.131	0.095	1
MRPL36	0.147392	0.287607	0.404	0.402	1
LAMP5	0.148349	0.299581	0.333	0.296	1
UQCR10	0.150545	0.284032	0.66	0.771	1
OPN3	0.159644	0.29307	0.513	0.542	1
NDUFA1	0.162084	0.271206	0.676	0.804	1
CAPG	0.165953	0.268419	0.599	0.659	1
BRD2	0.167319	0.291968	0.484	0.52	1
SELENOH	0.168177	0.335946	0.487	0.542	1
HLA-DRB6	0.178461	0.31915	0.5	0.508	1
DUSP22	0.180882	0.296694	0.192	0.162	1
HLA-DQA2	0.184121	0.302943	0.391	0.374	1
PHACTR1	0.193669	0.272724	0.304	0.285	1
ERN1	0.195423	0.355597	0.212	0.179	1
AL357143.1	0.212425	0.392048	0.378	0.363	1
NCF1B	0.216107	0.297132	0.135	0.106	1
AC098613.1	0.221616	0.338905	0.205	0.179	1
CLTC	0.231867	0.276891	0.196	0.274	1
MTCO1P12	0.246481	0.617986	0.208	0.19	1
HMGN2	0.24785	0.361047	0.413	0.469	1
TMEM126A	0.257331	0.293833	0.183	0.156	1
CXCR3	0.271355	0.294145	0.426	0.425	1
PPCDC	0.280324	0.256245	0.122	0.095	1
PTCRA	0.282396	0.364237	0.365	0.363	1
SEC62	0.29086	0.279604	0.545	0.67	1
AC099560.2	0.296025	0.287591	0.244	0.223	1
SNRPG	0.297592	0.289244	0.567	0.665	1
PLA2G16	0.311068	0.251433	0.369	0.369	1
CNPY3	0.312856	0.254403	0.583	0.67	1
COX5B	0.32051	0.278272	0.66	0.765	1
FAM118A	0.320568	0.289012	0.17	0.151	1
NDUFB1	0.321452	0.33767	0.542	0.642	1
CCL5	0.324547	0.466634	0.301	0.296	1
NCF4	0.329197	0.26115	0.292	0.285	1
AL365357.1	0.330065	0.638453	0.484	0.704	1
H3F3A	0.332056	0.311193	0.317	0.33	1
AC113935.1	0.339677	0.288649	0.192	0.179	1
AC092069.1	0.351935	0.28387	0.125	0.106	1
ROMO1	0.353946	0.285399	0.519	0.615	1
HBA2	0.355766	0.734494	0.288	0.274	1
LTB	0.367943	0.393142	0.506	0.57	1
PCED1B-AS1	0.374512	0.291175	0.439	0.469	1
ATP5ME	0.379323	0.301762	0.577	0.721	1
EIF1AY	0.426203	0.329217	0.394	0.419	1
VPS25	0.431531	0.275201	0.151	0.134	1
H3F3AP4	0.439056	0.263802	0.231	0.223	1
SLC15A4	0.446625	0.270867	0.263	0.251	1
NOP10	0.473393	0.2701	0.59	0.743	1
POMP	0.475313	0.254246	0.625	0.754	1
RHBDF2	0.484951	0.255911	0.218	0.212	1
GHITM	0.488222	0.252809	0.532	0.62	1
MNDA	0.495434	0.264311	0.119	0.151	1
ARL4C	0.499085	0.290078	0.397	0.447	1
AC068282.1	0.50281	0.278577	0.103	0.089	1
PFDN6	0.506072	0.313627	0.269	0.279	1
SMPD3	0.50839	0.336121	0.365	0.385	1
CARHSP1	0.511047	0.279448	0.189	0.179	1
CD320	0.519615	0.285129	0.154	0.145	1
UBE2G2	0.547856	0.254932	0.266	0.341	1
RGS1	0.555369	0.315291	0.433	0.469	1
CXCR4	0.570274	0.368748	0.317	0.33	1
GAS6	0.579054	0.251333	0.401	0.436	1
PPBP	0.579832	0.326505	0.087	0.106	1
TPGS1	0.581325	0.286454	0.183	0.179	1
PTMAP2	0.582629	0.335458	0.413	0.486	1
MPZL1	0.595553	0.262523	0.192	0.235	1
NDUFS7	0.613113	0.327939	0.324	0.425	1
CDKN2D	0.615874	0.263642	0.455	0.542	1
SNRNP25	0.616168	0.272135	0.34	0.38	1
KRT10	0.627294	0.341625	0.446	0.531	1
ARID3A	0.63905	0.321093	0.231	0.246	1
CARD11	0.65523	0.262079	0.199	0.207	1
HNRNPH1	0.666398	0.319305	0.449	0.542	1
IDH3A	0.675713	0.301918	0.436	0.497	1
CCL4	0.678769	0.293722	0.33	0.369	1
HIST1H2BK	0.684358	0.254914	0.147	0.184	1
RF00003-12	0.68551	0.283971	0.196	0.201	1
AC243960.1	0.747146	0.250737	0.24	0.257	1
NDUFA6	0.763744	0.27294	0.343	0.397	1
COPS6	0.775287	0.256521	0.337	0.374	1
PTGDS	0.779187	0.422779	0.282	0.291	1
MT-TW	0.796939	0.406487	0.378	0.453	1
POLR2I	0.799353	0.308241	0.333	0.369	1
HSPE1	0.841914	0.253356	0.471	0.615	1
NDUFB3	0.844321	0.26741	0.417	0.531	1
MRPL23	0.851791	0.273276	0.279	0.335	1
BCL7A	0.86923	0.275009	0.237	0.268	1
ZFAT	0.878547	0.280699	0.272	0.33	1
GGA2	0.891635	0.291744	0.301	0.358	1
CMC1	0.891802	0.296009	0.179	0.196	1
GNLY	0.919958	0.297664	0.292	0.33	1
MYDGF	0.920971	0.276979	0.519	0.626	1
AC026271.1	0.925027	0.297122	0.221	0.246	1
TUSC2	0.927717	0.288325	0.212	0.235	1
HBB	0.929069	0.251162	0.478	0.592	1
UBE2E3	0.932018	0.297756	0.288	0.341	1
HDDC2	0.93205	0.287161	0.215	0.246	1
RNF166	0.932852	0.250187	0.349	0.425	1
NCF1C	0.952122	0.265391	0.407	0.469	1
RPL22L1	0.972251	0.25641	0.333	0.391	1
JUNB	0.982139	0.28467	0.42	0.514	1
SLC7A5	0.995029	0.294477	0.186	0.207	1
