# Supplementary material for: Single-cell transcriptomics reveals peripheral immune responses in non-segmental vitiligo
Source: Front Immunol. 2023 Nov 22;14:1221260. doi: 10.3389/fimmu.2023.1221260 (PMC10702986; doi:10.3389/fimmu.2023.1221260)
Supplement: Supplementary file 11 [file Table_10.xlsx]

## Sheet: Legend
Supplementary Table 10. Gene Ontology (GO) biological process functions pathway analyses of differentially expressed genes in DCs from patients with advanced non-segmental vitiligo. Tabs labeled for cell type and analysis (e.g. cDCs_up =GO pathway analysis for up-regulated differential genes of cDCs in patients with advanced non-segmental vitiligo vs healthy controls).

## Sheet: cDCs_up
ONTOLOGY	ID	Description	GeneRatio	BgRatio	pvalue	p.adjust	qvalue	geneID	Count
MF	GO:0032395	MHC class II receptor activity	3/10	10/18337	1.39871e-08	5.45499e-07	2.06126e-07	HLA-DPA1/HLA-DQA2/HLA-DQB2	3
CC	GO:0012507	ER to Golgi transport vesicle membrane	4/10	62/19520	1.90966e-08	1.1458e-06	2.01017e-07	HLA-DPA1/HLA-DQA2/TMED10/HLA-DQB2	4
CC	GO:0042613	MHC class II protein complex	3/10	16/19520	5.40292e-08	1.62088e-06	2.84364e-07	HLA-DPA1/HLA-DQA2/HLA-DQB2	3
CC	GO:0030134	COPII-coated ER to Golgi transport vesicle	4/10	94/19520	1.03573e-07	2.07145e-06	3.63413e-07	HLA-DPA1/HLA-DQA2/TMED10/HLA-DQB2	4
CC	GO:0042611	MHC protein complex	3/10	25/19520	2.21369e-07	3.32053e-06	5.8255e-07	HLA-DPA1/HLA-DQA2/HLA-DQB2	3
CC	GO:0071556	integral component of lumenal side of endoplasmic reticulum membrane	3/10	29/19520	3.51309e-07	3.51309e-06	6.16332e-07	HLA-DPA1/HLA-DQA2/HLA-DQB2	3
CC	GO:0098553	lumenal side of endoplasmic reticulum membrane	3/10	29/19520	3.51309e-07	3.51309e-06	6.16332e-07	HLA-DPA1/HLA-DQA2/HLA-DQB2	3
CC	GO:0098576	lumenal side of membrane	3/10	36/19520	6.85174e-07	5.87292e-06	1.03034e-06	HLA-DPA1/HLA-DQA2/HLA-DQB2	3
CC	GO:0030669	clathrin-coated endocytic vesicle membrane	3/10	39/19520	8.76295e-07	6.57222e-06	1.15302e-06	HLA-DPA1/HLA-DQA2/HLA-DQB2	3
CC	GO:0030662	coated vesicle membrane	4/10	182/19520	1.46973e-06	9.79823e-06	1.71899e-06	HLA-DPA1/HLA-DQA2/TMED10/HLA-DQB2	4
CC	GO:0030136	clathrin-coated vesicle	4/10	192/19520	1.81903e-06	1.09142e-05	1.91476e-06	HLA-DPA1/HLA-DQA2/TMED10/HLA-DQB2	4
CC	GO:0030658	transport vesicle membrane	4/10	206/19520	2.4073e-06	1.31307e-05	2.30364e-06	HLA-DPA1/HLA-DQA2/TMED10/HLA-DQB2	4
CC	GO:0045334	clathrin-coated endocytic vesicle	3/10	57/19520	2.79204e-06	1.39602e-05	2.44915e-06	HLA-DPA1/HLA-DQA2/HLA-DQB2	3
CC	GO:0030135	coated vesicle	4/10	295/19520	9.99124e-06	4.61134e-05	8.09007e-06	HLA-DPA1/HLA-DQA2/TMED10/HLA-DQB2	4
CC	GO:0032588	trans-Golgi network membrane	3/10	95/19520	1.30732e-05	5.60281e-05	9.82949e-06	HLA-DPA1/HLA-DQA2/HLA-DQB2	3
CC	GO:0030665	clathrin-coated vesicle membrane	3/10	117/19520	2.44238e-05	9.76952e-05	1.71395e-05	HLA-DPA1/HLA-DQA2/HLA-DQB2	3
CC	GO:0030133	transport vesicle	4/10	402/19520	3.37322e-05	0.000126496	2.21922e-05	HLA-DPA1/HLA-DQA2/TMED10/HLA-DQB2	4
CC	GO:0030176	integral component of endoplasmic reticulum membrane	3/10	157/19520	5.87678e-05	0.000207416	3.63887e-05	HLA-DPA1/HLA-DQA2/HLA-DQB2	3
CC	GO:0030666	endocytic vesicle membrane	3/10	163/19520	6.57065e-05	0.000215159	3.77471e-05	HLA-DPA1/HLA-DQA2/HLA-DQB2	3
CC	GO:0031227	intrinsic component of endoplasmic reticulum membrane	3/10	165/19520	6.81335e-05	0.000215159	3.77471e-05	HLA-DPA1/HLA-DQA2/HLA-DQB2	3
CC	GO:0005802	trans-Golgi network	3/10	251/19520	0.000235811	0.000707432	0.000124111	HLA-DPA1/HLA-DQA2/HLA-DQB2	3
MF	GO:0140375	immune receptor activity	3/10	136/18337	4.60973e-05	0.000898898	0.000339665	HLA-DPA1/HLA-DQA2/HLA-DQB2	3
CC	GO:0030139	endocytic vesicle	3/10	307/19520	0.000425918	0.00121691	0.000213493	HLA-DPA1/HLA-DQA2/HLA-DQB2	3
BP	GO:0060333	interferon-gamma-mediated signaling pathway	3/11	91/18862	1.74298e-05	0.00189938	0.00123932	HLA-DPA1/HLA-DQA2/HLA-DQB2	3
BP	GO:0019886	antigen processing and presentation of exogenous peptide antigen via MHC class II	3/11	99/18862	2.24462e-05	0.00189938	0.00123932	HLA-DPA1/HLA-DQA2/HLA-DQB2	3
BP	GO:0002495	antigen processing and presentation of peptide antigen via MHC class II	3/11	103/18862	2.52764e-05	0.00189938	0.00123932	HLA-DPA1/HLA-DQA2/HLA-DQB2	3
BP	GO:0002504	antigen processing and presentation of peptide or polysaccharide antigen via MHC class II	3/11	104/18862	2.60189e-05	0.00189938	0.00123932	HLA-DPA1/HLA-DQA2/HLA-DQB2	3
CC	GO:0031301	integral component of organelle membrane	3/10	371/19520	0.000740002	0.00195329	0.000342683	HLA-DPA1/HLA-DQA2/HLA-DQB2	3
CC	GO:0005765	lysosomal membrane	3/10	378/19520	0.000781317	0.00195329	0.000342683	HLA-DPA1/HLA-DQA2/HLA-DQB2	3
CC	GO:0098852	lytic vacuole membrane	3/10	378/19520	0.000781317	0.00195329	0.000342683	HLA-DPA1/HLA-DQA2/HLA-DQB2	3
CC	GO:0031300	intrinsic component of organelle membrane	3/10	402/19520	0.000934131	0.00224191	0.000393318	HLA-DPA1/HLA-DQA2/HLA-DQB2	3
CC	GO:0005774	vacuolar membrane	3/10	431/19520	0.00114277	0.00263717	0.000462661	HLA-DPA1/HLA-DQA2/HLA-DQB2	3
BP	GO:0002478	antigen processing and presentation of exogenous peptide antigen	3/11	177/18862	0.000126831	0.00563398	0.0036761	HLA-DPA1/HLA-DQA2/HLA-DQB2	3
BP	GO:0071346	cellular response to interferon-gamma	3/11	177/18862	0.000126831	0.00563398	0.0036761	HLA-DPA1/HLA-DQA2/HLA-DQB2	3
BP	GO:0019884	antigen processing and presentation of exogenous antigen	3/11	185/18862	0.000144554	0.00563398	0.0036761	HLA-DPA1/HLA-DQA2/HLA-DQB2	3
BP	GO:0048002	antigen processing and presentation of peptide antigen	3/11	194/18862	0.000166342	0.00563398	0.0036761	HLA-DPA1/HLA-DQA2/HLA-DQB2	3
BP	GO:0034341	response to interferon-gamma	3/11	197/18862	0.000174054	0.00563398	0.0036761	HLA-DPA1/HLA-DQA2/HLA-DQB2	3
BP	GO:0050852	T cell receptor signaling pathway	3/11	204/18862	0.000192944	0.00563398	0.0036761	HLA-DPA1/HLA-DQA2/HLA-DQB2	3
BP	GO:0019882	antigen processing and presentation	3/11	234/18862	0.000288968	0.00767079	0.00500509	HLA-DPA1/HLA-DQA2/HLA-DQB2	3
BP	GO:0050851	antigen receptor-mediated signaling pathway	3/11	323/18862	0.000741282	0.0180379	0.0117695	HLA-DPA1/HLA-DQA2/HLA-DQB2	3
BP	GO:0002429	immune response-activating cell surface receptor signaling pathway	3/11	481/18862	0.00233414	0.0402059	0.0262339	HLA-DPA1/HLA-DQA2/HLA-DQB2	3
BP	GO:0002757	immune response-activating signal transduction	3/11	481/18862	0.00233414	0.0402059	0.0262339	HLA-DPA1/HLA-DQA2/HLA-DQB2	3

## Sheet: cDCs_down
ID	Description	GeneRatio	BgRatio	pvalue	p.adjust	qvalue	geneID	Count
None Significant

## Sheet: pDCs_up
ONTOLOGY	ID	Description	GeneRatio	BgRatio	pvalue	p.adjust	qvalue	geneID	Count
BP	GO:0002478	antigen processing and presentation of exogenous peptide antigen	8/50	177/18862	1.97e-08	1.56e-05	1.22e-05	B2M/FCER1G/HLA-DRB1/VAMP8/HLA-DPA1/HLA-C/PSMA7/HLA-DMA	8
BP	GO:0019884	antigen processing and presentation of exogenous antigen	8/50	185/18862	2.78e-08	1.56e-05	1.22e-05	B2M/FCER1G/HLA-DRB1/VAMP8/HLA-DPA1/HLA-C/PSMA7/HLA-DMA	8
BP	GO:0048002	antigen processing and presentation of peptide antigen	8/50	194/18862	4.02e-08	1.56e-05	1.22e-05	B2M/FCER1G/HLA-DRB1/VAMP8/HLA-DPA1/HLA-C/PSMA7/HLA-DMA	8
BP	GO:0019882	antigen processing and presentation	8/50	234/18862	1.71e-07	4.96e-05	3.89e-05	B2M/FCER1G/HLA-DRB1/VAMP8/HLA-DPA1/HLA-C/PSMA7/HLA-DMA	8
BP	GO:0043312	neutrophil degranulation	8/50	485/18862	3.75e-05	0.00337675	0.00264903	B2M/FCER1G/PLAC8/VAMP8/CLEC4C/HLA-C/SRP14/NPC2	8
BP	GO:0002283	neutrophil activation involved in immune response	8/50	488/18862	3.92e-05	0.00337675	0.00264903	B2M/FCER1G/PLAC8/VAMP8/CLEC4C/HLA-C/SRP14/NPC2	8
BP	GO:0002446	neutrophil mediated immunity	8/50	499/18862	4.58e-05	0.00337675	0.00264903	B2M/FCER1G/PLAC8/VAMP8/CLEC4C/HLA-C/SRP14/NPC2	8
BP	GO:0042119	neutrophil activation	8/50	500/18862	4.65e-05	0.00337675	0.00264903	B2M/FCER1G/PLAC8/VAMP8/CLEC4C/HLA-C/SRP14/NPC2	8
BP	GO:0042590	antigen processing and presentation of exogenous peptide antigen via MHC class I	5/50	80/18862	2.21e-06	0.000512762	0.000402257	B2M/FCER1G/VAMP8/HLA-C/PSMA7	5
BP	GO:0060333	interferon-gamma-mediated signaling pathway	5/50	91/18862	4.18e-06	0.000808713	0.000634429	B2M/HLA-DRB1/HLA-DPA1/HLA-C/IRF7	5
BP	GO:0002474	antigen processing and presentation of peptide antigen via MHC class I	5/50	99/18862	6.32e-06	0.00104928	0.000823151	B2M/FCER1G/VAMP8/HLA-C/PSMA7	5
BP	GO:0045047	protein targeting to ER	5/50	120/18862	1.62e-05	0.00212818	0.00166954	RPS27/RPL41/SRP14/SPCS1/SEC61B	5
BP	GO:0072599	establishment of protein localization to endoplasmic reticulum	5/50	124/18862	1.89e-05	0.00220005	0.00172592	RPS27/RPL41/SRP14/SPCS1/SEC61B	5
BP	GO:0070972	protein localization to endoplasmic reticulum	5/50	152/18862	5.03e-05	0.00343975	0.00269846	RPS27/RPL41/SRP14/SPCS1/SEC61B	5
BP	GO:0071346	cellular response to interferon-gamma	5/50	177/18862	0.000103506	0.00668188	0.00524188	B2M/HLA-DRB1/HLA-DPA1/HLA-C/IRF7	5
BP	GO:0034341	response to interferon-gamma	5/50	197/18862	0.00017089	0.00866375	0.00679664	B2M/HLA-DRB1/HLA-DPA1/HLA-C/IRF7	5
BP	GO:0002833	positive regulation of response to biotic stimulus	5/50	258/18862	0.000590487	0.0254128	0.0199361	FCER1G/HLA-DRB1/CLEC4C/IRF7/PSMA7	5
BP	GO:0002479	antigen processing and presentation of exogenous peptide antigen via MHC class I, TAP-dependent	4/50	75/18862	4.62e-05	0.00337675	0.00264903	B2M/VAMP8/HLA-C/PSMA7	4
BP	GO:0019886	antigen processing and presentation of exogenous peptide antigen via MHC class II	4/50	99/18862	0.000136629	0.00835593	0.00655515	FCER1G/HLA-DRB1/HLA-DPA1/HLA-DMA	4
BP	GO:0002495	antigen processing and presentation of peptide antigen via MHC class II	4/50	103/18862	0.000159227	0.00866375	0.00679664	FCER1G/HLA-DRB1/HLA-DPA1/HLA-DMA	4
BP	GO:0002504	antigen processing and presentation of peptide or polysaccharide antigen via MHC class II	4/50	104/18862	0.000165274	0.00866375	0.00679664	FCER1G/HLA-DRB1/HLA-DPA1/HLA-DMA	4
BP	GO:0006614	SRP-dependent cotranslational protein targeting to membrane	4/50	105/18862	0.000171486	0.00866375	0.00679664	RPS27/RPL41/SRP14/SEC61B	4
BP	GO:0006613	cotranslational protein targeting to membrane	4/50	110/18862	0.000205102	0.00993036	0.00779028	RPS27/RPL41/SRP14/SEC61B	4
BP	GO:0002483	antigen processing and presentation of endogenous peptide antigen	3/50	19/18862	1.65e-05	0.00212818	0.00166954	B2M/HLA-DRB1/HLA-C	3
BP	GO:0019883	antigen processing and presentation of endogenous antigen	3/50	26/18862	4.37e-05	0.00337675	0.00264903	B2M/HLA-DRB1/HLA-C	3
BP	GO:0002292	T cell differentiation involved in immune response	3/50	73/18862	0.000956676	0.038333	0.0300719	FCER1G/HLA-DRB1/GPR183	3
CC	GO:0140534	endoplasmic reticulum protein-containing complex	7/50	127/19520	3.31e-08	2.25e-06	1.17e-06	B2M/ATP5F1E/SELENOS/TMEM258/SPCS1/SEC61B/SSR4	7
CC	GO:0030176	integral component of endoplasmic reticulum membrane	6/50	157/19520	2.92e-06	0.000132261	6.86e-05	B2M/HLA-DRB1/HLA-DPA1/HLA-C/SELENOS/SPCS1	6
CC	GO:0031227	intrinsic component of endoplasmic reticulum membrane	6/50	165/19520	3.89e-06	0.000132261	6.86e-05	B2M/HLA-DRB1/HLA-DPA1/HLA-C/SELENOS/SPCS1	6
CC	GO:0030662	coated vesicle membrane	6/50	182/19520	6.84e-06	0.000186005	9.65e-05	B2M/HLA-DRB1/VAMP8/HLA-DPA1/HLA-C/DAB2	6
CC	GO:0030135	coated vesicle	6/50	295/19520	0.0001029	0.00111289	0.00057712	B2M/HLA-DRB1/VAMP8/HLA-DPA1/HLA-C/DAB2	6
CC	GO:0030139	endocytic vesicle	6/50	307/19520	0.000127968	0.00124312	0.00064465	B2M/HLA-DRB1/VAMP8/HLA-DPA1/HLA-C/MPEG1	6
CC	GO:0031301	integral component of organelle membrane	6/50	371/19520	0.000355163	0.00301889	0.00156552	B2M/HLA-DRB1/HLA-DPA1/HLA-C/SELENOS/SPCS1	6
CC	GO:0031300	intrinsic component of organelle membrane	6/50	402/19520	0.000543075	0.00410323	0.00212784	B2M/HLA-DRB1/HLA-DPA1/HLA-C/SELENOS/SPCS1	6
CC	GO:0042611	MHC protein complex	5/50	25/19520	4.59e-09	6.24e-07	3.24e-07	B2M/HLA-DRB1/HLA-DPA1/HLA-C/HLA-DMA	5
CC	GO:0030666	endocytic vesicle membrane	5/50	163/19520	5.97e-05	0.000812152	0.000421162	B2M/HLA-DRB1/VAMP8/HLA-DPA1/HLA-C	5
CC	GO:0005765	lysosomal membrane	5/50	378/19520	0.00274864	0.0124605	0.0064617	HLA-DRB1/VAMP8/HLA-DPA1/HLA-DMA/DAB2	5
CC	GO:0098852	lytic vacuole membrane	5/50	378/19520	0.00274864	0.0124605	0.0064617	HLA-DRB1/VAMP8/HLA-DPA1/HLA-DMA/DAB2	5
CC	GO:0005774	vacuolar membrane	5/50	431/19520	0.00480292	0.0203875	0.0105725	HLA-DRB1/VAMP8/HLA-DPA1/HLA-DMA/DAB2	5
CC	GO:0012507	ER to Golgi transport vesicle membrane	4/50	62/19520	1.9e-05	0.000369983	0.000191864	B2M/HLA-DRB1/HLA-DPA1/HLA-C	4
CC	GO:0030134	COPII-coated ER to Golgi transport vesicle	4/50	94/19520	9.8e-05	0.00111289	0.00057712	B2M/HLA-DRB1/HLA-DPA1/HLA-C	4
CC	GO:0030665	clathrin-coated vesicle membrane	4/50	117/19520	0.000228205	0.00206906	0.00107296	HLA-DRB1/VAMP8/HLA-DPA1/DAB2	4
CC	GO:0045335	phagocytic vesicle	4/50	136/19520	0.000404956	0.00323965	0.00168	B2M/VAMP8/HLA-C/MPEG1	4
CC	GO:0070820	tertiary granule	4/50	164/19520	0.000818712	0.00586025	0.00303899	B2M/FCER1G/VAMP8/CLEC4C	4
CC	GO:0030136	clathrin-coated vesicle	4/50	192/19520	0.00146729	0.00831467	0.00431179	HLA-DRB1/VAMP8/HLA-DPA1/DAB2	4
CC	GO:0030658	transport vesicle membrane	4/50	206/19520	0.00189814	0.00992876	0.00514882	B2M/HLA-DRB1/HLA-DPA1/HLA-C	4
CC	GO:0030667	secretory granule membrane	4/50	305/19520	0.00765442	0.0273948	0.0142063	FCER1G/VAMP8/CLEC4C/HLA-C	4
CC	GO:0034774	secretory granule lumen	4/50	322/19520	0.00922238	0.02967	0.0153861	B2M/PLAC8/SRP14/NPC2	4
CC	GO:0060205	cytoplasmic vesicle lumen	4/50	326/19520	0.0096196	0.0296853	0.0153941	B2M/PLAC8/SRP14/NPC2	4
CC	GO:0031983	vesicle lumen	4/50	328/19520	0.00982234	0.0296853	0.0153941	B2M/PLAC8/SRP14/NPC2	4
CC	GO:0042613	MHC class II protein complex	3/50	16/19520	8.65e-06	0.000196069	0.000101677	HLA-DRB1/HLA-DPA1/HLA-DMA	3
CC	GO:0071556	integral component of lumenal side of endoplasmic reticulum membrane	3/50	29/19520	5.51e-05	0.000812152	0.000421162	HLA-DRB1/HLA-DPA1/HLA-C	3
CC	GO:0098553	lumenal side of endoplasmic reticulum membrane	3/50	29/19520	5.51e-05	0.000812152	0.000421162	HLA-DRB1/HLA-DPA1/HLA-C	3
CC	GO:0098576	lumenal side of membrane	3/50	36/19520	0.00010638	0.00111289	0.00057712	HLA-DRB1/HLA-DPA1/HLA-C	3
CC	GO:0070821	tertiary granule membrane	3/50	73/19520	0.000866951	0.00589527	0.00305714	FCER1G/VAMP8/CLEC4C	3
CC	GO:0030670	phagocytic vesicle membrane	3/50	77/19520	0.00101234	0.00655608	0.00339982	B2M/VAMP8/HLA-C	3
CC	GO:0055038	recycling endosome membrane	3/50	87/19520	0.00144077	0.00831467	0.00431179	B2M/VAMP8/HLA-C	3
CC	GO:0022626	cytosolic ribosome	3/50	107/19520	0.0026029	0.0124605	0.0064617	RPS27/RPL41/RPL36AL	3
CC	GO:0031902	late endosome membrane	3/50	140/19520	0.00553291	0.0221316	0.0114769	HLA-DRB1/VAMP8/HLA-DMA	3
CC	GO:0098800	inner mitochondrial membrane protein complex	3/50	142/19520	0.0057546	0.0223607	0.0115957	ATP5F1E/NDUFA3/ATP5MF	3
CC	GO:0005766	primary lysosome	3/50	155/19520	0.00732559	0.0269265	0.0139634	PLAC8/VAMP8/NPC2	3
CC	GO:0042582	azurophil granule	3/50	155/19520	0.00732559	0.0269265	0.0139634	PLAC8/VAMP8/NPC2	3
CC	GO:0031901	early endosome membrane	3/50	162/19520	0.00826679	0.0281071	0.0145756	B2M/VAMP8/HLA-C	3
CC	GO:0101002	ficolin-1-rich granule	3/50	185/19520	0.0118447	0.0342739	0.0177736	FCER1G/CLEC4C/SRP14	3
CC	GO:0044391	ribosomal subunit	3/50	187/19520	0.0121917	0.034543	0.0179132	RPS27/RPL41/RPL36AL	3
CC	GO:0055037	recycling endosome	3/50	190/19520	0.0127231	0.035313	0.0183125	B2M/VAMP8/HLA-C	3
MF	GO:0042277	peptide binding	5/48	315/18337	0.00135509	0.0278467	0.0229238	HLA-DRB1/HLA-DPA1/HLA-C/SRP14/CRIP1	5
MF	GO:0033218	amide binding	5/48	391/18337	0.00346546	0.0450509	0.0370865	HLA-DRB1/HLA-DPA1/HLA-C/SRP14/CRIP1	5
MF	GO:0140375	immune receptor activity	4/48	136/18337	0.000437368	0.0227431	0.0187224	FCER1G/HLA-DRB1/HLA-DPA1/IL3RA	4
MF	GO:0003823	antigen binding	4/48	165/18337	0.000903604	0.0234937	0.0193403	JCHAIN/HLA-DRB1/HLA-DPA1/HLA-C	4
MF	GO:0042605	peptide antigen binding	3/48	32/18337	7.92e-05	0.0123484	0.0101653	HLA-DRB1/HLA-DPA1/HLA-C	3
MF	GO:0016209	antioxidant activity	3/48	86/18337	0.00147922	0.0278467	0.0229238	TXN/ALOX5AP/SELENOS	3

## Sheet: pDCs_down
ONTOLOGY	ID	Description	GeneRatio	BgRatio	pvalue	p.adjust	qvalue	geneID	Count
BP	GO:0006402	mRNA catabolic process	17/145	375/18862	4.78e-09	4.36e-06	3.59e-06	PABPC1/RPL3/RPS6/PUM2/YBX3/HNRNPR/ZFP36L2/EIF3E/RPL7A/RPS2/RPL14/RPS3/RPL8/RPS4X/PNRC2/VIM/NPM1	17
BP	GO:0006401	RNA catabolic process	17/145	414/18862	2.07e-08	1.41e-05	1.16e-05	PABPC1/RPL3/RPS6/PUM2/YBX3/HNRNPR/ZFP36L2/EIF3E/RPL7A/RPS2/RPL14/RPS3/RPL8/RPS4X/PNRC2/VIM/NPM1	17
BP	GO:0022613	ribonucleoprotein complex biogenesis	14/145	473/18862	1.75e-05	0.00323442	0.00266354	RPL3/RPS6/CLNS1A/NOP53/HSP90AB1/EIF3A/EIF3E/RPL7A/RPS2/RPL14/FBL/LUC7L3/RSL1D1/NPM1	14
BP	GO:0006413	translational initiation	13/145	193/18862	3.19e-09	4.36e-06	3.59e-06	PABPC1/RPL3/RPS6/EIF3A/EIF3E/RPL7A/RPS2/RPL14/RPS3/RPL8/TPR/RPS4X/NPM1	13
BP	GO:1903131	mononuclear cell differentiation	13/145	411/18862	1.77e-05	0.00323442	0.00266354	IL1B/ANXA1/CDK6/RPS6/MYB/ITGA4/LGALS9/ZFP36L2/ITM2A/LYL1/TESPA1/MYC/PTPN6	13
BP	GO:0006417	regulation of translation	13/145	425/18862	2.51e-05	0.00352818	0.00290545	GAPDH/PABPC1/PUM2/YBX3/HNRNPR/ZFP36L2/EIF3E/RPS3/TPR/RPS4X/RACK1/VIM/NPM1	13
BP	GO:0052548	regulation of endopeptidase activity	13/145	426/18862	2.58e-05	0.00352818	0.00290545	GAPDH/SERPINB1/IFI6/SERPINB6/APLP2/LGALS9/SPINK2/IFT57/RPS3/BEX3/RACK1/MYC/ANXA2	13
BP	GO:0052547	regulation of peptidase activity	13/145	455/18862	5.08e-05	0.00604486	0.00497793	GAPDH/SERPINB1/IFI6/SERPINB6/APLP2/LGALS9/SPINK2/IFT57/RPS3/BEX3/RACK1/MYC/ANXA2	13
BP	GO:0034248	regulation of cellular amide metabolic process	13/145	494/18862	0.000116168	0.0102602	0.00844926	GAPDH/PABPC1/PUM2/YBX3/HNRNPR/ZFP36L2/EIF3E/RPS3/TPR/RPS4X/RACK1/VIM/NPM1	13
BP	GO:0000956	nuclear-transcribed mRNA catabolic process	12/145	208/18862	7.36e-08	4.03e-05	3.32e-05	PABPC1/RPL3/RPS6/ZFP36L2/EIF3E/RPL7A/RPS2/RPL14/RPS3/RPL8/RPS4X/PNRC2	12
BP	GO:0045785	positive regulation of cell adhesion	12/145	425/18862	0.000111422	0.0101691	0.00837426	LIMS1/IL1B/ANXA1/CDK6/MYB/ITGA4/LGALS9/AIF1/RPS3/TESPA1/MYADM/PTPN6	12
BP	GO:0042110	T cell activation	12/145	474/18862	0.000304558	0.0203385	0.0167487	IL1B/ANXA1/MSN/RPS6/MYB/STOML2/LGALS9/ZFP36L2/AIF1/RPS3/TESPA1/PTPN6	12
BP	GO:1901987	regulation of cell cycle phase transition	12/145	478/18862	0.000328572	0.0212433	0.0174938	ANXA1/CDK6/RAD21/NOP53/ZFP36L2/AIF1/FHL1/TUBA1A/TFDP2/TPR/PTPN6/NPM1	12
BP	GO:0000184	nuclear-transcribed mRNA catabolic process, nonsense-mediated decay	11/145	120/18862	2.14e-09	4.36e-06	3.59e-06	PABPC1/RPL3/RPS6/EIF3E/RPL7A/RPS2/RPL14/RPS3/RPL8/RPS4X/PNRC2	11
BP	GO:0019080	viral gene expression	11/145	198/18862	3.84e-07	0.000175263	0.000144328	RPL3/RPS6/EIF3A/POLR2B/RPL7A/RPS2/RPL14/RPS3/RPL8/TPR/RPS4X	11
BP	GO:0090150	establishment of protein localization to membrane	11/145	354/18862	9.38e-05	0.009882	0.0081378	RPL3/RPS6/RPL7A/RPS2/RPL14/TFDP2/RPS3/RPL8/RPS4X/VAMP5/RACK1	11
BP	GO:0030098	lymphocyte differentiation	11/145	358/18862	0.000103633	0.00995384	0.00819697	IL1B/ANXA1/RPS6/MYB/ITGA4/LGALS9/ZFP36L2/ITM2A/LYL1/TESPA1/PTPN6	11
BP	GO:1903706	regulation of hemopoiesis	11/145	415/18862	0.00037091	0.0220219	0.018135	NFE2/ANXA1/CDK6/MYB/LGALS9/ZFP36L2/CTR9/TESPA1/MYC/MTURN/PTPN6	11
BP	GO:0022407	regulation of cell-cell adhesion	11/145	437/18862	0.000571145	0.0267348	0.022016	IL1B/ANXA1/MYB/ITGA4/LGALS9/AIF1/RPS3/TESPA1/MYADM/FXYD5/PTPN6	11
BP	GO:1901990	regulation of mitotic cell cycle phase transition	11/145	439/18862	0.00059314	0.0267348	0.022016	ANXA1/CDK6/RAD21/NOP53/ZFP36L2/AIF1/FHL1/TUBA1A/TFDP2/TPR/PTPN6	11
BP	GO:0019083	viral transcription	10/145	180/18862	1.32e-06	0.000511342	0.000421089	RPL3/RPS6/POLR2B/RPL7A/RPS2/RPL14/RPS3/RPL8/TPR/RPS4X	10
BP	GO:0045861	negative regulation of proteolysis	10/145	346/18862	0.000350019	0.0217807	0.0179364	GAPDH/SERPINB1/IFI6/NOP53/HSP90AB1/SERPINB6/APLP2/SPINK2/BEX3/ANXA2	10
BP	GO:0051251	positive regulation of lymphocyte activation	10/145	356/18862	0.000437779	0.0239728	0.0197415	IL1B/ANXA1/MYB/LGALS9/AIF1/RPS3/TESPA1/PTPN6/IGHA1/IGLC2	10
BP	GO:0010948	negative regulation of cell cycle process	10/145	359/18862	0.000467423	0.0246116	0.0202676	CDK6/RAD21/NOP53/HSP90AB1/ZFP36L2/FHL1/TFDP2/WAPL/TPR/NPM1	10
BP	GO:0007159	leukocyte cell-cell adhesion	10/145	366/18862	0.000543137	0.0265555	0.0218684	IL1B/ANXA1/MSN/MYB/ITGA4/LGALS9/AIF1/RPS3/TESPA1/PTPN6	10
BP	GO:0002696	positive regulation of leukocyte activation	10/145	401/18862	0.00109073	0.0380459	0.0313307	IL1B/ANXA1/MYB/LGALS9/AIF1/RPS3/TESPA1/PTPN6/IGHA1/IGLC2	10
BP	GO:0050867	positive regulation of cell activation	10/145	412/18862	0.00133542	0.0430161	0.0354237	IL1B/ANXA1/MYB/LGALS9/AIF1/RPS3/TESPA1/PTPN6/IGHA1/IGLC2	10
BP	GO:1903039	positive regulation of leukocyte cell-cell adhesion	9/145	234/18862	8.39e-05	0.00956886	0.00787993	IL1B/ANXA1/MYB/ITGA4/LGALS9/AIF1/RPS3/TESPA1/PTPN6	9
BP	GO:0033044	regulation of chromosome organization	9/145	273/18862	0.000266911	0.0193976	0.0159739	IL1B/HNRNPA1/MYB/RAD21/WAPL/TPR/CTR9/MYC/ATF7IP	9
BP	GO:0022409	positive regulation of cell-cell adhesion	9/145	276/18862	0.000289267	0.0198004	0.0163055	IL1B/ANXA1/MYB/ITGA4/LGALS9/AIF1/RPS3/TESPA1/PTPN6	9
BP	GO:0042254	ribosome biogenesis	9/145	307/18862	0.000625537	0.0267348	0.022016	RPL3/RPS6/NOP53/RPL7A/RPS2/RPL14/FBL/RSL1D1/NPM1	9
BP	GO:0070661	leukocyte proliferation	9/145	312/18862	0.000701809	0.0291144	0.0239757	IL1B/ANXA1/MSN/RPS6/NPR3/LGALS9/AIF1/RPS3/PTPN6	9
BP	GO:1903037	regulation of leukocyte cell-cell adhesion	9/145	330/18862	0.00104189	0.0379883	0.0312833	IL1B/ANXA1/MYB/ITGA4/LGALS9/AIF1/RPS3/TESPA1/PTPN6	9
BP	GO:1903311	regulation of mRNA metabolic process	9/145	334/18862	0.00113317	0.0383038	0.0315431	PABPC1/HNRNPA1/PUM2/YBX3/HNRNPR/ZFP36L2/CTR9/VIM/NPM1	9
BP	GO:0016050	vesicle organization	9/145	339/18862	0.00125627	0.0414417	0.0341271	CD34/ANXA1/SEC31A/LAPTM4B/CD59/SPINK2/TSG101/ANKRD28/ANXA2	9
BP	GO:0062197	cellular response to chemical stress	9/145	347/18862	0.00147553	0.044889	0.036966	ANXA1/NUDT2/MYB/YBX3/TSPO/SERPINB6/AIF1/RPS3/RACK1	9
BP	GO:0006614	SRP-dependent cotranslational protein targeting to membrane	8/145	105/18862	1.49e-06	0.000511342	0.000421089	RPL3/RPS6/RPL7A/RPS2/RPL14/RPS3/RPL8/RPS4X	8
BP	GO:0006613	cotranslational protein targeting to membrane	8/145	110/18862	2.13e-06	0.000646683	0.000532542	RPL3/RPS6/RPL7A/RPS2/RPL14/RPS3/RPL8/RPS4X	8
BP	GO:0045047	protein targeting to ER	8/145	120/18862	4.09e-06	0.00111906	0.000921542	RPL3/RPS6/RPL7A/RPS2/RPL14/RPS3/RPL8/RPS4X	8
BP	GO:0072599	establishment of protein localization to endoplasmic reticulum	8/145	124/18862	5.22e-06	0.00129893	0.00106967	RPL3/RPS6/RPL7A/RPS2/RPL14/RPS3/RPL8/RPS4X	8
BP	GO:0070972	protein localization to endoplasmic reticulum	8/145	152/18862	2.32e-05	0.00352739	0.0029048	RPL3/RPS6/RPL7A/RPS2/RPL14/RPS3/RPL8/RPS4X	8
BP	GO:0042098	T cell proliferation	8/145	195/18862	0.000134536	0.0115112	0.00947945	IL1B/ANXA1/MSN/RPS6/LGALS9/AIF1/RPS3/PTPN6	8
BP	GO:0006338	chromatin remodeling	8/145	209/18862	0.000216249	0.0174144	0.0143407	MYB/SMARCA2/CHD8/TPR/MYC/ATF7IP/KDM5B/NPM1	8
BP	GO:0006612	protein targeting to membrane	8/145	211/18862	0.000230691	0.0180466	0.0148613	RPL3/RPS6/RPL7A/RPS2/RPL14/RPS3/RPL8/RPS4X	8
BP	GO:0050870	positive regulation of T cell activation	8/145	212/18862	0.000238203	0.0181167	0.014919	IL1B/ANXA1/MYB/LGALS9/AIF1/RPS3/TESPA1/PTPN6	8
BP	GO:0010951	negative regulation of endopeptidase activity	8/145	245/18862	0.000624539	0.0267348	0.022016	GAPDH/SERPINB1/IFI6/SERPINB6/APLP2/SPINK2/BEX3/ANXA2	8
BP	GO:0010466	negative regulation of peptidase activity	8/145	257/18862	0.000852468	0.0346732	0.0285533	GAPDH/SERPINB1/IFI6/SERPINB6/APLP2/SPINK2/BEX3/ANXA2	8
BP	GO:0000082	G1/S transition of mitotic cell cycle	8/145	275/18862	0.00131524	0.0428706	0.0353039	ANXA1/CDK6/RPS6/AIF1/FHL1/TFDP2/MYC/PTPN6	8
BP	GO:1902105	regulation of leukocyte differentiation	8/145	279/18862	0.00144117	0.0443362	0.0365107	ANXA1/CDK6/MYB/LGALS9/ZFP36L2/TESPA1/MYC/PTPN6	8
BP	GO:0072593	reactive oxygen species metabolic process	8/145	281/18862	0.00150763	0.0453614	0.037355	CYB5R3/CD34/IL1B/IFI6/HSP90AB1/TSPO/DDAH2/HBD	8
BP	GO:0046651	lymphocyte proliferation	8/145	282/18862	0.00154176	0.0456812	0.0376184	IL1B/ANXA1/MSN/RPS6/LGALS9/AIF1/RPS3/PTPN6	8
BP	GO:0032943	mononuclear cell proliferation	8/145	285/18862	0.00164785	0.0479979	0.0395262	IL1B/ANXA1/MSN/RPS6/LGALS9/AIF1/RPS3/PTPN6	8
BP	GO:0034250	positive regulation of cellular amide metabolic process	7/145	163/18862	0.000269214	0.0193976	0.0159739	PABPC1/YBX3/EIF3E/RPS4X/RACK1/VIM/NPM1	7
BP	GO:2001252	positive regulation of chromosome organization	7/145	164/18862	0.000279435	0.0196178	0.0161552	IL1B/HNRNPA1/MYB/RAD21/TPR/CTR9/ATF7IP	7
BP	GO:0043488	regulation of mRNA stability	7/145	188/18862	0.000634683	0.0267348	0.022016	PABPC1/PUM2/YBX3/HNRNPR/ZFP36L2/VIM/NPM1	7
BP	GO:0043487	regulation of RNA stability	7/145	198/18862	0.000861131	0.0346732	0.0285533	PABPC1/PUM2/YBX3/HNRNPR/ZFP36L2/VIM/NPM1	7
BP	GO:0046890	regulation of lipid biosynthetic process	7/145	203/18862	0.00099605	0.0376468	0.031002	IGFBP7/IL1B/ANXA1/TSPO/FDFT1/IDI1/RACK1	7
BP	GO:0043281	regulation of cysteine-type endopeptidase activity involved in apoptotic process	7/145	205/18862	0.00105446	0.0379883	0.0312833	IFI6/LGALS9/IFT57/RPS3/BEX3/RACK1/MYC	7
BP	GO:0017148	negative regulation of translation	7/145	206/18862	0.00108466	0.0380459	0.0313307	GAPDH/HNRNPR/ZFP36L2/EIF3E/RPS3/TPR/RACK1	7
BP	GO:0061013	regulation of mRNA catabolic process	7/145	210/18862	0.00121231	0.0404794	0.0333347	PABPC1/PUM2/YBX3/HNRNPR/ZFP36L2/VIM/NPM1	7
BP	GO:0022618	ribonucleoprotein complex assembly	7/145	224/18862	0.00175429	0.0498022	0.041012	RPL3/CLNS1A/NOP53/HSP90AB1/EIF3A/EIF3E/LUC7L3	7
BP	GO:0042273	ribosomal large subunit biogenesis	6/145	72/18862	1.91e-05	0.00327696	0.00269857	RPL3/NOP53/RPL7A/RPL14/RSL1D1/NPM1	6
BP	GO:0006809	nitric oxide biosynthetic process	6/145	73/18862	2.07e-05	0.00333929	0.0027499	CYB5R3/CD34/IL1B/HSP90AB1/TSPO/DDAH2	6
BP	GO:0046209	nitric oxide metabolic process	6/145	77/18862	2.82e-05	0.00367135	0.00302335	CYB5R3/CD34/IL1B/HSP90AB1/TSPO/DDAH2	6
BP	GO:2001057	reactive nitrogen species metabolic process	6/145	78/18862	3.03e-05	0.00377268	0.00310679	CYB5R3/CD34/IL1B/HSP90AB1/TSPO/DDAH2	6
BP	GO:1903409	reactive oxygen species biosynthetic process	6/145	123/18862	0.000378025	0.0220219	0.018135	CYB5R3/CD34/IL1B/HSP90AB1/TSPO/DDAH2	6
BP	GO:0045727	positive regulation of translation	6/145	133/18862	0.000572927	0.0267348	0.022016	PABPC1/YBX3/EIF3E/RPS4X/VIM/NPM1	6
BP	GO:0043280	positive regulation of cysteine-type endopeptidase activity involved in apoptotic process	6/145	135/18862	0.000619872	0.0267348	0.022016	LGALS9/IFT57/RPS3/BEX3/RACK1/MYC	6
BP	GO:2001056	positive regulation of cysteine-type endopeptidase activity	6/145	151/18862	0.00111164	0.0380459	0.0313307	LGALS9/IFT57/RPS3/BEX3/RACK1/MYC	6
BP	GO:0071634	regulation of transforming growth factor beta production	5/145	40/18862	1.33e-05	0.00302853	0.00249399	CD34/LAPTM4B/MYB/HSP90AB1/LGALS9	5
BP	GO:0071604	transforming growth factor beta production	5/145	42/18862	1.69e-05	0.00323442	0.00266354	CD34/LAPTM4B/MYB/HSP90AB1/LGALS9	5
BP	GO:0045428	regulation of nitric oxide biosynthetic process	5/145	59/18862	8.98e-05	0.00983712	0.00810084	CD34/IL1B/HSP90AB1/TSPO/DDAH2	5
BP	GO:0032623	interleukin-2 production	5/145	61/18862	0.000105428	0.00995384	0.00819697	CD34/IL1B/ANXA1/STOML2/RPS3	5
BP	GO:0080164	regulation of nitric oxide metabolic process	5/145	61/18862	0.000105428	0.00995384	0.00819697	CD34/IL1B/HSP90AB1/TSPO/DDAH2	5
BP	GO:1901224	positive regulation of NIK/NF-kappaB signaling	5/145	67/18862	0.000164943	0.0136853	0.0112698	LIMS1/IL1B/LGALS9/RPS3/PDCD4	5
BP	GO:0046364	monosaccharide biosynthetic process	5/145	97/18862	0.000915556	0.0358113	0.0294905	GAPDH/TKT/ENO1/TALDO1/PGP	5
BP	GO:0042102	positive regulation of T cell proliferation	5/145	99/18862	0.00100373	0.0376468	0.031002	IL1B/ANXA1/LGALS9/AIF1/RPS3	5
BP	GO:1903426	regulation of reactive oxygen species biosynthetic process	5/145	99/18862	0.00100373	0.0376468	0.031002	CD34/IL1B/HSP90AB1/TSPO/DDAH2	5
BP	GO:1905269	positive regulation of chromatin organization	5/145	100/18862	0.00105011	0.0379883	0.0312833	IL1B/MYB/TPR/CTR9/ATF7IP	5
BP	GO:1901222	regulation of NIK/NF-kappaB signaling	5/145	106/18862	0.00136256	0.0433801	0.0357234	LIMS1/IL1B/LGALS9/RPS3/PDCD4	5
BP	GO:0003254	regulation of membrane depolarization	4/145	44/18862	0.000358174	0.0217929	0.0179464	IFI6/TSPO/FHL1/RACK1	4
BP	GO:0048146	positive regulation of fibroblast proliferation	4/145	46/18862	0.000425466	0.023774	0.0195779	CDK6/MYB/WAPL/MYC	4
BP	GO:0035722	interleukin-12-mediated signaling pathway	4/145	47/18862	0.000462288	0.0246116	0.0202676	MSN/TALDO1/PDCD4/ANXA2	4
BP	GO:0044088	regulation of vacuole organization	4/145	48/18862	0.000501326	0.0258987	0.0213275	LAPTM4B/ENO1/RALB/ANXA2	4
BP	GO:0071349	cellular response to interleukin-12	4/145	49/18862	0.000542653	0.0265555	0.0218684	MSN/TALDO1/PDCD4/ANXA2	4
BP	GO:0070671	response to interleukin-12	4/145	50/18862	0.000586347	0.0267348	0.022016	MSN/TALDO1/PDCD4/ANXA2	4
BP	GO:0006754	ATP biosynthetic process	4/145	56/18862	0.000902403	0.0358084	0.0294881	NUDT2/ENO1/STOML2/ATP5F1A	4
BP	GO:0032663	regulation of interleukin-2 production	4/145	59/18862	0.00109849	0.0380459	0.0313307	CD34/IL1B/ANXA1/RPS3	4
BP	GO:0035690	cellular response to drug	4/145	63/18862	0.00140402	0.0436936	0.0359816	IL1B/HSP90AB1/MYC/CRHBP	4
BP	GO:0061515	myeloid cell development	4/145	66/18862	0.00166887	0.0480987	0.0396091	RPS6/TSPAN2/PTPN6/ANXA2	4
BP	GO:0009206	purine ribonucleoside triphosphate biosynthetic process	4/145	67/18862	0.00176436	0.0498022	0.041012	NUDT2/ENO1/STOML2/ATP5F1A	4
BP	GO:0060252	positive regulation of glial cell proliferation	3/145	18/18862	0.000333625	0.0212433	0.0174938	IL1B/MYB/TSPO	3
BP	GO:0051900	regulation of mitochondrial depolarization	3/145	19/18862	0.000393953	0.0224717	0.0185054	IFI6/TSPO/RACK1	3
BP	GO:0071636	positive regulation of transforming growth factor beta production	3/145	21/18862	0.000534664	0.0265555	0.0218684	CD34/MYB/LGALS9	3
BP	GO:0051882	mitochondrial depolarization	3/145	22/18862	0.00061561	0.0267348	0.022016	IFI6/TSPO/RACK1	3
BP	GO:0071168	protein localization to chromatin	3/145	29/18862	0.00140432	0.0436936	0.0359816	SETD2/RAD21/WAPL	3
BP	GO:0032743	positive regulation of interleukin-2 production	3/145	30/18862	0.00155163	0.0456812	0.0376184	IL1B/ANXA1/RPS3	3
CC	GO:0005925	focal adhesion	17/153	416/19520	3.04e-08	6e-06	4.91e-06	LIMS1/PABPC1/RPL3/ANXA1/MSN/MAP2K2/ITGA4/CD59/TLN1/RPL7A/RPS2/FHL1/RPS3/RPL8/RPS4X/VIM/NPM1	17
CC	GO:0030055	cell-substrate junction	17/153	423/19520	3.87e-08	6e-06	4.91e-06	LIMS1/PABPC1/RPL3/ANXA1/MSN/MAP2K2/ITGA4/CD59/TLN1/RPL7A/RPS2/FHL1/RPS3/RPL8/RPS4X/VIM/NPM1	17
CC	GO:0044391	ribosomal subunit	9/153	187/19520	1.71e-05	0.00105891	0.000866545	RPL3/RPS6/RPL7A/RPS2/RPL14/RPS3/RPL8/RPS4X/RACK1	9
CC	GO:0005840	ribosome	9/153	243/19520	0.000130337	0.00577208	0.0047235	RPL3/RPS6/RPL7A/RPS2/RPL14/RPS3/RPL8/RPS4X/RACK1	9
CC	GO:0022626	cytosolic ribosome	8/153	107/19520	2.01e-06	0.000207259	0.000169607	RPL3/RPS6/RPL7A/RPS2/RPL14/RPS3/RPL8/RPS4X	8
CC	GO:0001726	ruffle	7/153	175/19520	0.000466658	0.0131513	0.0107622	CDK6/EEF1A1/TLN1/AIF1/SNX5/RPS3/MYADM	7
CC	GO:0005844	polysome	6/153	68/19520	1.54e-05	0.00105891	0.000866545	RPS6/RPL7A/RPS3/RPL8/RPS4X/VIM	6
CC	GO:0015935	small ribosomal subunit	5/153	74/19520	0.000288817	0.00994813	0.00814092	RPS6/RPS2/RPS3/RPS4X/RACK1	5
CC	GO:0001891	phagocytic cup	4/153	27/19520	5.53e-05	0.00285927	0.00233984	ANXA1/AIF1/SNX5/RACK1	4
CC	GO:0008180	COP9 signalosome	4/153	36/19520	0.000175839	0.00681375	0.00557593	HSP90AB1/STOML2/ATP5F1A/TESPA1	4
CC	GO:0022627	cytosolic small ribosomal subunit	4/153	46/19520	0.000458406	0.0131513	0.0107622	RPS6/RPS2/RPS3/RPS4X	4
CC	GO:0022625	cytosolic large ribosomal subunit	4/153	57/19520	0.00103805	0.0268162	0.0219447	RPL3/RPL7A/RPL14/RPL8	4
MF	GO:0045296	cadherin binding	13/148	332/18337	3.03e-06	0.00120097	0.00108267	ANXA1/ENO1/TLN1/HSP90AB1/EIF3E/SNX5/RPL7A/RPS2/RPL14/RSL1D1/RACK1/FXYD5/ANXA2	13
MF	GO:0003735	structural constituent of ribosome	8/148	180/18337	0.000108062	0.0174373	0.0157197	RPL3/RPS6/RPL7A/RPS2/RPL14/RPS3/RPL8/RPS4X	8
MF	GO:0061134	peptidase regulator activity	8/148	230/18337	0.000567354	0.0450479	0.0406106	GAPDH/SERPINB1/SERPINB6/APLP2/SPINK2/BEX3/RACK1/ANXA2	8
MF	GO:0019843	rRNA binding	5/148	64/18337	0.000166368	0.0174373	0.0157197	RPL3/NOP53/RPS3/RPL8/RPS4X	5
MF	GO:0016863	intramolecular oxidoreductase activity, transposing C=C bonds	3/148	14/18337	0.000175691	0.0174373	0.0157197	IDI1/EBPL/ECH1	3
