# Supplementary material for: Single-cell transcriptomics reveals peripheral immune responses in non-segmental vitiligo
Source: Front Immunol. 2023 Nov 22;14:1221260. doi: 10.3389/fimmu.2023.1221260 (PMC10702986; doi:10.3389/fimmu.2023.1221260)
Supplement: Supplementary file 12 [file Table_11.xlsx]

## Sheet: Sheet1
Supplementary Table 11: Significant differentially expressed genes in neutrophils and their subsets in analysis of patients with advanced non-segmental vitiligo vs healthy controls. Differentially expressed genes are listed for each cell type (individual tabs). Natural log fold-changes are calculated as the vitiligo mean divided by the healthy mean, i.e positive value of logFC indicates higher ex…

## Sheet: Neutrophils_PVvsHC.diffexpresse
gene_id	p_val	avg_logFC	pct.1	pct.2	p_val_adj
FCGR3B	7.11148e-92	1.22186	0.801	0.293	1.70832e-87
RPL10P9	2.91781e-80	-0.622311	0.003	0.149	7.00917e-76
S100P	3.67492e-72	-0.885815	0.16	0.516	8.8279e-68
FCN1	8.50689e-62	-0.978264	0.207	0.536	2.04352e-57
BPI	9.06848e-62	-1.05676	0.107	0.388	2.17843e-57
OLFM4	2.87238e-61	-1.82626	0.029	0.208	6.90003e-57
G0S2	7.84138e-61	0.850063	0.832	0.509	1.88366e-56
DUSP1	6.7556e-60	0.718564	0.915	0.736	1.62283e-55
ARG1	1.85842e-57	-0.791343	0.069	0.303	4.46429e-53
LCN2	2.90059e-57	-1.34855	0.095	0.35	6.9678e-53
LTF	3.63604e-57	-1.334	0.095	0.35	8.73449e-53
CD24	1.51145e-56	-0.95594	0.113	0.384	3.63082e-52
CYBB	8.57126e-56	-0.923493	0.148	0.437	2.05899e-51
RETN	9.79638e-56	-0.99457	0.095	0.351	2.35329e-51
CEACAM8	8.14623e-55	-0.952381	0.105	0.366	1.95689e-50
MMP8	1.02524e-54	-1.01012	0.067	0.292	2.46284e-50
HLA-C	7.87249e-53	0.555505	0.948	0.899	1.89113e-48
STOM	3.12683e-52	-0.918429	0.115	0.371	7.51128e-48
UGCG	4.18875e-52	-0.729675	0.095	0.344	1.00622e-47
LYZ	3.5149e-51	-0.940029	0.428	0.714	8.4435e-47
CAMP	1.19122e-49	-1.61226	0.103	0.339	2.86154e-45
PGLYRP1	4.36567e-48	-1.00269	0.136	0.397	1.04872e-43
FOS	1.31556e-47	0.667697	0.93	0.873	3.16025e-43
TSPO	7.3117e-47	-0.848174	0.286	0.574	1.75642e-42
LRRC75A-AS1	8.28972e-46	-0.683323	0.107	0.346	1.99136e-41
CRISP3	2.05632e-45	-0.932519	0.074	0.283	4.9397e-41
ABCA13	1.38795e-43	-0.686694	0.069	0.268	3.33414e-39
CEBPE	3.82443e-43	-0.636706	0.054	0.234	9.18705e-39
TCN1	1.05337e-42	-0.723981	0.068	0.263	2.53039e-38
GPI	2.42431e-42	-0.584009	0.094	0.315	5.82367e-38
LTA4H	9.82789e-42	-0.733344	0.149	0.4	2.36086e-37
RGS2	2.42092e-41	0.656935	0.813	0.569	5.81554e-37
EMB	2.8558e-41	-0.695318	0.183	0.453	6.8602e-37
HK3	3.04468e-40	-0.541319	0.072	0.264	7.31393e-36
C20orf27	5.27882e-39	-0.576307	0.054	0.225	1.26808e-34
ANXA3	5.78789e-39	-0.635064	0.163	0.42	1.39037e-34
ENO1	2.33895e-38	-0.67635	0.159	0.406	5.61864e-34
PKM	7.07086e-38	-0.586199	0.127	0.355	1.69856e-33
CAPG	1.75763e-37	-0.500903	0.072	0.257	4.22218e-33
CITED4	1.75967e-37	-0.553253	0.045	0.199	4.22707e-33
GAPDH	1.23951e-36	-0.580662	0.328	0.611	2.97755e-32
MCEMP1	2.25392e-36	-0.565185	0.068	0.245	5.41438e-32
RFLNB	4.37652e-36	-0.679694	0.177	0.42	1.05133e-31
CTSD	4.49325e-36	-0.602123	0.212	0.48	1.07937e-31
NFKBIA	7.2619e-36	0.745601	0.797	0.694	1.74445e-31
MT-RNR2	2.25471e-35	0.354472	0.997	0.995	5.41625e-31
LDHA	1.87285e-33	-0.541406	0.111	0.313	4.49897e-29
ZFP36	2.49028e-33	0.601405	0.833	0.696	5.98216e-29
ANXA1	4.44018e-33	-0.634099	0.262	0.507	1.06662e-28
SAT1	5.38701e-33	0.414577	0.877	0.736	1.29407e-28
CPNE3	1.1558e-32	-0.590979	0.133	0.346	2.77647e-28
INHBA	1.5579e-32	-0.449268	0.025	0.139	3.74239e-28
CSF3R	2.74142e-32	0.488974	0.894	0.792	6.58544e-28
ADSS	4.97067e-32	-0.477497	0.094	0.283	1.19406e-27
RNASE3	6.16325e-32	-0.622649	0.036	0.165	1.48054e-27
OLR1	6.71887e-32	-0.510046	0.041	0.178	1.61401e-27
LGALS3	1.96082e-31	-0.533951	0.055	0.205	4.71027e-27
RPL7A	3.07923e-31	-0.487258	0.194	0.437	7.39693e-27
FBXO9	3.21442e-31	-0.46344	0.104	0.297	7.72168e-27
RPL11	3.65787e-31	-0.534168	0.343	0.632	8.78694e-27
HP	3.70036e-31	-0.670961	0.057	0.208	8.88901e-27
B2M	5.89877e-31	0.321138	0.999	0.998	1.417e-26
MT-CO3	1.02076e-30	-0.521484	0.689	0.866	2.45206e-26
RPS3	1.15322e-30	-0.5529	0.359	0.645	2.77025e-26
GGTA1P	6.75885e-30	-0.425693	0.021	0.123	1.62361e-25
RPS24	6.98291e-30	-0.580689	0.256	0.509	1.67744e-25
LAIR1	9.10262e-30	-0.441443	0.054	0.199	2.18663e-25
MALAT1	9.12111e-30	0.252779	0.999	1	2.19107e-25
CDCA7L	1.64924e-29	-0.3777	0.033	0.152	3.96179e-25
CXCL8	1.80814e-29	0.670142	0.708	0.498	4.3435e-25
APP	2.20313e-29	-0.344915	0.028	0.141	5.29236e-25
CEACAM1	2.49666e-29	-0.454633	0.086	0.259	5.99749e-25
ITM2B	4.46276e-29	0.443088	0.874	0.73	1.07204e-24
MS4A3	5.07289e-29	-0.596434	0.072	0.232	1.21861e-24
PLAC8	5.76905e-29	-0.553062	0.105	0.288	1.38584e-24
RPLP1	1.3125e-28	-0.529588	0.494	0.719	3.1529e-24
S100A9	1.48073e-28	-0.496844	0.993	0.991	3.55702e-24
NSUN5	3.52504e-28	-0.453131	0.052	0.19	8.46786e-24
SLPI	4.62139e-28	-0.509951	0.081	0.245	1.11015e-23
AL034397.3	1.1073e-27	-0.405666	0.172	0.402	2.65995e-23
TESC	2.23927e-27	-0.476264	0.038	0.158	5.37916e-23
S100A8	7.49502e-27	-0.651053	0.981	0.98	1.80045e-22
DEFA3	9.24958e-27	-1.10262	0.083	0.237	2.22193e-22
RPL7	1.16913e-26	-0.50259	0.277	0.527	2.80848e-22
RPS8	1.27294e-26	-0.48497	0.22	0.449	3.05785e-22
PGD	1.32508e-26	-0.431859	0.148	0.351	3.18311e-22
CHI3L1	1.70639e-26	-0.62213	0.086	0.246	4.09909e-22
EEF1A1	2.61746e-26	-0.465495	0.34	0.598	6.28767e-22
RAB13	4.84709e-26	-0.35939	0.031	0.139	1.16437e-21
RGL4	7.40014e-26	-0.375741	0.143	0.342	1.77766e-21
RPLP2	7.85745e-26	-0.497288	0.36	0.612	1.88752e-21
VSTM1	8.63399e-26	-0.424164	0.043	0.165	2.07406e-21
GYG1	1.24984e-25	-0.342642	0.076	0.228	3.00237e-21
H1FX	1.50858e-25	-0.535053	0.103	0.272	3.6239e-21
CD164	2.54537e-25	-0.409325	0.145	0.344	6.11448e-21
RPL27	2.87567e-25	-0.477818	0.254	0.489	6.90794e-21
JUNB	3.34843e-25	0.508209	0.839	0.739	8.04361e-21
COL17A1	3.51679e-25	-0.355427	0.024	0.12	8.44804e-21
SCP2	3.52537e-25	-0.392561	0.07	0.214	8.46864e-21
ATP8B4	3.82723e-25	-0.4285	0.05	0.176	9.19378e-21
RPS6	8.23932e-25	-0.406243	0.305	0.563	1.97925e-20
MT-CO1	1.1215e-24	-0.418165	0.626	0.812	2.69407e-20
B4GALT5	1.16565e-24	-0.352461	0.132	0.322	2.80013e-20
ALDH3B1	2.54973e-24	-0.359912	0.045	0.165	6.12496e-20
APMAP	2.62932e-24	-0.459789	0.157	0.353	6.31616e-20
AZI2	3.1884e-24	-0.333333	0.04	0.154	7.65917e-20
PRAM1	3.41941e-24	-0.373854	0.109	0.283	8.21411e-20
RPS27A	3.49316e-24	-0.499014	0.319	0.565	8.39126e-20
RPL23	3.87292e-24	-0.439718	0.246	0.478	9.30354e-20
RPL15	4.10528e-24	-0.461047	0.313	0.563	9.86171e-20
NAMPT	5.95443e-24	0.423552	0.777	0.524	1.43037e-19
RACK1	1.05676e-23	-0.421751	0.193	0.404	2.53855e-19
GRN	1.10481e-23	-0.444118	0.239	0.46	2.65398e-19
RNASE2	1.23619e-23	-0.472385	0.048	0.168	2.96958e-19
CEACAM6	1.433e-23	-0.484841	0.046	0.163	3.44236e-19
ORM1	1.45736e-23	-0.507994	0.05	0.172	3.50087e-19
RPL8	1.74234e-23	-0.434003	0.254	0.478	4.18545e-19
FTH1	2.06056e-23	0.32978	0.933	0.855	4.94988e-19
FCGR3A	2.94691e-23	0.899428	0.356	0.149	7.07906e-19
RPLP0	3.37963e-23	-0.454198	0.199	0.406	8.11855e-19
RPL31	3.52738e-23	-0.421295	0.4	0.668	8.47347e-19
HLA-E	3.63235e-23	0.379964	0.883	0.832	8.72563e-19
MTDH	3.86407e-23	-0.377213	0.111	0.277	9.28227e-19
RPS20	4.15013e-23	-0.487596	0.219	0.433	9.96944e-19
RPL13A	4.33715e-23	-0.485868	0.366	0.616	1.04187e-18
SERPINB1	5.96496e-23	-0.405029	0.266	0.502	1.4329e-18
GSN	1.01062e-22	-0.337509	0.186	0.395	2.42771e-18
CLINT1	1.09012e-22	-0.400568	0.095	0.248	2.61868e-18
RPS4X	1.18318e-22	-0.438787	0.157	0.346	2.84224e-18
SPN	1.18663e-22	-0.479859	0.09	0.237	2.85052e-18
HNRNPA1	1.59289e-22	-0.448548	0.15	0.332	3.82643e-18
ITGAM	1.6222e-22	-0.444957	0.166	0.361	3.89684e-18
RPS13	1.96859e-22	-0.47442	0.271	0.5	4.72894e-18
PSTPIP2	2.09444e-22	-0.355404	0.059	0.185	5.03126e-18
SEC63	2.0975e-22	-0.340684	0.07	0.207	5.03862e-18
IFITM2	2.14423e-22	0.3069	0.939	0.842	5.15087e-18
TREM1	2.53569e-22	0.785894	0.403	0.197	6.09122e-18
MCL1	2.65836e-22	0.499778	0.76	0.687	6.38592e-18
SORT1	2.67753e-22	-0.369883	0.057	0.179	6.43195e-18
PADI4	2.97912e-22	-0.521989	0.114	0.277	7.15645e-18
RPL13	3.12498e-22	-0.512757	0.352	0.596	7.50682e-18
NUCB2	3.42761e-22	-0.497449	0.084	0.226	8.23381e-18
SLC2A5	3.63095e-22	-0.430952	0.024	0.111	8.72227e-18
PAXBP1	3.87448e-22	-0.332727	0.052	0.17	9.30728e-18
PTGS2	4.39472e-22	0.574106	0.554	0.333	1.0557e-17
ANP32E	4.68614e-22	-0.331981	0.075	0.214	1.1257e-17
RPS14	5.37114e-22	-0.422214	0.4	0.639	1.29025e-17
PLP2	1.28181e-21	-0.361035	0.12	0.286	3.07917e-17
RPS15	1.42663e-21	-0.453635	0.291	0.518	3.42705e-17
C1orf228	2.10479e-21	-0.351768	0.04	0.145	5.05612e-17
RPL6	2.85976e-21	-0.452429	0.237	0.446	6.86973e-17
GSTP1	3.79456e-21	-0.482341	0.114	0.27	9.11528e-17
RPL26	3.91708e-21	-0.413685	0.148	0.326	9.40962e-17
CCND3	4.13106e-21	-0.325751	0.207	0.415	9.92363e-17
AZU1	4.20447e-21	-0.947732	0.042	0.147	1.01e-16
RPL5	4.6985e-21	-0.371614	0.32	0.558	1.12867e-16
IRF2BP2	5.77376e-21	-0.372218	0.11	0.266	1.38697e-16
FAM107B	6.95557e-21	-0.341444	0.17	0.359	1.67087e-16
RPL37A	8.00221e-21	-0.40901	0.278	0.498	1.92229e-16
RPL19	8.05785e-21	-0.393028	0.243	0.458	1.93566e-16
ENPP4	9.6121e-21	-0.305003	0.029	0.12	2.30902e-16
COX7A2L	1.3542e-20	-0.388021	0.081	0.217	3.25307e-16
RPL4	1.60783e-20	-0.35106	0.163	0.346	3.86233e-16
ANP32B	2.18308e-20	-0.485073	0.121	0.277	5.24419e-16
CNTRL	2.339e-20	-0.422738	0.087	0.226	5.61876e-16
RPS28	2.69866e-20	-0.407979	0.254	0.467	6.48273e-16
NDUFA4	3.04832e-20	-0.425942	0.143	0.317	7.32268e-16
BTF3	3.44577e-20	-0.351324	0.147	0.319	8.27742e-16
CANX	4.88401e-20	-0.379237	0.109	0.263	1.17324e-15
PLSCR1	5.43798e-20	-0.285395	0.138	0.313	1.30631e-15
RPL18A	6.85325e-20	-0.397616	0.279	0.5	1.64629e-15
RPS2	7.25009e-20	-0.431686	0.353	0.587	1.74162e-15
RPL27A	8.33745e-20	-0.452926	0.4	0.634	2.00282e-15
ALDH2	1.26591e-19	-0.302847	0.032	0.123	3.04098e-15
ANXA4	1.80664e-19	-0.253518	0.034	0.127	4.33991e-15
RPL29	1.86536e-19	-0.339255	0.225	0.433	4.48098e-15
SOD2	2.27999e-19	0.568338	0.605	0.437	5.47698e-15
RAB27A	2.9013e-19	-0.29585	0.18	0.37	6.96951e-15
RPS23	3.05931e-19	-0.383002	0.227	0.424	7.34908e-15
RGCC	3.14057e-19	-0.349191	0.076	0.205	7.54428e-15
NOL7	3.16874e-19	-0.367473	0.053	0.163	7.61195e-15
CORO2A	3.65664e-19	-0.278534	0.03	0.118	8.78399e-15
ANXA6	3.88592e-19	-0.337008	0.082	0.214	9.33475e-15
ROGDI	4.9378e-19	-0.307788	0.028	0.112	1.18616e-14
TMEM63A	6.94175e-19	-0.268425	0.037	0.13	1.66755e-14
RAB31	7.52895e-19	-0.328456	0.265	0.48	1.8086e-14
COX7C	1.285e-18	-0.370581	0.141	0.306	3.08683e-14
MIIP	1.38166e-18	-0.35487	0.039	0.132	3.31902e-14
CYP4F3	1.60425e-18	-0.370146	0.242	0.447	3.85373e-14
C9orf16	1.71401e-18	-0.318758	0.072	0.194	4.11741e-14
RPS3A	2.06647e-18	-0.397769	0.316	0.538	4.96408e-14
SUSD3	2.25049e-18	-0.317193	0.033	0.121	5.40614e-14
ERP29	2.31668e-18	-0.304295	0.073	0.196	5.56513e-14
RPSA	2.75967e-18	-0.404058	0.149	0.31	6.62927e-14
RPL14	3.16911e-18	-0.440013	0.231	0.424	7.61283e-14
AC020656.1	3.25997e-18	-0.340754	0.08	0.208	7.83109e-14
NOP53	3.49513e-18	-0.325735	0.106	0.248	8.39601e-14
ATP5MC3	7.03404e-18	-0.341893	0.065	0.179	1.68972e-13
RPL9	7.70696e-18	-0.36206	0.309	0.522	1.85137e-13
IFITM3	8.21759e-18	0.410033	0.672	0.487	1.97403e-13
SPINT2	9.76155e-18	-0.322997	0.041	0.134	2.34492e-13
HMGB2	1.02903e-17	-0.357244	0.233	0.428	2.47195e-13
RPL18	1.09853e-17	-0.405723	0.285	0.487	2.63889e-13
VAT1	1.17772e-17	-0.291627	0.033	0.118	2.82912e-13
LTB4R	1.2848e-17	-0.293054	0.08	0.205	3.08634e-13
EIF3E	1.3893e-17	-0.358325	0.086	0.214	3.33738e-13
EEF2	1.40248e-17	-0.371965	0.18	0.355	3.36904e-13
MRPL51	1.52577e-17	-0.266728	0.056	0.163	3.6652e-13
DEFA4	1.82869e-17	-1.03207	0.048	0.145	4.39289e-13
RPL39	1.83409e-17	-0.330793	0.291	0.509	4.40585e-13
VAMP8	1.84166e-17	-0.342375	0.094	0.223	4.42404e-13
CXCR2	2.36436e-17	0.364491	0.662	0.455	5.67967e-13
LIMS1	2.56137e-17	-0.31712	0.061	0.168	6.15293e-13
WIPI1	2.9798e-17	-0.278349	0.027	0.105	7.15809e-13
RPL30	3.67728e-17	-0.364282	0.403	0.623	8.83357e-13
TXNIP	3.69052e-17	0.327393	0.783	0.634	8.86536e-13
EEF1D	3.9337e-17	-0.28119	0.254	0.462	9.44955e-13
RPL10A	4.00363e-17	-0.357724	0.129	0.277	9.61752e-13
FAR2	8.52082e-17	-0.272988	0.061	0.168	2.04687e-12
GPR160	9.32558e-17	-0.269719	0.05	0.15	2.24019e-12
TRAPPC6A	9.75706e-17	-0.282213	0.036	0.121	2.34384e-12
PFN1	1.09103e-16	-0.331571	0.72	0.842	2.62087e-12
RBX1	1.15848e-16	-0.381124	0.08	0.199	2.7829e-12
CYSTM1	1.19485e-16	-0.280652	0.132	0.284	2.87028e-12
HNRNPA2B1	1.28906e-16	-0.326305	0.414	0.63	3.09657e-12
YWHAH	1.32224e-16	-0.273168	0.093	0.221	3.1763e-12
RPL35	1.65589e-16	-0.357021	0.201	0.373	3.97779e-12
SLC25A6	2.07736e-16	-0.431511	0.106	0.239	4.99025e-12
RNH1	2.17348e-16	-0.27691	0.036	0.121	5.22114e-12
RPS18	2.54242e-16	-0.395467	0.307	0.518	6.1074e-12
SYNE1	3.0269e-16	-0.402731	0.136	0.281	7.27123e-12
IRAK3	3.2388e-16	-0.283125	0.064	0.172	7.78026e-12
MYL6	3.82677e-16	-0.31555	0.685	0.828	9.19268e-12
MZT2B	3.93138e-16	-0.250603	0.06	0.165	9.44396e-12
RPL23A	4.02412e-16	-0.438468	0.309	0.513	9.66675e-12
MTND2P28	4.48415e-16	0.866077	0.115	0.004	1.07718e-11
PPP1R15A	4.53561e-16	0.632516	0.584	0.496	1.08954e-11
RPL10	5.08385e-16	-0.312682	0.26	0.457	1.22124e-11
LAMTOR1	6.30125e-16	-0.279923	0.13	0.277	1.51369e-11
PFDN5	6.82994e-16	-0.307271	0.284	0.498	1.64069e-11
NUCKS1	9.33785e-16	-0.347711	0.078	0.19	2.24314e-11
COX4I1	1.00633e-15	-0.288905	0.295	0.498	2.41741e-11
PDCD6IP	1.04847e-15	-0.269219	0.095	0.221	2.51864e-11
MICAL1	1.13093e-15	-0.263675	0.081	0.199	2.71672e-11
RPL21	1.45273e-15	-0.400888	0.463	0.645	3.48976e-11
HIST1H1E	1.64234e-15	-0.367229	0.034	0.114	3.94522e-11
RPS12	1.89441e-15	-0.396541	0.24	0.422	4.55075e-11
ATP5MC2	2.11848e-15	-0.263227	0.148	0.301	5.08901e-11
RPL3	2.24327e-15	-0.374411	0.247	0.429	5.38879e-11
RPL35A	2.31617e-15	-0.324899	0.265	0.451	5.5639e-11
PABPC1	3.64933e-15	-0.326429	0.475	0.683	8.76642e-11
GCLM	4.51423e-15	-0.250301	0.034	0.112	1.08441e-10
EVI2B	4.54879e-15	0.505451	0.645	0.56	1.09271e-10
RBM17	5.23054e-15	-0.300881	0.071	0.178	1.25648e-10
PNN	5.47457e-15	-0.286436	0.138	0.283	1.3151e-10
FAM46A	5.55919e-15	-0.28749	0.053	0.147	1.33543e-10
HLX	6.18345e-15	-0.318138	0.047	0.138	1.48539e-10
MAPK14	6.29477e-15	-0.29224	0.115	0.248	1.51213e-10
TAF15	6.9079e-15	-0.27171	0.056	0.152	1.65941e-10
ARGLU1	7.3409e-15	-0.275024	0.2	0.373	1.76343e-10
EMC10	8.01866e-15	-0.265916	0.031	0.107	1.92624e-10
RPS5	8.31322e-15	-0.323589	0.18	0.337	1.997e-10
SCPEP1	9.95502e-15	-0.266627	0.056	0.152	2.3914e-10
KIAA1551	1.07564e-14	0.515811	0.547	0.406	2.5839e-10
TSC22D3	1.07677e-14	0.541727	0.599	0.498	2.58662e-10
RPL36	1.9596e-14	-0.319942	0.275	0.466	4.70736e-10
EIF3H	1.96341e-14	-0.270341	0.098	0.217	4.71651e-10
RPS16	1.96924e-14	-0.361608	0.233	0.408	4.73051e-10
FPR1	2.1836e-14	0.35849	0.706	0.529	5.24545e-10
RPL37	2.32441e-14	-0.379362	0.406	0.612	5.5837e-10
PTPRC	2.47273e-14	0.350822	0.805	0.779	5.93999e-10
UQCRH	3.00502e-14	-0.297733	0.081	0.192	7.21866e-10
TPT1	3.22352e-14	-0.299356	0.616	0.757	7.74355e-10
HDGF	4.28451e-14	-0.260544	0.07	0.172	1.02922e-09
PTPN22	4.73025e-14	-0.317002	0.059	0.152	1.1363e-09
ELANE	6.04613e-14	-0.852472	0.034	0.107	1.4524e-09
RPS7	6.06055e-14	-0.334394	0.233	0.4	1.45587e-09
CFL1	7.21473e-14	-0.252941	0.56	0.748	1.73312e-09
AGPAT2	7.26783e-14	-0.309477	0.047	0.132	1.74588e-09
SMCHD1	8.50892e-14	0.39399	0.673	0.54	2.04401e-09
RPL12	8.53263e-14	-0.383301	0.195	0.351	2.04971e-09
ATP5F1A	8.62012e-14	-0.282962	0.079	0.185	2.07073e-09
IER2	8.63332e-14	0.354133	0.781	0.763	2.0739e-09
ATP5MG	8.70062e-14	-0.311757	0.27	0.447	2.09006e-09
MFSD10	1.05027e-13	-0.321697	0.073	0.174	2.52297e-09
RPL32	1.10565e-13	-0.284432	0.325	0.52	2.65598e-09
APPL1	1.11242e-13	-0.264045	0.041	0.121	2.67227e-09
ATP5PD	1.24989e-13	-0.265681	0.096	0.212	3.00248e-09
RPL38	1.3366e-13	-0.276511	0.206	0.371	3.21078e-09
RPS29	1.35157e-13	-0.297193	0.451	0.665	3.24673e-09
POLR1D	1.81916e-13	-0.316333	0.057	0.149	4.36999e-09
RPL22	1.86844e-13	-0.295493	0.117	0.241	4.48838e-09
RPS19	2.42352e-13	-0.309634	0.371	0.565	5.82178e-09
HCST	2.43937e-13	-0.260202	0.183	0.339	5.85985e-09
EIF3M	2.44635e-13	-0.265885	0.042	0.121	5.87663e-09
ATP5F1D	3.07755e-13	-0.265993	0.072	0.172	7.39289e-09
H1F0	3.27387e-13	-0.264074	0.034	0.107	7.8645e-09
CS	3.68887e-13	-0.292378	0.042	0.121	8.86141e-09
S100A12	4.2255e-13	-0.73589	0.202	0.339	1.01505e-08
SVIP	4.37986e-13	-0.26946	0.092	0.201	1.05213e-08
FKBP5	5.9615e-13	-0.424504	0.051	0.134	1.43207e-08
NKG7	7.18633e-13	-0.254301	0.279	0.453	1.7263e-08
ILF3	7.43567e-13	-0.271595	0.059	0.149	1.7862e-08
NPM1	1.29459e-12	-0.315096	0.122	0.243	3.10987e-08
ZKSCAN1	1.36609e-12	-0.271209	0.061	0.15	3.28163e-08
HMGN2	1.57835e-12	-0.271407	0.117	0.237	3.79152e-08
SRSF7	3.03451e-12	-0.277099	0.108	0.223	7.28949e-08
PPIA	3.55293e-12	-0.260731	0.141	0.268	8.53485e-08
ACTG1	3.72159e-12	-0.328114	0.555	0.687	8.94001e-08
DUT	3.75751e-12	-0.340333	0.061	0.147	9.02628e-08
RPL24	4.81676e-12	-0.273013	0.173	0.312	1.15708e-07
RPS26	5.12605e-12	-0.301838	0.287	0.451	1.23138e-07
CMTM2	6.54222e-12	0.391752	0.45	0.292	1.57157e-07
EEF1B2	7.06076e-12	-0.267321	0.127	0.248	1.69613e-07
CYFIP2	7.46828e-12	-0.267739	0.12	0.237	1.79403e-07
TNFAIP2	8.51926e-12	0.55937	0.451	0.321	2.0465e-07
SSBP1	9.35454e-12	-0.301019	0.057	0.139	2.24715e-07
SLC25A37	1.19896e-11	0.376619	0.581	0.446	2.88014e-07
ARHGAP4	1.40735e-11	-0.263072	0.116	0.23	3.38074e-07
LRRK2	1.72115e-11	0.531732	0.499	0.375	4.13454e-07
CLEC4D	1.81199e-11	-0.290676	0.042	0.114	4.35276e-07
SEC14L1	1.84479e-11	0.438398	0.477	0.337	4.43157e-07
VCAN	1.89767e-11	-0.464453	0.059	0.141	4.55859e-07
GIMAP7	2.20313e-11	-0.343659	0.107	0.214	5.29235e-07
GSTO1	2.40365e-11	-0.262344	0.082	0.179	5.77405e-07
ID2	2.59878e-11	-0.345115	0.104	0.21	6.24278e-07
GADD45A	4.88315e-11	-0.309331	0.041	0.111	1.17303e-06
OIP5-AS1	5.65297e-11	-0.306251	0.059	0.139	1.35796e-06
HBB	7.44447e-11	1.02761	0.4	0.286	1.78831e-06
C5AR1	8.99749e-11	0.508848	0.545	0.449	2.16138e-06
PYURF	1.0629e-10	-0.374331	0.053	0.127	2.55329e-06
ANKRD36C	1.14424e-10	-0.310288	0.04	0.107	2.7487e-06
VMP1	1.41758e-10	0.452664	0.407	0.277	3.40531e-06
IGSF6	1.49168e-10	0.495071	0.462	0.332	3.58332e-06
PPCS	1.97914e-10	-0.261119	0.062	0.143	4.75428e-06
PLBD1	2.14819e-10	-0.342845	0.197	0.328	5.16038e-06
PADI2	8.1627e-10	-0.26478	0.064	0.143	1.96084e-05
EIF3F	8.46577e-10	-0.265376	0.069	0.15	2.03365e-05
VPS28	1.27611e-09	-0.260324	0.106	0.205	3.06548e-05
TTC3	1.75599e-09	-0.284013	0.055	0.125	4.21824e-05
TUBA1A	1.80931e-09	0.437972	0.52	0.418	4.34633e-05
TAGLN2	6.32102e-09	0.349821	0.632	0.589	0.000151844
SRSF6	7.67693e-09	-0.265456	0.073	0.152	0.000184415
CLEC7A	1.23178e-08	0.518163	0.378	0.268	0.000295898
CST3	1.32762e-08	-0.410837	0.18	0.292	0.000318922
FOSB	2.64579e-08	0.582278	0.452	0.375	0.000635571
FCGR2A	3.65347e-08	0.338671	0.486	0.366	0.000877638
ZFP36L1	4.37598e-08	0.332353	0.585	0.467	0.0010512
HBA2	6.39892e-08	1.28155	0.253	0.167	0.00153715
CPPED1	7.58208e-08	0.461799	0.393	0.299	0.00182137
LITAF	7.74206e-08	0.285463	0.666	0.614	0.0018598
RIPOR2	1.33393e-07	0.371119	0.538	0.46	0.00320436
LAPTM5	1.35333e-07	0.359595	0.667	0.681	0.00325097
PTMA	1.52458e-07	-0.274811	0.363	0.5	0.00366235
HLA-DRA	1.73831e-07	-0.307213	0.125	0.214	0.00417577
GLUL	2.19662e-07	0.322981	0.502	0.404	0.00527671
VNN2	3.87629e-07	0.374823	0.432	0.335	0.00931163
MBOAT7	4.41068e-07	0.430346	0.395	0.301	0.0105953
H3F3AP4	5.55126e-07	0.534873	0.209	0.125	0.0133352
CSRNP1	6.43749e-07	0.517108	0.181	0.098	0.0154641
NFKBIZ	6.84646e-07	0.498426	0.426	0.353	0.0164466
HSP90AB1	6.90643e-07	-0.276136	0.109	0.187	0.0165906
SMAP2	8.60295e-07	0.32883	0.551	0.491	0.020666
CXCR1	9.62539e-07	0.42775	0.305	0.214	0.0231221
GBP2	1.5296e-06	0.415476	0.323	0.228	0.0367441
IDS	2.54698e-06	0.504429	0.289	0.208	0.0611835
AQP9	3.06937e-06	0.372061	0.375	0.286	0.0737325
SERPINA1	3.15118e-06	0.307741	0.615	0.583	0.0756976
FAM129A	3.37275e-06	0.306549	0.414	0.319	0.0810203
CEBPB	3.71215e-06	0.29127	0.541	0.467	0.0891732
YPEL3	4.45511e-06	0.394917	0.464	0.408	0.107021
PHOSPHO1	5.9724e-06	0.475246	0.136	0.069	0.143469
FGL2	7.28954e-06	0.428244	0.375	0.295	0.175109
LYN	7.68214e-06	0.337267	0.479	0.417	0.18454
SELL	9.59751e-06	0.25686	0.585	0.516	0.230551
TUBB	9.75826e-06	-0.263589	0.091	0.156	0.234413
ARHGEF40	1.05158e-05	0.531719	0.16	0.091	0.25261
TMEM154	1.05854e-05	0.387241	0.452	0.402	0.254281
CD53	1.06512e-05	0.50657	0.369	0.313	0.255864
GBP1	1.11897e-05	0.506714	0.195	0.12	0.268799
MMP9	1.14299e-05	-0.552198	0.08	0.138	0.274568
SORL1	1.53113e-05	0.373882	0.551	0.542	0.367809
ANXA2	1.9224e-05	-0.282386	0.068	0.123	0.4618
TUBA1B	3.63932e-05	-0.285734	0.194	0.279	0.874236
PECAM1	4.82467e-05	0.451424	0.306	0.241	1
JMJD1C	5.87228e-05	0.413065	0.336	0.274	1
RNF149	6.14075e-05	0.266087	0.488	0.422	1
IL1R2	8.19944e-05	0.483588	0.194	0.129	1
CD46	8.40869e-05	0.435017	0.415	0.373	1
MX1	0.000191285	-0.337328	0.101	0.156	1
UBE2B	0.000216492	0.415777	0.317	0.261	1
IGF2R	0.000235674	0.465444	0.336	0.284	1
SLC6A6	0.000243053	0.467229	0.221	0.163	1
ERGIC1	0.000250138	0.402485	0.155	0.098	1
SLC43A2	0.000250501	0.389461	0.161	0.103	1
PGGHG	0.000266686	0.482628	0.15	0.096	1
MYADM	0.000282508	0.403522	0.396	0.355	1
IFITM1	0.000295852	0.488907	0.156	0.101	1
PSME1	0.000300564	0.351593	0.469	0.447	1
IRF1	0.000302237	0.404785	0.404	0.359	1
MME	0.000308574	0.365374	0.232	0.168	1
SDCBP	0.000324948	0.256238	0.509	0.467	1
ZDHHC18	0.000338297	0.357092	0.258	0.196	1
SMIM25	0.000382097	0.29807	0.224	0.159	1
ADGRE2	0.000441702	0.41743	0.105	0.058	1
CHST11	0.000602531	0.472621	0.111	0.065	1
JAML	0.000611432	0.258202	0.406	0.351	1
YPEL5	0.000747008	0.470476	0.368	0.344	1
NCOA1	0.00075968	0.473494	0.202	0.152	1
CLEC2B	0.000814026	0.38236	0.263	0.207	1
CCNL1	0.000830776	0.313906	0.562	0.569	1
OAZ2	0.00088254	0.465636	0.221	0.172	1
GBP5	0.000898556	0.613	0.235	0.183	1
LRRFIP1	0.00122708	0.32429	0.562	0.585	1
OGFRL1	0.00129683	0.376513	0.364	0.33	1
MED25	0.00140736	0.505645	0.134	0.091	1
ATP6V1B2	0.00145141	0.422677	0.237	0.19	1
USP15	0.00152654	0.345882	0.463	0.447	1
CSF2RB	0.00155414	0.3099	0.37	0.328	1
LILRB3	0.0016058	0.32575	0.333	0.283	1
CLEC12A	0.00169063	0.477397	0.314	0.281	1
AHCTF1	0.00173206	0.342484	0.134	0.089	1
ITGAX	0.00173834	0.286015	0.3	0.248	1
GPR65	0.00204639	0.498338	0.139	0.096	1
CREB5	0.00229137	0.334621	0.176	0.127	1
TOB1	0.00244513	0.444803	0.117	0.076	1
HCAR2	0.00255292	0.355597	0.114	0.072	1
ICAM3	0.00263196	0.28568	0.517	0.522	1
PLEK	0.00264096	0.351159	0.452	0.451	1
HBA1	0.00270818	0.764274	0.158	0.112	1
ST8SIA4	0.00274551	0.440108	0.186	0.141	1
STK40	0.00312455	0.361373	0.176	0.129	1
STEAP4	0.00320252	0.271461	0.212	0.161	1
KDM6B	0.00331727	0.455832	0.308	0.283	1
HCAR3	0.00344646	0.382165	0.106	0.067	1
TRANK1	0.00369891	0.394522	0.135	0.094	1
UBE2D3	0.00380349	0.291872	0.434	0.426	1
PILRA	0.00440343	0.309436	0.23	0.185	1
SMIM27	0.00449187	0.431574	0.149	0.109	1
NCOA4	0.00469356	0.269758	0.413	0.393	1
DDIT3	0.00479219	0.409748	0.101	0.065	1
MIDN	0.00511416	0.417937	0.369	0.359	1
LY96	0.00515242	0.329344	0.19	0.145	1
GK	0.00535156	0.369983	0.134	0.094	1
ZCCHC6	0.00584215	0.387271	0.289	0.254	1
DOCK5	0.00599137	0.379233	0.221	0.183	1
PICALM	0.00684038	0.289932	0.278	0.237	1
KLF6	0.00787037	0.265261	0.578	0.6	1
ZFP36L2	0.0087012	0.387269	0.425	0.431	1
MOB3A	0.00870702	0.393546	0.298	0.266	1
ADGRE5	0.00956674	0.27627	0.431	0.413	1
RASSF3	0.00984473	0.417981	0.242	0.208	1
BOD1L1	0.0102529	0.280212	0.472	0.476	1
NMI	0.0108817	0.288403	0.213	0.172	1
RGS18	0.011699	0.367134	0.219	0.185	1
CHMP1B	0.0117722	0.449565	0.198	0.167	1
PHC2	0.0125894	0.353662	0.197	0.161	1
ACOX1	0.0127257	0.341375	0.116	0.083	1
RNF19B	0.0129226	0.366565	0.138	0.103	1
PBX2	0.0130666	0.366513	0.133	0.1	1
IER3	0.0131867	0.539181	0.307	0.286	1
MBP	0.0137198	0.366283	0.239	0.207	1
TAP1	0.0147224	0.422969	0.212	0.181	1
NCF1C	0.0148315	0.255723	0.506	0.518	1
IFIT1	0.0156407	-0.347817	0.109	0.143	1
KMT2E-AS1	0.0167277	0.34995	0.119	0.087	1
LRP10	0.018689	0.356813	0.308	0.283	1
MYO1F	0.0195033	0.280097	0.544	0.592	1
PTAFR	0.020235	0.319221	0.353	0.341	1
TMEM140	0.0202679	0.331534	0.111	0.08	1
CAMK1D	0.0206127	0.259545	0.111	0.08	1
FPR2	0.0210638	0.278349	0.244	0.208	1
FAS	0.0214711	0.349677	0.136	0.103	1
RARA	0.022494	0.303156	0.155	0.121	1
EVI2A	0.0233989	0.467618	0.175	0.147	1
AC007342.3	0.0236652	0.317752	0.125	0.094	1
TNFAIP3	0.024897	0.303513	0.205	0.172	1
ANP32A	0.0259066	0.319812	0.491	0.52	1
NRBF2	0.026495	0.300918	0.249	0.223	1
IL13RA1	0.0269296	0.289277	0.146	0.114	1
PTEN	0.0335774	0.307088	0.301	0.281	1
TLR8	0.0348099	0.258527	0.106	0.078	1
NOTCH2	0.0379262	0.301661	0.125	0.096	1
NINJ1	0.0382372	0.301732	0.225	0.196	1
NOTCH1	0.0382707	0.330895	0.183	0.154	1
APOBEC3A	0.0460545	0.432026	0.152	0.127	1
ERBIN	0.0468395	0.340226	0.197	0.172	1
CREBRF	0.0476154	0.413014	0.216	0.196	1
PIK3R5	0.0501207	0.348358	0.103	0.08	1
MAP7D1	0.0507192	0.307212	0.13	0.105	1
ARHGAP26	0.0538553	0.263942	0.195	0.168	1
BTN2A1	0.0545496	0.309162	0.104	0.08	1
TNFRSF10C	0.0546903	0.309923	0.258	0.237	1
RNF13	0.0549356	0.318293	0.18	0.154	1
NEK7	0.0550269	0.331727	0.107	0.083	1
SECTM1	0.0581378	0.257086	0.144	0.116	1
RICTOR	0.0606663	0.264643	0.224	0.199	1
CEP63	0.0621416	0.399997	0.174	0.152	1
DAZAP2	0.0623869	0.258422	0.535	0.578	1
IQSEC1	0.0631942	0.270342	0.141	0.116	1
FAM8A1	0.0633717	0.361498	0.155	0.132	1
TDP2	0.0647436	0.324703	0.13	0.107	1
RASSF2	0.0728924	0.343033	0.338	0.337	1
RAB11FIP1	0.0756454	0.331235	0.275	0.264	1
DPEP2	0.0781854	0.251792	0.135	0.111	1
CARD16	0.0790962	0.35366	0.258	0.245	1
TLE3	0.0811866	0.29987	0.174	0.15	1
PPP1R15B	0.0813563	0.367273	0.161	0.141	1
DDX3X	0.0846312	0.284931	0.403	0.42	1
P2RY13	0.0867895	0.386472	0.347	0.353	1
GLIPR1	0.0872497	0.283816	0.21	0.188	1
SEMA4D	0.0889792	0.33644	0.197	0.178	1
NEDD9	0.0927676	0.251773	0.101	0.08	1
TNFRSF1B	0.0932454	0.298904	0.25	0.23	1
TOPORS	0.0934556	0.285243	0.116	0.096	1
IL1B	0.095056	0.312777	0.236	0.214	1
ATF6	0.0954587	0.329516	0.122	0.101	1
MAST3	0.0964789	0.313257	0.133	0.112	1
PREX1	0.0984602	0.26348	0.268	0.254	1
SSH2	0.1011	0.281466	0.224	0.203	1
ADAM8	0.103475	0.277645	0.27	0.259	1
RAF1	0.103796	0.400712	0.168	0.152	1
UBN1	0.104669	0.261646	0.19	0.168	1
EGLN1	0.119007	0.290101	0.187	0.168	1
BTN3A2	0.125527	0.32007	0.114	0.096	1
CEBPD	0.129327	0.338557	0.4	0.417	1
VPS4B	0.132502	0.378536	0.18	0.167	1
STK17B	0.142115	0.291667	0.315	0.313	1
SELPLG	0.144943	0.255398	0.259	0.248	1
PELI1	0.145275	0.253783	0.234	0.217	1
IFIT2	0.146467	-0.269544	0.301	0.263	1
ITGAL	0.148023	0.340407	0.148	0.134	1
DEDD2	0.152053	0.300045	0.111	0.094	1
CR1	0.161004	0.27168	0.114	0.098	1
BRD2	0.163377	0.316174	0.303	0.31	1
SETX	0.177343	0.303061	0.241	0.234	1
STX11	0.185044	0.336774	0.119	0.105	1
BTN3A1	0.19092	0.326526	0.127	0.112	1
SLC12A6	0.192823	0.328474	0.177	0.165	1
LINC01506	0.197469	0.2599	0.112	0.096	1
CASP1	0.2073	0.291369	0.168	0.154	1
CCL4L2	0.212105	0.265016	0.137	0.167	1
JUND	0.223753	0.274054	0.418	0.447	1
LRRC25	0.224373	0.265558	0.148	0.136	1
SPOPL	0.230509	0.294189	0.117	0.105	1
SELENOK	0.233247	0.338562	0.152	0.143	1
SHISA5	0.240091	0.257111	0.194	0.183	1
CMTM6	0.252506	0.253853	0.354	0.368	1
CCNG2	0.259899	0.326542	0.131	0.12	1
CASC3	0.273381	0.265021	0.11	0.098	1
OSER1	0.284198	0.261975	0.107	0.096	1
TNIP1	0.306121	0.267353	0.167	0.158	1
TMEM50A	0.312802	0.269239	0.242	0.243	1
CD37	0.312824	0.356106	0.313	0.333	1
TAB2	0.32071	0.26924	0.128	0.118	1
PLXNC1	0.335888	0.306343	0.228	0.232	1
C16orf54	0.34165	0.304232	0.232	0.237	1
IL16	0.351546	0.259546	0.248	0.25	1
FMNL1	0.356723	0.271995	0.332	0.355	1
YIPF3	0.357493	0.289059	0.112	0.103	1
CTDSP2	0.359013	0.271048	0.137	0.129	1
HSPA5	0.35902	0.37148	0.232	0.234	1
FAM45A	0.359337	0.297534	0.104	0.096	1
PRELID1	0.377169	0.358733	0.156	0.152	1
SLC15A4	0.380718	0.264534	0.118	0.111	1
LRMP	0.387034	0.326642	0.166	0.163	1
PCF11	0.399134	0.374674	0.174	0.172	1
FOXO3	0.405577	0.365651	0.107	0.101	1
CWC25	0.407504	0.267397	0.135	0.129	1
ITPK1	0.408503	0.263837	0.106	0.098	1
SAMD9	0.412849	0.275686	0.203	0.199	1
TMEM71	0.418096	0.256508	0.187	0.185	1
JAK1	0.449427	0.258391	0.354	0.389	1
MID1IP1	0.451243	0.380609	0.212	0.219	1
NR3C1	0.474446	0.266523	0.141	0.165	1
CPD	0.489367	0.251967	0.129	0.125	1
DNAJB1	0.497915	0.292447	0.153	0.15	1
LAT2	0.50326	0.378661	0.135	0.134	1
ARHGAP25	0.530305	0.257542	0.223	0.226	1
RASSF5	0.545332	0.259473	0.217	0.221	1
SARAF	0.547441	0.269039	0.301	0.33	1
RNF145	0.548191	0.252523	0.182	0.183	1
PXN	0.552315	0.271464	0.2	0.205	1
CDC123	0.586904	0.271067	0.106	0.103	1
PLEKHG3	0.600777	0.295644	0.102	0.1	1
DNAJA1	0.610702	0.280148	0.232	0.243	1
HIF1A	0.612036	0.255388	0.243	0.283	1
NUP214	0.61809	0.289558	0.248	0.264	1
DDX3Y	0.635298	0.270044	0.136	0.154	1
MKNK2	0.638075	0.273257	0.167	0.17	1
RALBP1	0.646119	0.291222	0.251	0.27	1
SKAP2	0.656883	0.293633	0.276	0.299	1
RAB3D	0.66156	0.263195	0.153	0.156	1
SYF2	0.675733	0.278902	0.221	0.234	1
TMEM59	0.726435	0.273212	0.218	0.232	1
MGEA5	0.747422	0.289796	0.233	0.248	1
NIPBL	0.749617	0.275146	0.265	0.292	1
RAC1	0.807066	0.25041	0.346	0.393	1
APBB1IP	0.859423	0.268004	0.293	0.335	1
PPP1R18	0.888936	0.255917	0.292	0.33	1
CAPZA2	0.897309	0.32215	0.194	0.212	1
RNF44	0.91317	0.279056	0.179	0.197	1
ZFAS1	0.917482	0.301478	0.204	0.226	1
ABHD2	0.923297	0.271572	0.202	0.219	1
CASP8	0.951328	0.259644	0.188	0.203	1
IRF2	0.962042	0.311236	0.17	0.183	1
ARHGAP45	0.99263	0.264485	0.213	0.234	1

## Sheet: Neutrophils_1
gene_id	p_val	avg_logFC	pct.1	pct.2	p_val_adj
FCGR3B	1.05085e-27	0.734362	0.92	0.558	2.52435e-23
S100P	2.52669e-22	-1.00713	0.078	0.275	6.0696e-18
IFI16	7.68088e-15	-0.628366	0.218	0.442	1.8451e-10
FKBP5	1.35909e-14	-0.692121	0.035	0.146	3.26482e-10
S100A9	2.1113e-13	-0.298132	0.994	1	5.07175e-09
IFIT1	9.11569e-13	-0.8119	0.126	0.296	2.18977e-08
CLEC12A	9.60604e-13	1.2082	0.272	0.067	2.30756e-08
MX1	7.44652e-12	-0.775786	0.104	0.254	1.7888e-07
G0S2	2.26519e-11	0.349187	0.946	0.879	5.44143e-07
SAMHD1	6.97404e-11	-0.617811	0.073	0.2	1.6753e-06
DUSP1	1.12619e-10	0.258039	0.99	0.983	2.70534e-06
S100A8	1.97806e-10	-0.308185	0.985	0.996	4.7517e-06
PADI2	2.22738e-09	-0.519108	0.053	0.154	5.35061e-05
FOS	3.85155e-09	0.285381	0.969	0.933	9.25219e-05
HERC5	1.34259e-08	-0.698255	0.069	0.175	0.000322518
FCGR3A	2.32438e-08	0.70656	0.378	0.212	0.000558363
IFIT2	7.34379e-08	-0.759579	0.352	0.521	0.00176413
MAPK14	8.04394e-08	-0.460739	0.074	0.179	0.00193232
RPL7A	8.30881e-08	-0.48826	0.062	0.158	0.00199594
ZYX	1.14301e-07	-0.361399	0.33	0.529	0.00274575
IFI6	1.52771e-07	-0.41137	0.158	0.3	0.00366988
CXCR4	1.86789e-07	-0.507873	0.256	0.417	0.00448705
FOSB	2.78269e-07	0.573784	0.464	0.308	0.00668457
RPL11	6.57645e-07	-0.413655	0.183	0.329	0.0157979
PPP1R15A	8.14044e-07	0.412618	0.612	0.5	0.019555
NFKBIA	1.38331e-06	0.328717	0.856	0.875	0.0332298
CARS2	1.43049e-06	-0.526535	0.046	0.121	0.0343632
LY6E	1.66731e-06	-0.375315	0.156	0.288	0.0400522
ACSL1	1.69154e-06	-0.338364	0.322	0.483	0.0406342
ISG15	2.02371e-06	-0.671047	0.211	0.338	0.0486134
RPS3	2.16848e-06	-0.337357	0.203	0.35	0.0520911
BCL2A1	2.32323e-06	-0.328261	0.459	0.633	0.0558087
OASL	5.13387e-06	-0.382387	0.043	0.112	0.123326
FCN1	5.24949e-06	-0.354373	0.108	0.212	0.126103
TNFSF10	6.09424e-06	-0.287042	0.313	0.479	0.146396
CD14	6.62986e-06	-0.456619	0.143	0.258	0.159263
RNF213	1.52481e-05	-0.358506	0.281	0.425	0.366289
RPS27A	1.56847e-05	-0.323034	0.173	0.296	0.376778
S100A12	2.40126e-05	-0.819919	0.161	0.262	0.576832
FFAR2	2.55124e-05	-0.300683	0.361	0.508	0.612858
CXCL1	2.75833e-05	-0.612221	0.157	0.262	0.662605
TREM1	2.75905e-05	0.410459	0.465	0.358	0.662779
PCBP1	2.78917e-05	-0.306666	0.345	0.492	0.670014
CST3	3.37686e-05	-0.354923	0.157	0.267	0.811189
RPS6	3.43391e-05	-0.315165	0.138	0.246	0.824895
ZBTB34	5.44549e-05	-0.253182	0.043	0.104	1
IFI35	5.99925e-05	-0.417852	0.049	0.112	1
PRKAR1A	6.48004e-05	-0.307511	0.252	0.388	1
TNFSF13B	8.00221e-05	-0.332169	0.222	0.346	1
HBB	0.000130642	1.02559	0.361	0.254	1
EPSTI1	0.000136908	-0.267769	0.069	0.142	1
RPS5	0.00013719	-0.317501	0.062	0.129	1
IFIT3	0.000137401	-0.458885	0.302	0.412	1
COL4A3BP	0.000137614	-0.280401	0.075	0.15	1
MRVI1	0.000137685	-0.290945	0.048	0.108	1
NEDD8	0.000149051	-0.277317	0.098	0.183	1
HBA2	0.000162507	1.32994	0.226	0.133	1
BROX	0.000166874	-0.26452	0.077	0.154	1
SCNM1	0.000245512	-0.305488	0.05	0.108	1
RPL13	0.000289881	-0.270678	0.177	0.283	1
CD164	0.000313068	-0.322715	0.078	0.15	1
ZNF467	0.000326137	-0.252632	0.075	0.146	1
EIF2AK2	0.000337621	-0.324617	0.082	0.154	1
RPL13A	0.000384508	-0.251303	0.198	0.308	1
KIAA0319L	0.000386509	-0.333744	0.071	0.138	1
SERPINB1	0.00049048	-0.330588	0.194	0.292	1
DDX58	0.000612013	-0.282027	0.116	0.196	1
LYZ	0.000778784	-0.315142	0.323	0.438	1
BTG2	0.000868899	-0.26453	0.57	0.658	1
MMP9	0.000988898	-0.706382	0.054	0.108	1
CD37	0.000992647	0.512702	0.262	0.179	1
TMX4	0.00115469	-0.326972	0.148	0.229	1
CST7	0.00119368	-0.34264	0.078	0.142	1
DYSF	0.00148157	-0.322416	0.119	0.192	1
RPL14	0.00148871	-0.299953	0.098	0.167	1
PYCARD	0.00156222	-0.264029	0.204	0.296	1
PSMB1	0.0016428	-0.284089	0.083	0.146	1
YPEL5	0.00166141	0.424521	0.366	0.292	1
OSM	0.00181456	-0.279837	0.078	0.142	1
RPL30	0.00200942	-0.253154	0.27	0.371	1
JPT1	0.00210507	-0.262188	0.171	0.254	1
UBXN1	0.00278077	-0.281799	0.063	0.117	1
RSAD2	0.00296309	-0.365114	0.089	0.15	1
BST2	0.00308292	-0.257365	0.054	0.104	1
TUBA1B	0.00325892	-0.272878	0.146	0.221	1
TSPO	0.00346665	-0.312417	0.175	0.258	1
IKZF1	0.00350468	-0.268077	0.098	0.162	1
ADM	0.0047006	-0.270917	0.078	0.133	1
CYLD	0.00517388	-0.272547	0.117	0.183	1
TPI1	0.0051746	-0.26301	0.104	0.167	1
GSTK1	0.00564422	-0.276956	0.064	0.112	1
AL627309.6	0.00586955	-0.293301	0.061	0.108	1
LMNB1	0.00590861	-0.309729	0.082	0.138	1
UBE2J1	0.00597722	-0.251868	0.102	0.162	1
HSPA6	0.00600878	-0.258439	0.179	0.254	1
ETS2	0.00620727	-0.284018	0.058	0.104	1
MGRN1	0.0063407	-0.284669	0.062	0.108	1
NDEL1	0.00643717	-0.304515	0.074	0.125	1
BICD2	0.00783359	-0.284299	0.059	0.104	1
ZNF267	0.00852626	-0.303071	0.071	0.121	1
JUND	0.0085922	0.306405	0.38	0.308	1
AC023157.3	0.00882666	-0.355794	0.076	0.125	1
H3F3AP4	0.00906424	0.354691	0.222	0.154	1
C3orf62	0.00950942	-0.258042	0.06	0.104	1
IFIH1	0.0099297	-0.258859	0.075	0.125	1
GRK6	0.0115514	-0.271594	0.081	0.129	1
HBA1	0.013194	0.864702	0.144	0.088	1
CCNL1	0.0139179	0.272164	0.544	0.512	1
HIST1H1C	0.0151281	-0.351312	0.075	0.121	1
PRKCB	0.0154315	-0.259688	0.17	0.238	1
MID1IP1	0.015546	0.425129	0.204	0.146	1
SLC2A3	0.0215824	-0.25232	0.229	0.3	1
MYADM	0.0247056	0.274005	0.4	0.35	1
TNFAIP2	0.0263886	0.265143	0.514	0.471	1
BRD2	0.0314087	0.324102	0.267	0.212	1
RP2	0.0336043	-0.268406	0.081	0.121	1
CSRNP1	0.0362809	0.286578	0.205	0.15	1
NUFIP2	0.0408525	0.358707	0.107	0.067	1
OSBPL8	0.0442598	-0.251807	0.311	0.379	1
TXNDC17	0.0451962	-0.274296	0.076	0.112	1
PIM2	0.0458503	-0.25231	0.081	0.121	1
ACOX1	0.0459789	0.250322	0.126	0.083	1
TOB1	0.0522217	0.379108	0.105	0.067	1
ERBIN	0.0552993	0.27827	0.179	0.133	1
CHST11	0.0713376	0.36884	0.115	0.079	1
AC007342.3	0.0727507	0.263449	0.136	0.096	1
MED25	0.074034	0.377048	0.145	0.108	1
CD53	0.0755456	0.287767	0.363	0.342	1
CHMP1B	0.0835728	0.318899	0.193	0.154	1
SKAP2	0.100944	0.306587	0.266	0.233	1
DDIT3	0.106254	0.379819	0.11	0.079	1
KIAA0232	0.108315	0.334097	0.101	0.071	1
ATP6V1B2	0.125603	0.260671	0.258	0.229	1
PCF11	0.126148	0.403898	0.142	0.112	1
RNF44	0.126755	0.354857	0.151	0.121	1
KDM6B	0.126911	0.25555	0.336	0.317	1
HSBP1	0.12959	0.280321	0.136	0.104	1
WNK1	0.139246	0.260106	0.153	0.121	1
DUSP6	0.14614	0.264139	0.25	0.212	1
ZFP36L2	0.14684	0.260636	0.391	0.383	1
SENP6	0.148556	0.305318	0.153	0.121	1
DDX3Y	0.179347	0.350908	0.108	0.083	1
ZFC3H1	0.200917	0.269589	0.107	0.083	1
NLRP1	0.215366	0.276504	0.138	0.112	1
STX11	0.230389	0.251309	0.128	0.104	1
DNAJB1	0.232056	0.268977	0.127	0.104	1
RAF1	0.239996	0.270715	0.172	0.15	1
ITGAL	0.24444	0.2855	0.103	0.083	1
ARHGAP45	0.245146	0.253592	0.179	0.158	1
PPP1R15B	0.259161	0.266434	0.154	0.133	1
NR3C1	0.262073	0.29649	0.123	0.104	1
IER3	0.26507	0.338196	0.321	0.312	1
ZFAS1	0.271945	0.266798	0.191	0.171	1
SELENOK	0.273034	0.254398	0.14	0.121	1
SGK1	0.295078	-0.251988	0.203	0.229	1
CREBRF	0.304855	0.269488	0.218	0.204	1
SMIM27	0.312187	0.257196	0.149	0.129	1
GPR65	0.323463	0.37472	0.143	0.129	1
ARHGEF40	0.361547	0.287869	0.181	0.167	1
JUN	0.3696	0.416582	0.106	0.092	1
HIF1A	0.383329	0.250869	0.215	0.208	1
PRELID1	0.394291	0.29975	0.142	0.129	1
PLEKHG3	0.432604	0.273703	0.104	0.092	1
ICAM1	0.451521	0.265932	0.103	0.092	1
H2AFY	0.453019	0.289433	0.127	0.117	1
RPL28	0.459053	0.264062	0.202	0.196	1
FOXO3	0.467423	0.291764	0.102	0.092	1
IFITM1	0.496576	0.265674	0.139	0.129	1
EVI2A	0.535363	0.281947	0.182	0.179	1
GBP5	0.562381	0.324407	0.246	0.246	1
LAT2	0.645895	0.268539	0.144	0.142	1
APOBEC3A	0.755278	0.267628	0.156	0.158	1
CCL3L1	0.914428	0.268581	0.122	0.121	1

## Sheet: Neutrophils_2
gene_id	p_val	avg_logFC	pct.1	pct.2	p_val_adj
RPL10P9	1.94958e-22	-0.800337	0.006	0.262	4.68328e-18
OLFM4	5.98878e-15	-1.35214	0.218	0.5	1.43862e-10
HBA2	9.88382e-09	0.863967	0.364	0.157	0.000237429
HBB	1.29117e-08	0.717881	0.517	0.295	0.000310165
FCGR3B	2.19756e-08	1.15848	0.184	0.024	0.000527897
KLF2	3.75696e-08	-0.459797	0.384	0.648	0.000902497
HLA-B	7.07635e-08	-0.263354	0.89	0.971	0.00169988
AL034397.3	1.47055e-06	-0.327809	0.463	0.729	0.0353256
ATP5MG	3.95966e-06	-0.365876	0.483	0.667	0.095119
CITED4	4.04612e-06	-0.410621	0.26	0.448	0.0971959
FCN1	5.14859e-06	-0.272096	0.732	0.886	0.123679
ARG1	6.90131e-06	-0.308493	0.455	0.648	0.165783
EGR1	7.76956e-06	-0.38627	0.229	0.414	0.18664
LGALS3	9.01268e-06	-0.329377	0.226	0.405	0.216503
CAMP	1.14065e-05	-0.558948	0.624	0.748	0.274007
PPP1R12A	1.75508e-05	-0.33085	0.35	0.552	0.421605
ANAPC7	1.87796e-05	-0.330484	0.028	0.119	0.451124
GGTA1P	2.2599e-05	-0.359652	0.138	0.29	0.542874
STOM	2.71388e-05	-0.284431	0.658	0.814	0.651929
NSD3	3.66453e-05	-0.252773	0.254	0.433	0.880292
MSRB2	4.83063e-05	-0.324359	0.04	0.133	1
INHBA	7.904e-05	-0.343794	0.189	0.338	1
HIST1H1C	8.03714e-05	-0.361418	0.073	0.186	1
SLIRP	9.77879e-05	-0.258637	0.062	0.167	1
BTG2	0.000131289	-0.364763	0.328	0.5	1
CHI3L1	0.000135007	-0.374973	0.333	0.5	1
GIMAP7	0.000151424	-0.269928	0.071	0.176	1
LCN2	0.000211925	-0.311378	0.698	0.805	1
VNN1	0.000380229	0.58086	0.105	0.024	1
EML4	0.000395447	-0.252881	0.246	0.4	1
LTF	0.000434178	-0.269789	0.689	0.805	1
CCDC22	0.000449942	-0.318929	0.054	0.138	1
SRA1	0.00058982	-0.290863	0.04	0.114	1
PTGS2	0.000594365	0.7091	0.124	0.038	1
MSRB3	0.000659875	-0.293921	0.076	0.171	1
SLPI	0.000721893	-0.262294	0.376	0.548	1
SMIM7	0.000881273	-0.26061	0.054	0.133	1
ADGRG3	0.000896841	-0.267893	0.263	0.4	1
HIST1H1E	0.000955505	-0.332485	0.068	0.157	1
FCAR	0.00119278	-0.347985	0.076	0.162	1
PSMG2	0.00125702	-0.296108	0.056	0.133	1
PROK2	0.00132214	0.532092	0.102	0.029	1
PPT1	0.00136227	-0.285278	0.11	0.21	1
PIK3AP1	0.0014298	-0.262406	0.195	0.319	1
ZC3H13	0.00148088	-0.342617	0.13	0.233	1
MIIP	0.00154148	-0.282228	0.161	0.271	1
SFT2D2	0.00175748	-0.264376	0.056	0.133	1
CLC	0.00178097	0.600468	0.226	0.129	1
MRPL41	0.00196347	-0.317786	0.076	0.157	1
SSBP1	0.00198425	-0.296139	0.11	0.205	1
THYN1	0.00215263	0.340929	0.133	0.052	1
TRAPPC6A	0.0021891	-0.261523	0.127	0.229	1
NQO2	0.00219986	0.415629	0.178	0.086	1
TAF7	0.00230922	-0.260618	0.246	0.386	1
IGKC	0.00236854	-0.28144	0.201	0.319	1
UBE2Z	0.00302642	-0.272539	0.051	0.119	1
EDEM1	0.00418286	-0.25282	0.147	0.243	1
C9orf78	0.00450337	-0.257476	0.212	0.324	1
TMED10	0.00451773	-0.253928	0.085	0.162	1
COPA	0.00460265	-0.280035	0.107	0.19	1
BEX1	0.0049856	-0.401253	0.054	0.119	1
FPR1	0.00540705	0.597272	0.226	0.133	1
BDH1	0.00663075	-0.283963	0.056	0.119	1
CD52	0.0074274	0.424996	0.523	0.467	1
APOBEC3A	0.00797813	0.308281	0.161	0.086	1
U2SURP	0.00995948	-0.260892	0.203	0.295	1
CSF3R	0.0109337	0.407172	0.678	0.671	1
C6orf89	0.0112453	-0.290926	0.056	0.114	1
NDUFS7	0.0117525	-0.277715	0.107	0.181	1
SLC2A5	0.0123881	-0.30115	0.178	0.267	1
STK38	0.0128291	0.45647	0.249	0.167	1
RAB29	0.0128515	-0.266932	0.056	0.114	1
NXPE3	0.0129486	0.294152	0.144	0.076	1
CXCR2	0.0129888	0.370221	0.119	0.057	1
RNF145	0.0156864	0.288495	0.277	0.19	1
ABHD17A	0.0173003	0.334641	0.164	0.095	1
DUSP1	0.0175701	0.806699	0.466	0.419	1
PRTN3	0.0180281	-0.492796	0.068	0.124	1
G0S2	0.018954	0.911527	0.203	0.129	1
HLA-C	0.0215436	0.258139	0.785	0.829	1
TOB1	0.025047	0.385778	0.136	0.076	1
MFSD14C	0.0264647	-0.268453	0.09	0.152	1
RAB32	0.0286405	0.284441	0.268	0.195	1
SLC11A1	0.0295306	0.384279	0.127	0.071	1
UBTF	0.0412255	-0.272003	0.147	0.219	1
SNX13	0.0425998	-0.419552	0.059	0.105	1
MMP9	0.0481876	0.453902	0.257	0.19	1
MTMR3	0.0487814	0.371274	0.153	0.1	1
RGS2	0.0577053	0.725567	0.246	0.186	1
MFSD1	0.0579736	-0.250303	0.201	0.267	1
DCTN2	0.0588647	0.326424	0.102	0.057	1
MBOAT7	0.06934	0.32038	0.133	0.086	1
ZNF394	0.0727587	0.373768	0.164	0.114	1
RP2	0.0735176	0.273794	0.144	0.095	1
ERBIN	0.0783705	0.327531	0.186	0.133	1
CD46	0.0787514	0.347305	0.387	0.338	1
EVI2B	0.0794575	0.271423	0.472	0.429	1
KIAA1551	0.0827224	0.410301	0.184	0.138	1
PBX2	0.0842912	0.267073	0.119	0.076	1
GNG2	0.0856227	0.351034	0.155	0.11	1
CPNE2	0.085801	0.286431	0.282	0.229	1
TXNIP	0.0904294	0.378439	0.359	0.305	1
CD177	0.0945131	0.283812	0.24	0.181	1
GPCPD1	0.0967295	0.338	0.226	0.176	1
NOSIP	0.0994744	0.293238	0.144	0.1	1
QPCT	0.0995082	0.289408	0.184	0.133	1
MT-ND4L	0.0997434	0.317021	0.308	0.262	1
ARF4	0.101424	0.34971	0.121	0.081	1
NAPRT	0.102316	0.258221	0.271	0.214	1
SMCHD1	0.110463	0.262994	0.294	0.248	1
S100A4	0.112622	0.29052	0.624	0.581	1
UBE2D1	0.126222	0.306494	0.102	0.067	1
NAMPT	0.128114	0.529625	0.102	0.067	1
S100A12	0.141191	0.352638	0.452	0.429	1
VAV1	0.150133	0.291288	0.141	0.105	1
SLC6A6	0.151708	0.319469	0.105	0.071	1
SREK1IP1	0.159753	0.255095	0.164	0.124	1
CDKN2D	0.161613	0.283306	0.35	0.314	1
TMX4	0.171469	0.411116	0.161	0.129	1
USP10	0.176711	0.271689	0.147	0.11	1
CHURC1	0.1872	0.255751	0.133	0.1	1
TUBA1A	0.188778	0.448854	0.195	0.162	1
SELL	0.189812	0.294304	0.254	0.214	1
HSPA8	0.194162	0.268678	0.271	0.243	1
CRTAP	0.201712	0.270413	0.121	0.09	1
MFSD14B	0.210478	0.262389	0.28	0.243	1
PIP4P2	0.215658	0.297107	0.393	0.376	1
CALCOCO2	0.218207	0.318214	0.153	0.124	1
SUCLG1	0.227793	0.253233	0.198	0.167	1
CLEC4E	0.229061	0.29722	0.147	0.114	1
WDFY1	0.23099	0.266362	0.107	0.081	1
NEAT1	0.237383	0.332903	0.494	0.495	1
ZFP36	0.251618	0.433824	0.379	0.49	1
SYNE2	0.253893	0.301762	0.364	0.343	1
FAM8A1	0.25799	0.305325	0.133	0.105	1
FAM13B	0.273739	0.367784	0.127	0.1	1
DNAJA1	0.275782	0.335119	0.243	0.229	1
TUBA1B	0.278676	-0.264254	0.297	0.343	1
DDX3Y	0.278744	0.290602	0.212	0.186	1
PPP1CB	0.282906	0.334301	0.192	0.167	1
PFKFB3	0.295439	0.395275	0.155	0.129	1
RGL2	0.298635	0.345734	0.186	0.162	1
HNRNPLL	0.331446	0.260654	0.136	0.114	1
IFITM2	0.331606	0.346778	0.681	0.714	1
RGCC	0.332477	0.302418	0.455	0.457	1
CXCR4	0.332498	0.283428	0.308	0.286	1
RNF139	0.345936	0.290903	0.11	0.09	1
CEACAM3	0.358215	0.292109	0.288	0.276	1
RANBP9	0.367213	0.258296	0.121	0.1	1
NFKBIA	0.370446	0.485096	0.381	0.462	1
RAB5A	0.390425	0.258422	0.11	0.09	1
AL365357.1	0.394081	0.360451	0.127	0.114	1
NT5C3A	0.401003	0.300506	0.141	0.124	1
ZFAND5	0.432258	0.407741	0.373	0.386	1
MIER1	0.43801	0.261846	0.316	0.314	1
DPY19L1P1	0.440869	0.277521	0.138	0.119	1
SLC25A37	0.458624	0.31318	0.169	0.157	1
PDZD8	0.485845	0.280222	0.234	0.224	1
CXCL8	0.594449	1.50585	0.212	0.21	1
ERO1A	0.594629	0.266538	0.226	0.267	1
FOLR3	0.615733	0.433587	0.311	0.324	1
HNRNPH1	0.629201	0.281513	0.523	0.571	1
BAZ1A	0.633642	0.270129	0.455	0.505	1
IRF1	0.662096	0.26917	0.181	0.176	1
NCOA2	0.674303	0.250045	0.124	0.119	1
MCL1	0.683671	0.273579	0.616	0.667	1
RPL9P9	0.685443	0.293873	0.427	0.476	1
NAP1L1	0.687513	0.271757	0.342	0.371	1
RBM6	0.707567	0.27881	0.164	0.162	1
RASGRP4	0.743535	0.326919	0.184	0.186	1
FTH1	0.758691	0.371022	0.54	0.648	1
IDS	0.79511	0.264135	0.107	0.105	1
JUNB	0.797535	0.2793	0.48	0.5	1
FOS	0.814169	0.273202	0.715	0.79	1
SAT1	0.823309	0.272257	0.469	0.51	1
PLEK	0.875856	0.278925	0.319	0.367	1
NOP10	0.929854	0.256313	0.251	0.267	1
MBNL1	0.957666	0.265234	0.407	0.462	1
CAPZA2	0.961844	0.251999	0.184	0.195	1
TES	0.966936	0.287649	0.13	0.133	1
JAML	0.97022	0.263329	0.119	0.124	1
JUN	0.974323	0.40725	0.189	0.2	1
C11orf21	0.988739	0.28302	0.274	0.3	1

## Sheet: Neutrophils_3
gene_id	p_val	avg_logFC	pct.1	pct.2	p_val_adj
FCGR3B	4.4223e-22	1.61349	0.763	0.225	1.06232e-17
G0S2	2.06319e-19	1.31522	0.83	0.422	4.9562e-15
RPL10P9	1.07221e-16	-0.914885	0.012	0.216	2.57566e-12
DUSP1	1.15222e-15	0.749061	0.942	0.804	2.76787e-11
ZFP36	2.19996e-15	0.997545	0.866	0.588	5.28474e-11
LCN2	1.84931e-14	-1.497	0.024	0.235	4.44242e-10
RETN	2.22137e-14	-1.17655	0.022	0.225	5.33618e-10
ARG1	7.67025e-14	-0.568221	0.014	0.196	1.84255e-09
MTND2P28	7.9764e-14	1.72148	0.393	0	1.91609e-09
FCN1	9.91772e-14	-1.16674	0.23	0.578	2.38243e-09
MMP8	3.89729e-13	-0.972191	0.017	0.196	9.36206e-09
LYZ	6.43194e-13	-0.816129	0.46	0.784	1.54508e-08
BPI	1.23497e-12	-1.01006	0.019	0.196	2.96664e-08
LTF	2.82255e-12	-1.64633	0.026	0.216	6.78033e-08
CD24	5.42204e-12	-1.0444	0.022	0.196	1.30248e-07
IFITM2	1.24404e-11	0.646538	0.904	0.735	2.98844e-07
CSF3R	1.61974e-11	0.808533	0.827	0.637	3.89095e-07
CRISP3	3.78561e-11	-1.06682	0.022	0.186	9.0938e-07
CYBB	9.6171e-11	-0.886725	0.129	0.402	2.31022e-06
HLA-C	1.20732e-10	0.456936	0.95	0.902	2.90022e-06
S100P	1.38408e-10	-0.554403	0.07	0.304	3.32484e-06
PGLYRP1	1.55004e-10	-1.27865	0.048	0.245	3.7235e-06
CAPG	5.93735e-10	-0.656629	0.055	0.255	1.42627e-05
SAT1	7.427e-10	0.718453	0.904	0.735	1.78411e-05
ITM2B	1.42154e-09	0.588433	0.871	0.725	3.41483e-05
CAMP	1.54874e-09	-2.00906	0.046	0.225	3.72038e-05
CEACAM8	1.62009e-09	-0.917058	0.022	0.167	3.89178e-05
ATP8B4	2.63655e-09	-0.261908	0.01	0.127	6.33353e-05
B2M	6.52204e-09	0.289217	1	1	0.000156672
HLA-E	7.58681e-09	0.503439	0.911	0.745	0.00018225
CEACAM1	1.51227e-08	-0.337519	0.036	0.196	0.000363278
ABCA13	1.88724e-08	-0.39367	0.01	0.118	0.000453354
CXCR2	2.89563e-08	0.832009	0.628	0.353	0.000695588
NFKBIA	4.33631e-08	0.642211	0.871	0.745	0.00104167
TCN1	4.43276e-08	-0.515821	0.024	0.157	0.00106484
CXCL8	5.42949e-08	0.954893	0.748	0.5	0.00130427
TREM1	5.61625e-08	0.894823	0.412	0.137	0.00134914
FOS	7.28158e-08	0.54138	0.93	0.902	0.00174918
ANXA3	8.19123e-08	-0.717258	0.072	0.255	0.0019677
RGS2	1.1172e-07	0.731427	0.796	0.618	0.00268373
RPS3	1.13124e-07	-0.472071	0.832	0.902	0.00271748
FBXO22	1.17749e-07	-0.3823	0.01	0.108	0.00282857
OLR1	1.17749e-07	-0.405617	0.01	0.108	0.00282857
HLA-A	1.19525e-07	0.473975	0.928	0.706	0.00287123
JUNB	1.40023e-07	0.542344	0.88	0.735	0.00336363
NAMPT	2.24737e-07	0.579376	0.748	0.51	0.00539864
DEFA3	3.05678e-07	-2.46416	0.022	0.137	0.00734299
HP	3.49235e-07	-0.398051	0.014	0.118	0.00838932
VSTM1	3.57904e-07	-0.698758	0.014	0.118	0.00859756
CST3	4.51733e-07	-0.957805	0.259	0.5	0.0108515
RPS13	5.01668e-07	-0.43711	0.707	0.882	0.0120511
H3F3B	6.40493e-07	0.501015	0.902	0.784	0.0153859
MCL1	6.80306e-07	0.600442	0.755	0.647	0.0163423
AC020656.1	8.01384e-07	-0.588601	0.079	0.255	0.0192508
MS4A3	1.02354e-06	-0.304179	0.019	0.127	0.0245875
SLC25A37	1.12811e-06	0.704814	0.612	0.392	0.0270994
FBXO44	1.35785e-06	-0.480982	0.029	0.147	0.0326184
RPS24	1.76054e-06	-0.601492	0.595	0.784	0.0422917
RPL23	2.11612e-06	-0.492285	0.604	0.775	0.0508333
PTGS2	2.14906e-06	0.819127	0.549	0.314	0.0516248
CLEC4D	2.22799e-06	-0.426442	0.029	0.147	0.0535207
FAM129A	2.34177e-06	0.853633	0.432	0.216	0.056254
PABPC1	2.87927e-06	-0.434568	0.777	0.912	0.0691657
GAPDH	2.91137e-06	-0.521427	0.511	0.716	0.069937
SOD2	3.66105e-06	0.674612	0.607	0.412	0.0879457
RPLP2	4.06012e-06	-0.358978	0.832	0.873	0.0975322
LTA4H	4.17741e-06	-0.687335	0.17	0.373	0.10035
APP	4.4129e-06	-0.406801	0.019	0.118	0.106007
RPL27A	5.18835e-06	-0.421724	0.847	0.882	0.124634
C20orf27	6.61436e-06	-0.35752	0.041	0.167	0.15889
IFITM3	7.01891e-06	0.483232	0.691	0.461	0.168608
VPS53	7.69574e-06	-0.446152	0.036	0.157	0.184867
LAIR1	7.80656e-06	-0.427108	0.077	0.235	0.187529
RPLP1	9.2318e-06	-0.310005	0.921	0.941	0.221766
MYOM2	9.48096e-06	0.904276	0.187	0.01	0.227752
LAPTM5	1.14303e-05	0.522742	0.71	0.569	0.274578
FCGR3A	1.24009e-05	0.610997	0.494	0.255	0.297893
TSC22D3	1.55782e-05	0.612012	0.657	0.52	0.374219
LRRC75A-AS1	1.58122e-05	-0.482141	0.204	0.412	0.37984
TSPO	1.69721e-05	-0.821351	0.324	0.52	0.407705
RPS27A	1.75481e-05	-0.430109	0.765	0.824	0.42154
ASF1A	1.81804e-05	-0.462389	0.065	0.206	0.436729
IL6ST	1.82328e-05	-0.466619	0.118	0.294	0.437989
CCR7	2.23359e-05	-0.516804	0.129	0.314	0.536554
MTATP6P1	2.43699e-05	0.523071	0.741	0.569	0.585414
IRAK3	2.51678e-05	-0.350917	0.05	0.176	0.604581
TTC7A	3.11252e-05	-0.445817	0.029	0.127	0.74769
RMDN1	3.27114e-05	-0.366554	0.024	0.118	0.785794
EIF3M	3.68152e-05	-0.531456	0.132	0.314	0.884376
TAGLN2	4.0836e-05	0.425325	0.681	0.52	0.980961
CTSD	4.18729e-05	-0.466216	0.261	0.48	1
HLA-DRB6	4.47621e-05	-1.02226	0.089	0.225	1
FPR1	5.8616e-05	0.463668	0.664	0.52	1
TMEM170B	7.08444e-05	-0.351856	0.026	0.118	1
CTSW	7.49703e-05	0.769743	0.439	0.255	1
PSAP	7.60037e-05	-0.469607	0.588	0.765	1
KIAA1551	7.72691e-05	0.547484	0.647	0.51	1
AL034397.3	8.09719e-05	-0.588576	0.137	0.294	1
PPP1R15A	8.21458e-05	0.611978	0.58	0.422	1
UGCG	8.22182e-05	-0.289138	0.055	0.176	1
FCGR2A	8.32451e-05	0.593146	0.506	0.314	1
PYGL	8.34826e-05	-0.351747	0.158	0.353	1
CHCHD1	8.86555e-05	-0.456569	0.041	0.147	1
VCAN	8.89477e-05	-0.630812	0.153	0.324	1
MT-ND3	9.06459e-05	0.291289	0.897	0.765	1
ZFR	0.000102985	-0.427885	0.113	0.265	1
S100A9	0.000113527	-0.585417	0.988	0.961	1
SERPINB1	0.000115793	-0.32502	0.266	0.49	1
ECI2	0.0001195	-0.268779	0.046	0.157	1
SLPI	0.000121553	-0.406441	0.029	0.118	1
RPS14	0.000124083	-0.255688	0.866	0.941	1
FFAR2	0.000125505	0.626448	0.338	0.147	1
CCDC144B	0.000133071	-0.315642	0.029	0.118	1
RPL13	0.000144106	-0.363082	0.871	0.902	1
RPL7	0.000144416	-0.333814	0.724	0.833	1
ZFP36L1	0.000145722	0.412398	0.698	0.529	1
PGLS	0.0001622	-0.325287	0.086	0.225	1
GBP2	0.000185019	0.481613	0.42	0.245	1
SEC14L1	0.000203791	0.391616	0.482	0.304	1
RPL37	0.00022118	-0.40418	0.808	0.833	1
MBOAT7	0.000265279	0.801773	0.36	0.196	1
S100A12	0.000276233	-1.6347	0.187	0.333	1
MT-TW	0.000288718	0.691642	0.225	0.078	1
AGPAT2	0.000289469	-0.322482	0.036	0.127	1
BCL2A1	0.000296335	0.522341	0.475	0.304	1
TBC1D9B	0.000314584	-0.268267	0.026	0.108	1
FKBP5	0.000341124	-0.532495	0.113	0.255	1
SEC63	0.000348282	-0.37777	0.084	0.216	1
CNIH4	0.000378675	-0.655995	0.074	0.196	1
SH3BGRL	0.000405549	-0.573438	0.199	0.373	1
PRAM1	0.000417375	-0.354465	0.074	0.196	1
FGFBP2	0.000418121	0.676821	0.341	0.167	1
RPL11	0.000420933	-0.317889	0.811	0.863	1
MT-ATP6	0.000425079	0.285787	0.962	0.912	1
KMT5B	0.000433903	-0.444103	0.125	0.275	1
ITGAX	0.000441863	0.567772	0.317	0.157	1
RPL31	0.00044208	-0.300514	0.849	0.902	1
HLA-DRA	0.000449145	-0.707794	0.249	0.412	1
THOC7	0.000454704	-0.292459	0.082	0.206	1
EP400	0.000472106	-0.2914	0.058	0.167	1
CCL5	0.000490021	0.479851	0.609	0.431	1
CMTM2	0.00049724	0.573275	0.439	0.284	1
JAK2	0.000503042	-0.559444	0.067	0.176	1
IL2RG	0.000514272	0.431147	0.585	0.461	1
ITGAL	0.000567403	0.522991	0.379	0.225	1
CHCHD10	0.000569564	-0.288849	0.058	0.167	1
EMB	0.000570399	-0.396278	0.249	0.431	1
MAPKAPK5-AS1	0.000636434	-0.368915	0.055	0.157	1
RPL30	0.000670887	-0.29877	0.799	0.824	1
CD14	0.000685167	-0.382338	0.206	0.373	1
RPL23A	0.00068978	-0.350317	0.825	0.853	1
LTB4R	0.000692654	-0.498044	0.067	0.176	1
RPS4X	0.000699501	-0.358456	0.489	0.647	1
ADSS	0.000713392	-0.382206	0.122	0.265	1
ATP5MC3	0.000741744	-0.333434	0.173	0.333	1
COP1	0.000742546	-0.395555	0.074	0.186	1
RPS23	0.000770104	-0.25749	0.669	0.794	1
HIST1H1D	0.000785748	-0.33465	0.072	0.186	1
IER2	0.000852888	0.418786	0.83	0.804	1
SELL	0.000861589	0.494773	0.631	0.529	1
SLC25A3	0.000874328	-0.424556	0.237	0.412	1
PKM	0.000897402	-0.341284	0.218	0.402	1
PGD	0.000940493	-0.300681	0.094	0.216	1
NOL7	0.00094318	-0.506246	0.106	0.235	1
RPS3A	0.00100807	-0.319902	0.727	0.814	1
R3HDM4	0.0010121	0.256693	0.391	0.245	1
EVI2B	0.0010254	0.41958	0.643	0.539	1
ABHD2	0.00103887	0.716547	0.247	0.118	1
RFLNB	0.0010792	-0.485505	0.141	0.275	1
APLP2	0.00111531	-0.453477	0.252	0.412	1
GZMA	0.00112535	0.463772	0.453	0.275	1
PFDN5	0.00113073	-0.50242	0.604	0.725	1
SPTBN1	0.00114756	-0.362129	0.12	0.255	1
TMPO	0.00115838	-0.552756	0.127	0.265	1
NPC2	0.00117884	-0.720994	0.165	0.314	1
PLSCR1	0.00119895	-0.425385	0.137	0.284	1
TBC1D4	0.00119958	-0.311163	0.058	0.157	1
HSBP1	0.00122146	-0.50397	0.153	0.294	1
TKT	0.00122285	-0.407413	0.432	0.578	1
KLF6	0.00124734	0.376733	0.715	0.598	1
CSDE1	0.00135377	-0.352401	0.305	0.5	1
RPS16	0.00138778	-0.381972	0.645	0.745	1
ZBTB1	0.00139304	-0.268923	0.101	0.225	1
RGL4	0.00139923	-0.28364	0.106	0.225	1
C5AR1	0.0014414	0.463196	0.496	0.363	1
SLF2	0.00146356	-0.478057	0.072	0.176	1
IFITM1	0.00148725	0.621538	0.329	0.186	1
VMA21	0.00152114	-0.429625	0.043	0.127	1
HBB	0.00155348	0.590644	0.489	0.343	1
CNDP2	0.001563	-0.370802	0.07	0.176	1
AC016739.1	0.00165176	-0.438191	0.067	0.167	1
EIF3I	0.00170635	-0.448405	0.137	0.275	1
IDS	0.00173945	0.592788	0.372	0.235	1
SYPL1	0.00177357	-0.346165	0.055	0.147	1
RPL14	0.00178613	-0.345892	0.686	0.775	1
CAMTA1	0.00181331	-0.434194	0.055	0.147	1
CHRM3-AS2	0.0018174	-0.400115	0.05	0.137	1
CRLS1	0.001849	-0.37488	0.05	0.137	1
MEF2A	0.00185603	-0.562033	0.089	0.196	1
AP1S2	0.0019081	-0.564714	0.125	0.255	1
SRPRA	0.00199947	-0.397708	0.144	0.275	1
FBXO34	0.00204238	-0.46335	0.046	0.127	1
RALA	0.00214691	-0.630407	0.058	0.147	1
FLOT2	0.00217396	-0.258981	0.158	0.304	1
LSP1	0.00220278	0.297077	0.652	0.529	1
CCT8	0.00220651	-0.359311	0.125	0.255	1
TUBA1A	0.00221018	0.417415	0.566	0.441	1
HERC4	0.00221259	-0.440808	0.074	0.176	1
RPS2	0.00225204	-0.295704	0.835	0.824	1
LDHB	0.00225442	-0.285496	0.326	0.5	1
RPL13A	0.00229121	-0.306925	0.859	0.843	1
MXD1	0.00235495	0.549692	0.441	0.324	1
UBE2B	0.0023779	0.503238	0.345	0.216	1
LDLRAP1	0.00238551	-0.266282	0.082	0.186	1
LRRFIP1	0.00246638	0.39154	0.667	0.559	1
COX7C	0.00251176	-0.425979	0.424	0.598	1
CTSB	0.00261497	-0.326346	0.12	0.245	1
LIPA	0.00294917	-0.328443	0.065	0.157	1
CDA	0.00298094	-0.425116	0.132	0.255	1
LIMS1	0.00301694	-0.26323	0.11	0.225	1
TMEM176B	0.00304788	-0.399384	0.036	0.108	1
RPL37A	0.00308473	-0.252659	0.741	0.775	1
TMEM154	0.00310203	0.657154	0.422	0.314	1
MIA3	0.00312429	-0.280306	0.134	0.265	1
NCF1C	0.00313013	0.413078	0.446	0.304	1
LGALS3	0.00319613	-0.473004	0.103	0.216	1
ST13	0.00326944	-0.273325	0.24	0.402	1
WSB1	0.00331504	-0.26183	0.204	0.363	1
SUPT20H	0.00340996	-0.280453	0.115	0.245	1
TMA7	0.00341683	0.37482	0.691	0.598	1
MAPKAPK3	0.0034421	-0.367782	0.065	0.157	1
SELENOM	0.00345468	-0.314599	0.048	0.127	1
APEH	0.00345918	-0.289324	0.065	0.157	1
PADI4	0.00355137	-0.38214	0.098	0.206	1
CD247	0.0035587	0.519313	0.367	0.235	1
PSMB6	0.0035595	-0.354418	0.163	0.304	1
LILRB3	0.00361545	0.432783	0.36	0.225	1
YWHAB	0.00362868	-0.377706	0.556	0.696	1
SNAP29	0.00372485	-0.325171	0.065	0.157	1
MRPL13	0.00381898	-0.261629	0.048	0.127	1
UBR4	0.00384021	-0.284644	0.048	0.127	1
DDX17	0.00391808	-0.378065	0.465	0.598	1
SLC9A3R1	0.00400624	0.491614	0.434	0.314	1
HIST1H1E	0.0040222	-0.391901	0.072	0.167	1
SMCHD1	0.00410118	0.424599	0.65	0.52	1
RNF213	0.00420268	0.315571	0.528	0.431	1
COA3	0.00424193	-0.289733	0.067	0.157	1
IRF1	0.00430952	0.547335	0.511	0.422	1
CD53	0.00439706	0.40317	0.54	0.441	1
H3F3AP4	0.00443936	0.428991	0.23	0.118	1
TGFBI	0.00450038	-0.259837	0.06	0.147	1
SORL1	0.00451222	0.409998	0.602	0.51	1
CCL3L1	0.00457998	-0.706462	0.168	0.294	1
HPCAL1	0.00466446	-0.394886	0.074	0.167	1
CWC25	0.00473121	0.486906	0.201	0.088	1
PYM1	0.00477348	-0.282761	0.043	0.118	1
ANXA5	0.00477765	-0.581641	0.141	0.265	1
CTSZ	0.0050912	-0.475642	0.096	0.196	1
BRK1	0.00511304	-0.275089	0.266	0.441	1
CD99	0.00528434	0.378363	0.415	0.294	1
SRSF5	0.00540329	0.282415	0.681	0.598	1
RABEP1	0.00541485	-0.314774	0.094	0.196	1
TAP2	0.00559614	0.389042	0.151	0.049	1
ADGRE5	0.00560755	0.376807	0.496	0.363	1
RPS20	0.0056218	-0.365088	0.657	0.725	1
PDLIM5	0.00567799	-0.261312	0.038	0.108	1
MOB3A	0.00568689	0.408041	0.388	0.275	1
NDUFA10	0.00574697	-0.307601	0.094	0.196	1
DEGS1	0.00578984	-0.325672	0.101	0.206	1
GZMB	0.00579722	0.2892	0.403	0.255	1
PPP2R5C	0.00582942	0.558446	0.357	0.255	1
ATP5F1D	0.00613008	-0.295323	0.194	0.343	1
LILRA6	0.00614029	-0.379605	0.05	0.127	1
RPS15	0.0061585	-0.270467	0.789	0.814	1
OSCAR	0.00618793	-0.339653	0.082	0.176	1
CHMP7	0.00637665	-0.25945	0.082	0.176	1
NKG7	0.00643368	0.381316	0.638	0.529	1
OCIAD1	0.00643404	-0.257796	0.151	0.275	1
SUPT16H	0.0064531	-0.255525	0.17	0.304	1
USP15	0.00647366	0.333526	0.535	0.431	1
HPS3	0.00663278	-0.482646	0.058	0.137	1
CFP	0.00672584	-0.307603	0.177	0.314	1
TOMM22	0.00673142	-0.32683	0.058	0.137	1
UTRN	0.00674668	0.406347	0.3	0.186	1
IGF2R	0.00679081	0.461621	0.379	0.275	1
ORC2	0.00680693	-0.30766	0.046	0.118	1
ZDHHC18	0.00683031	0.521363	0.257	0.147	1
CSTA	0.00694733	-0.268024	0.165	0.294	1
MRPS21	0.00697627	-0.373704	0.132	0.255	1
FOSB	0.00715278	0.345606	0.379	0.245	1
NEK9	0.00715627	-0.41369	0.041	0.108	1
OGFOD1	0.00728063	-0.335914	0.046	0.118	1
NFKBIZ	0.00734492	0.422055	0.472	0.373	1
SELENOF	0.00735917	-0.486129	0.197	0.333	1
POLR2E	0.00736557	-0.323177	0.106	0.206	1
USP25	0.0074629	-0.253604	0.082	0.176	1
SELPLG	0.00758913	0.256929	0.432	0.343	1
DOCK5	0.00761855	0.576626	0.245	0.137	1
PGM2	0.00769826	-0.291172	0.041	0.108	1
RPS7	0.007753	-0.301761	0.669	0.775	1
CHI3L1	0.0077698	-0.321905	0.053	0.127	1
RPS10	0.00784908	-0.250967	0.153	0.275	1
TIPRL	0.00795129	-0.342132	0.084	0.176	1
TNFAIP8L2	0.00831768	-0.269011	0.046	0.118	1
RPS18	0.0084002	-0.268796	0.844	0.873	1
PPP2R2A	0.0085514	-0.457298	0.079	0.167	1
ECHDC1	0.00876087	-0.361979	0.053	0.127	1
CUL2	0.0087963	-0.281289	0.041	0.108	1
RIPOR2	0.00900943	0.387335	0.609	0.529	1
ERGIC1	0.00909603	0.521474	0.187	0.088	1
UBE2H	0.00911061	-0.268188	0.084	0.176	1
KLRD1	0.00915966	0.3364	0.35	0.235	1
GRN	0.00936053	-0.320789	0.254	0.392	1
TBL1X	0.00955314	0.427693	0.141	0.049	1
KDELR2	0.00955348	-0.330682	0.074	0.157	1
PRDX3	0.00959868	-0.346642	0.098	0.196	1
ARHGEF40	0.00961491	0.418569	0.17	0.069	1
GANAB	0.00966525	-0.366799	0.086	0.176	1
SMARCC2	0.00974792	-0.368678	0.113	0.216	1
AQP9	0.0100074	0.349305	0.348	0.235	1
RPL12	0.0100681	-0.395575	0.585	0.657	1
PHOSPHO1	0.0103856	0.413938	0.139	0.049	1
STEAP4	0.0104089	0.510548	0.204	0.098	1
NDUFB8	0.0105365	-0.34536	0.12	0.225	1
EIF4B	0.0106887	-0.304135	0.223	0.353	1
ARHGAP30	0.0107701	0.264313	0.436	0.333	1
UBE3A	0.0108436	-0.341686	0.062	0.137	1
KRT23	0.0109617	0.407674	0.11	0.029	1
LCOR	0.0112045	-0.359045	0.101	0.196	1
GAS7	0.0112603	-0.367115	0.048	0.118	1
PNN	0.0113413	-0.359377	0.259	0.402	1
SPINT2	0.0120343	-0.304619	0.043	0.108	1
TRIM44	0.0120463	-0.391589	0.094	0.186	1
CD36	0.0120787	-0.523029	0.077	0.157	1
BCLAF1	0.0121228	0.300368	0.362	0.265	1
NRAS	0.0122631	-0.303616	0.048	0.118	1
COX7A2	0.0124121	-0.415138	0.372	0.49	1
TNRC6B	0.0124847	0.49642	0.307	0.216	1
IFIT3	0.0125515	0.500873	0.249	0.137	1
ATP5PF	0.0127584	0.505495	0.333	0.235	1
STK4	0.01279	0.474307	0.506	0.451	1
TRMT1	0.0128127	-0.336117	0.043	0.108	1
RAB3D	0.0132497	0.488559	0.144	0.059	1
UQCRH	0.0136162	-0.432539	0.18	0.294	1
APMAP	0.0139262	-0.250746	0.213	0.343	1
PCF11	0.0144723	0.431316	0.283	0.176	1
UBA52	0.0148827	-0.263478	0.664	0.706	1
PLP2	0.0149175	-0.484983	0.177	0.294	1
CD5	0.014925	-0.306782	0.07	0.147	1
MYO1F	0.0149455	0.360918	0.592	0.539	1
S100A8	0.015293	-0.765873	0.954	0.922	1
PYURF	0.0156749	-0.492217	0.132	0.225	1
NSUN5	0.015703	-0.398205	0.058	0.127	1
VEZF1	0.0158097	-0.252193	0.137	0.245	1
CBR1	0.015846	-0.318695	0.058	0.127	1
DCK	0.0159067	-0.290919	0.096	0.186	1
YPEL5	0.0159231	0.307978	0.379	0.284	1
MIDN	0.0160519	0.545697	0.379	0.304	1
CEBPB	0.0162403	0.312836	0.525	0.422	1
WIPF1	0.0162459	0.267449	0.614	0.529	1
NDEL1	0.0164051	0.392002	0.115	0.039	1
RPL18	0.0164672	-0.256469	0.724	0.755	1
PTP4A2	0.0164693	0.436468	0.477	0.392	1
TTC3	0.016639	-0.284092	0.189	0.304	1
SELENOH	0.0167415	-0.265083	0.096	0.186	1
CREB1	0.0168144	0.477167	0.177	0.088	1
PREX1	0.0168578	0.44609	0.319	0.225	1
PRRC2C	0.016953	-0.354444	0.46	0.569	1
MRPL33	0.0169686	-0.414152	0.156	0.265	1
PHC2	0.0169785	0.522071	0.187	0.098	1
RPL15	0.0170317	-0.256474	0.803	0.804	1
MAP7D1	0.0174644	0.360116	0.249	0.157	1
EIF2S3	0.0175393	-0.304425	0.132	0.235	1
CLIC3	0.0184146	0.549949	0.223	0.127	1
SMIM27	0.0184163	0.420959	0.201	0.108	1
PLBD1	0.0184779	-0.4095	0.168	0.265	1
RPL6	0.0186297	-0.269626	0.669	0.745	1
BBIP1	0.0186702	-0.266918	0.053	0.118	1
EIF3E	0.0186892	-0.340305	0.261	0.392	1
PSMA5	0.0188412	-0.274814	0.156	0.265	1
PRR14L	0.0189115	-0.25671	0.065	0.137	1
RIF1	0.018987	-0.491416	0.137	0.235	1
RNASEH2C	0.0193248	-0.275533	0.072	0.147	1
PLK3	0.0196408	0.264775	0.118	0.039	1
ATP6V1F	0.019815	-0.415175	0.163	0.265	1
S100A4	0.0199813	-0.291619	0.89	0.922	1
RNF24	0.0201598	0.40308	0.175	0.088	1
DENND2D	0.0202297	-0.264567	0.127	0.225	1
CYTH4	0.0203275	0.416708	0.261	0.157	1
PIK3AP1	0.0204494	0.535066	0.197	0.108	1
TAF15	0.0205752	-0.383646	0.132	0.225	1
SLC25A6	0.0205888	-0.490153	0.338	0.471	1
ENO1	0.0207239	-0.367124	0.348	0.48	1
SDCBP	0.0207295	0.264625	0.518	0.422	1
PLCB2	0.0209775	-0.272562	0.185	0.304	1
EMC10	0.0212505	-0.380801	0.101	0.186	1
HSPA5	0.0214839	0.695691	0.396	0.324	1
HCAR3	0.0216217	0.33668	0.101	0.029	1
UBC	0.0218519	0.277485	0.763	0.716	1
ARHGEF6	0.0223466	-0.31143	0.115	0.206	1
ALOX5AP	0.0224	0.352476	0.53	0.422	1
CYCS	0.0224071	0.34529	0.173	0.088	1
SNHG8	0.0225007	-0.391134	0.204	0.314	1
PLEKHO1	0.0225698	-0.316416	0.125	0.216	1
IL1R2	0.0226082	0.454771	0.197	0.108	1
STOM	0.0228684	-0.258578	0.158	0.255	1
CANT1	0.0230584	0.352078	0.113	0.039	1
SLC6A6	0.0230893	0.393254	0.204	0.118	1
REX1BD	0.0231363	0.445155	0.197	0.108	1
MDM4	0.0232236	-0.346935	0.125	0.216	1
RAB11FIP1	0.023562	0.37431	0.29	0.196	1
YTHDC1	0.0236752	0.486578	0.302	0.216	1
GSAP	0.0238252	-0.417514	0.101	0.176	1
FCER1G	0.0240345	-0.269456	0.386	0.529	1
PPP1R15B	0.0240437	0.449417	0.211	0.127	1
NDUFA2	0.0241167	-0.512016	0.192	0.304	1
CS	0.0248666	-0.291725	0.074	0.147	1
MPHOSPH6	0.0249528	-0.274482	0.053	0.118	1
CMTM6	0.025271	0.429277	0.372	0.284	1
CMC1	0.0254139	0.405521	0.187	0.098	1
RUNX3	0.0254637	0.36368	0.302	0.206	1
LSM3	0.0260246	-0.263152	0.151	0.255	1
HERC3	0.0268465	-0.251163	0.055	0.118	1
IMPDH2	0.0272605	-0.250111	0.062	0.127	1
KIAA0513	0.0275236	-0.28723	0.048	0.108	1
APOL2	0.0276326	0.346176	0.125	0.049	1
HEXDC	0.0277912	-0.279046	0.077	0.147	1
SIN3A	0.0277971	-0.262334	0.074	0.147	1
BOD1L1	0.0278002	0.319271	0.492	0.402	1
ILF2	0.0278398	-0.376249	0.106	0.196	1
ADAR	0.027933	0.318116	0.36	0.265	1
SLC43A2	0.0280279	0.34421	0.185	0.098	1
PGGHG	0.028124	0.510188	0.197	0.118	1
STK40	0.0281727	0.372939	0.182	0.098	1
RAB31	0.0282408	-0.259875	0.197	0.304	1
S1PR5	0.0282858	0.307956	0.242	0.147	1
DGKD	0.0291878	-0.252524	0.106	0.186	1
AIF1	0.0292659	-0.44408	0.537	0.647	1
HCAR2	0.0297048	0.361785	0.122	0.049	1
IARS2	0.0297523	-0.284987	0.082	0.157	1
PDHB	0.0311373	-0.439243	0.074	0.147	1
CNOT4	0.0312186	-0.396931	0.065	0.127	1
SLC45A4	0.0319606	0.367968	0.106	0.039	1
LYN	0.0321454	0.294515	0.477	0.412	1
GZMK	0.0321495	0.464604	0.12	0.049	1
RARRES3	0.0333019	0.412617	0.35	0.265	1
NOTCH2	0.0335192	0.499296	0.175	0.098	1
RBX1	0.0335327	-0.497718	0.17	0.265	1
NUCKS1	0.0337136	-0.300912	0.271	0.392	1
EMC7	0.0337409	-0.250594	0.106	0.186	1
N4BP2L2	0.0338437	-0.458578	0.276	0.392	1
ZNF207	0.0339871	-0.325381	0.225	0.343	1
CD69	0.0343375	0.376661	0.209	0.127	1
TNFAIP3	0.0349696	0.52853	0.331	0.245	1
RSU1	0.0350185	-0.263036	0.096	0.176	1
VASP	0.0350501	0.498995	0.398	0.353	1
CHMP2A	0.0354054	-0.461949	0.221	0.324	1
CWC15	0.036051	-0.294732	0.175	0.284	1
MAP2K1	0.0367901	-0.280295	0.072	0.137	1
GSTP1	0.0368931	-0.439171	0.329	0.441	1
CSF2RB	0.0369535	0.437632	0.348	0.275	1
CEP78	0.0370564	0.298756	0.192	0.108	1
PYHIN1	0.0371481	0.390116	0.29	0.196	1
DUSP6	0.0371558	-0.291502	0.221	0.324	1
TMEM205	0.0372587	-0.387278	0.058	0.118	1
TRIM22	0.0372715	0.347039	0.3	0.216	1
CD8B	0.0376231	-0.257668	0.072	0.137	1
ITPRIP	0.0384113	0.423942	0.125	0.059	1
JAML	0.0387482	0.343024	0.439	0.373	1
BTN2A1	0.0391724	0.314745	0.156	0.078	1
RPL10A	0.0392227	-0.258872	0.47	0.578	1
TBX21	0.0392571	0.389434	0.18	0.098	1
ITGAM	0.0394523	-0.31618	0.182	0.284	1
NSUN2	0.0395393	-0.409906	0.053	0.108	1
CFAP97	0.0397709	0.317427	0.163	0.088	1
SSBP1	0.0399567	-0.469088	0.189	0.275	1
COX4I1	0.0404913	-0.26111	0.583	0.686	1
NBN	0.0405521	0.331566	0.197	0.108	1
MARCKS	0.0406225	-0.299193	0.137	0.225	1
TRABD2A	0.041177	-0.328222	0.06	0.118	1
C19orf53	0.0412357	-0.31595	0.206	0.314	1
PARP9	0.0413394	0.307897	0.209	0.127	1
YPEL3	0.0414419	0.33586	0.523	0.461	1
SSH2	0.0418678	0.311254	0.278	0.196	1
LSM1	0.0421125	-0.473376	0.053	0.108	1
PPT1	0.0432843	-0.281096	0.151	0.245	1
STX12	0.0442719	-0.333692	0.053	0.108	1
NCOA1	0.0443154	0.517516	0.273	0.206	1
RNH1	0.0443822	-0.293525	0.103	0.176	1
DDX39A	0.0452053	-0.263746	0.079	0.147	1
MT-ND4L	0.0455201	0.300645	0.549	0.52	1
PRMT2	0.0456752	0.403098	0.314	0.245	1
CST7	0.0461481	0.271372	0.475	0.373	1
PPIE	0.046236	-0.267289	0.11	0.186	1
AURKAIP1	0.0465726	-0.269795	0.156	0.245	1
G3BP2	0.0477526	0.388939	0.211	0.137	1
IRF2BP2	0.0478004	-0.332317	0.185	0.275	1
BIN2	0.0478476	0.310346	0.48	0.431	1
CPSF7	0.0480376	0.285178	0.18	0.108	1
UBB	0.0480743	0.27495	0.703	0.667	1
SFT2D2	0.0486139	-0.270882	0.079	0.147	1
PSMD13	0.0510719	-0.29042	0.125	0.206	1
CD46	0.0511026	0.361549	0.448	0.402	1
SPTLC1	0.0511563	-0.261956	0.055	0.108	1
ZKSCAN1	0.0521732	-0.277544	0.139	0.225	1
ICAM3	0.0525577	0.279137	0.549	0.5	1
CXCR1	0.052855	0.354387	0.254	0.176	1
MPLKIP	0.0531138	-0.336891	0.074	0.137	1
RSRP1	0.0536259	-0.314215	0.374	0.5	1
ASH1L	0.0536476	-0.483632	0.17	0.255	1
H3F3A	0.0537162	0.34665	0.213	0.137	1
XPO6	0.0540204	0.38524	0.319	0.265	1
MS4A6A	0.0540564	-0.340089	0.118	0.186	1
QARS	0.0544629	-0.286862	0.091	0.157	1
ZCCHC10	0.0545193	-0.347872	0.053	0.108	1
TAOK3	0.0546271	0.436514	0.293	0.225	1
RNF13	0.0550938	0.315182	0.199	0.127	1
CNBP	0.0554118	0.280262	0.465	0.422	1
TRIP12	0.0563902	-0.359611	0.17	0.255	1
ORMDL1	0.0564501	-0.255324	0.156	0.245	1
KLF2	0.056687	0.269275	0.647	0.588	1
CREBRF	0.0579039	0.381955	0.305	0.245	1
UBE2R2	0.0596267	0.4145	0.257	0.186	1
H1FX	0.0601391	-0.358904	0.247	0.343	1
SDAD1	0.0610796	-0.311167	0.077	0.137	1
CCL3	0.0613203	-0.256797	0.249	0.343	1
PABPC4	0.0620042	-0.262365	0.094	0.167	1
CSKMT	0.0620257	0.328115	0.118	0.059	1
ATXN2	0.0626043	-0.306787	0.07	0.127	1
PWP1	0.0627491	-0.257374	0.077	0.137	1
CAMK1D	0.0631911	0.362341	0.141	0.078	1
DHX15	0.0633946	-0.456805	0.091	0.157	1
CTSS	0.0635466	-0.513245	0.787	0.863	1
TFDP2	0.0638714	0.366647	0.129	0.069	1
MAPK1	0.0638767	0.416531	0.288	0.225	1
ATP2B4	0.0639004	0.315144	0.199	0.127	1
HIST1H2AC	0.0642267	0.409858	0.187	0.118	1
MME	0.0646647	0.586892	0.192	0.127	1
SRSF4	0.0650118	-0.406392	0.161	0.245	1
POLR1D	0.0651728	-0.463518	0.161	0.245	1
PPP1CB	0.0653405	-0.358994	0.18	0.275	1
NFATC2	0.0655268	0.311978	0.12	0.059	1
NLRP1	0.0656899	-0.562699	0.228	0.324	1
TMEM106B	0.0659281	-0.358599	0.062	0.118	1
ACOX1	0.0664557	0.310757	0.106	0.049	1
LY6E	0.0664796	0.436648	0.376	0.314	1
MED25	0.0670363	0.38276	0.127	0.069	1
NSD1	0.0674612	-0.339484	0.134	0.206	1
GRAP2	0.0675098	-0.263568	0.058	0.108	1
PBXIP1	0.0677244	0.382613	0.245	0.176	1
TLR1	0.0681901	0.480356	0.158	0.098	1
DYNC1H1	0.0684529	-0.293562	0.149	0.225	1
TMX4	0.0687459	0.402196	0.285	0.225	1
HEXIM1	0.0699699	0.341386	0.106	0.049	1
RASSF3	0.0702751	0.406713	0.278	0.216	1
PTPRA	0.0709022	0.51316	0.197	0.137	1
ARL6IP5	0.0711146	0.318455	0.436	0.373	1
ERP29	0.0717956	-0.26639	0.175	0.265	1
NPM1	0.0721511	-0.298528	0.422	0.529	1
PLPPR2	0.0736305	0.267487	0.118	0.059	1
VAV1	0.0738528	0.284285	0.118	0.059	1
SAMD9	0.0770172	0.258341	0.333	0.255	1
ANPEP	0.077101	0.448949	0.156	0.098	1
RNPC3	0.0771217	-0.383238	0.122	0.196	1
ALPL	0.0782581	0.277921	0.129	0.069	1
CEP63	0.0785944	0.38824	0.161	0.098	1
TMED5	0.0798293	-0.3176	0.094	0.157	1
MSL1	0.0812097	0.426144	0.367	0.333	1
CLK1	0.0813756	0.32279	0.305	0.235	1
USP4	0.082656	0.250786	0.115	0.059	1
PIK3R5	0.0829126	0.310973	0.156	0.098	1
RASSF2	0.0839891	0.448856	0.324	0.284	1
METTL5	0.0854294	-0.472139	0.06	0.108	1
HSP90AB1	0.0857275	-0.333366	0.379	0.48	1
PRPF4B	0.086201	-0.356826	0.276	0.373	1
PBX2	0.0866635	0.385519	0.165	0.108	1
PPID	0.0870653	-0.419937	0.082	0.137	1
IQSEC1	0.0873787	0.370798	0.182	0.118	1
PTBP1	0.0874918	-0.316604	0.137	0.216	1
RSF1	0.0876037	-0.261683	0.173	0.255	1
ISG20	0.087648	0.251941	0.393	0.324	1
VPS4B	0.0887875	0.609563	0.254	0.206	1
C4orf3	0.0888966	0.409058	0.417	0.392	1
ICAM1	0.0889484	0.376946	0.113	0.059	1
ACAP2	0.0893431	-0.264443	0.345	0.441	1
NABP1	0.0893981	0.260204	0.204	0.137	1
TLR2	0.089399	0.295769	0.17	0.108	1
TBCB	0.0897923	0.296674	0.18	0.118	1
ATP5MPL	0.0898292	-0.396935	0.374	0.48	1
SS18L2	0.0898526	-0.383279	0.132	0.206	1
HSPD1	0.0900652	-0.348712	0.141	0.216	1
PRR13	0.0907816	0.342959	0.412	0.373	1
NDUFA11	0.0908793	-0.384712	0.18	0.265	1
ADAM8	0.091946	0.50334	0.264	0.216	1
JUND	0.0921147	0.305058	0.434	0.382	1
RNF141	0.092185	0.391933	0.144	0.088	1
LRP10	0.0926107	0.337826	0.365	0.304	1
FAS	0.0933656	0.328264	0.192	0.127	1
IKBIP	0.0935147	0.29061	0.113	0.059	1
UBE2D3	0.0935816	0.288492	0.516	0.471	1
IFT20	0.0936535	-0.254826	0.067	0.118	1
CNTRL	0.0936773	-0.323505	0.185	0.275	1
RNF168	0.0947955	0.330778	0.125	0.069	1
ACTN4	0.0958244	0.308638	0.288	0.225	1
EIF3F	0.0961624	-0.336378	0.225	0.324	1
PDLIM7	0.0965999	0.337097	0.153	0.098	1
ANKLE2	0.0966354	-0.315347	0.086	0.147	1
SLC25A5	0.0992885	-0.273995	0.252	0.353	1
NDUFA4	0.0999004	-0.315931	0.376	0.51	1
PPP1R11	0.100085	0.30206	0.146	0.088	1
UBE2J1	0.100475	-0.509246	0.149	0.225	1
CHMP1A	0.101464	0.355059	0.144	0.088	1
RSBN1L	0.101866	0.283775	0.245	0.176	1
IL2RB	0.102284	0.408594	0.187	0.127	1
ANP32A	0.102462	0.262526	0.499	0.461	1
SUMO2	0.102587	-0.296266	0.288	0.382	1
NAGK	0.103342	-0.358544	0.141	0.206	1
USP10	0.103353	0.440317	0.197	0.137	1
HSD17B10	0.103517	-0.283211	0.06	0.108	1
NCF1	0.103698	0.54544	0.187	0.137	1
ARGLU1	0.104232	-0.336395	0.4	0.49	1
DCTN1	0.104671	-0.287726	0.084	0.137	1
HCK	0.104936	0.339209	0.365	0.304	1
RALBP1	0.106178	0.470266	0.281	0.245	1
KLRB1	0.107706	0.552997	0.223	0.167	1
PAIP2	0.108074	0.339367	0.422	0.392	1
KIAA2013	0.108168	0.299248	0.108	0.059	1
APBB1IP	0.108536	0.308146	0.432	0.412	1
EZH1	0.108967	-0.312615	0.091	0.147	1
LBH	0.110047	0.356029	0.319	0.265	1
STX3	0.110217	0.297518	0.221	0.167	1
SEC31A	0.111381	-0.334065	0.127	0.196	1
TOB1	0.111681	0.281889	0.156	0.098	1
GSTO1	0.111835	-0.36461	0.137	0.206	1
GNLY	0.112002	0.322095	0.554	0.549	1
GTF2A2	0.113834	-0.309028	0.125	0.196	1
RIN3	0.114667	0.371771	0.161	0.108	1
BTN3A3	0.114902	0.304007	0.108	0.059	1
ARHGDIA	0.115356	-0.257817	0.29	0.382	1
TGFBR3	0.11556	0.295343	0.108	0.059	1
RPL26	0.116132	-0.27435	0.475	0.569	1
ZNF106	0.116481	-0.413801	0.206	0.284	1
PROK2	0.116618	0.314348	0.18	0.118	1
HBA1	0.117638	0.254241	0.211	0.147	1
CD74	0.118382	-0.393206	0.624	0.725	1
USP8	0.118564	-0.406856	0.17	0.245	1
SYNE1	0.119362	0.317037	0.353	0.294	1
RPS12	0.120126	-0.279105	0.669	0.676	1
DENND3	0.121237	0.329062	0.199	0.147	1
GOPC	0.121486	-0.253832	0.084	0.137	1
TRA2B	0.122556	0.331018	0.242	0.186	1
FBRS	0.12351	0.385396	0.168	0.118	1
SPEN	0.125107	0.372496	0.278	0.235	1
SPI1	0.125595	0.26792	0.453	0.412	1
BBX	0.126252	0.426883	0.182	0.137	1
PAN3	0.1265	0.281807	0.108	0.059	1
MMP25	0.127399	0.365254	0.309	0.255	1
RPS6KA5	0.128265	0.414934	0.103	0.059	1
MAP3K5	0.13018	0.275824	0.118	0.069	1
NOP10	0.132725	0.284316	0.398	0.333	1
KDM7A	0.132792	-0.258658	0.108	0.167	1
PPM1K	0.133446	-0.36716	0.072	0.118	1
POLR2J	0.134142	0.429539	0.165	0.118	1
TSEN34	0.134142	0.398176	0.165	0.118	1
ADPGK	0.134546	-0.502021	0.091	0.137	1
DGAT2	0.13651	0.292054	0.127	0.078	1
JMJD1C	0.136903	0.319011	0.331	0.284	1
RHOB	0.137653	0.311417	0.18	0.127	1
RBM22	0.137903	0.364231	0.127	0.078	1
HSH2D	0.138289	0.332794	0.237	0.186	1
LTB	0.141249	0.266864	0.542	0.49	1
SPCS3	0.146609	-0.521815	0.235	0.314	1
ADD3	0.147099	0.277252	0.444	0.402	1
CXCR4	0.147165	0.26742	0.405	0.353	1
NDUFA12	0.149048	-0.28675	0.17	0.235	1
ST8SIA4	0.151799	0.350589	0.218	0.167	1
KDM6B	0.151805	0.363721	0.285	0.245	1
PLXNC1	0.152697	0.415147	0.228	0.186	1
PILRA	0.153077	0.301091	0.259	0.225	1
ITPK1	0.154434	0.372	0.122	0.078	1
NDUFB1	0.154916	0.320945	0.319	0.265	1
BAZ2B	0.15562	0.377194	0.288	0.245	1
TSSC4	0.157058	0.258969	0.101	0.059	1
ARHGAP25	0.157215	0.364381	0.3	0.255	1
RASSF5	0.157226	0.260682	0.324	0.284	1
GPATCH8	0.157495	-0.274896	0.098	0.147	1
UPF2	0.157578	0.35756	0.249	0.206	1
TAP1	0.159182	0.418555	0.305	0.265	1
BACH1	0.159421	-0.369089	0.218	0.284	1
C15orf39	0.159493	0.325732	0.168	0.118	1
TNIP2	0.160167	0.290908	0.11	0.069	1
MRPS36	0.16203	-0.279792	0.089	0.137	1
KCNJ15	0.162673	0.355543	0.153	0.108	1
MPEG1	0.164455	-0.284613	0.118	0.167	1
HIVEP2	0.164819	0.337879	0.12	0.078	1
CELF2	0.165794	0.258971	0.427	0.392	1
SLC38A2	0.166598	0.401539	0.245	0.206	1
FCRL6	0.170021	0.331794	0.163	0.118	1
C1orf21	0.170505	0.304775	0.122	0.078	1
SASH3	0.170752	0.353002	0.163	0.118	1
IER5	0.171891	0.348863	0.12	0.078	1
POLE4	0.17204	-0.499879	0.098	0.147	1
MRPS34	0.172589	0.338325	0.163	0.118	1
HMGB2	0.174047	-0.281688	0.288	0.363	1
ANXA2	0.174429	-0.466713	0.293	0.363	1
NMI	0.175046	0.251734	0.242	0.186	1
ATG16L2	0.175441	0.280649	0.249	0.196	1
HIST1H4C	0.177623	0.275505	0.302	0.255	1
GTF2B	0.178254	-0.30433	0.084	0.127	1
NEDD8	0.178981	0.31059	0.321	0.284	1
ARL14EP	0.179433	-0.416002	0.077	0.118	1
COX5B	0.179529	-0.33815	0.417	0.52	1
DUT	0.180732	-0.263032	0.153	0.206	1
ATG3	0.180798	-0.376696	0.211	0.275	1
XBP1	0.181495	-0.459736	0.185	0.245	1
OAZ2	0.18172	0.410503	0.266	0.235	1
ZBTB44	0.182388	0.302238	0.161	0.118	1
VPS28	0.182413	-0.32819	0.199	0.265	1
SELENOK	0.182511	0.355162	0.24	0.206	1
CYLD	0.183475	0.490418	0.305	0.275	1
SEC61B	0.183713	-0.405802	0.233	0.304	1
LINC01871	0.184227	0.427494	0.17	0.127	1
MT-RNR1	0.185256	-0.703054	0.983	0.99	1
DDX18	0.186748	0.414098	0.228	0.186	1
MDH2	0.191525	-0.274236	0.106	0.157	1
AP2M1	0.198465	0.272065	0.209	0.167	1
PRKCH	0.198921	0.275795	0.201	0.157	1
DPEP2	0.199658	0.318403	0.168	0.127	1
RAF1	0.200195	0.398066	0.197	0.157	1
MAF1	0.200866	0.278135	0.129	0.088	1
BTAF1	0.201682	0.456504	0.115	0.078	1
GLIPR2	0.202131	0.345676	0.206	0.167	1
RB1CC1	0.202404	0.345778	0.225	0.186	1
GPR65	0.206381	0.252665	0.204	0.157	1
DEDD2	0.209048	0.417369	0.156	0.118	1
UBR2	0.209071	0.313467	0.249	0.206	1
NFIL3	0.209299	0.255458	0.132	0.088	1
PSMA1	0.211758	-0.305955	0.165	0.225	1
SRSF7	0.213221	-0.321292	0.29	0.363	1
PTEN	0.215689	0.359329	0.326	0.294	1
CD81	0.217187	0.299729	0.168	0.127	1
CHMP1B	0.218173	0.435693	0.235	0.206	1
SUMO1	0.218475	-0.318764	0.18	0.245	1
PHPT1	0.219358	0.393098	0.137	0.098	1
PISD	0.220992	0.322122	0.146	0.108	1
BHLHE40	0.221013	0.286884	0.161	0.118	1
PSMB8-AS1	0.221057	0.483896	0.223	0.196	1
UBN1	0.221493	0.2771	0.201	0.157	1
CYTOR	0.225132	0.34304	0.125	0.088	1
CIRBP	0.228742	0.32724	0.412	0.402	1
VSIR	0.229193	0.272921	0.511	0.52	1
EIF4E3	0.230506	0.368577	0.141	0.108	1
ALKBH7	0.232254	-0.37127	0.082	0.118	1
CSNK1D	0.233323	0.274642	0.163	0.127	1
LINC01506	0.233794	0.277176	0.103	0.069	1
DYNC1LI1	0.23428	0.449437	0.132	0.098	1
DNAJC10	0.23881	-0.350025	0.072	0.108	1
CDK12	0.240282	-0.32879	0.165	0.216	1
SNX6	0.241455	-0.355942	0.213	0.275	1
C11orf58	0.241512	0.312241	0.362	0.343	1
ATP2B1-AS1	0.244299	-0.396934	0.201	0.255	1
ATP6AP2	0.244539	-0.457719	0.187	0.255	1
TMSB4XP8	0.246461	0.328393	0.103	0.069	1
UPP1	0.254516	-0.502215	0.118	0.157	1
FAM204A	0.255919	0.252444	0.175	0.137	1
HBA2	0.257061	0.504586	0.288	0.265	1
TMEM147	0.258268	-0.361485	0.103	0.147	1
EIF4EBP2	0.259579	0.317071	0.192	0.157	1
GNB1	0.260143	0.363895	0.23	0.206	1
MYBL1	0.260365	0.27445	0.168	0.127	1
KATNBL1	0.260701	0.397451	0.139	0.108	1
BTN3A2	0.261265	0.276648	0.314	0.284	1
CBX6	0.262309	0.291156	0.101	0.069	1
FAM53C	0.264884	0.257597	0.129	0.098	1
C12orf75	0.26924	0.301122	0.182	0.147	1
HIF1A	0.269349	0.41449	0.254	0.235	1
PXN	0.273213	0.319626	0.259	0.225	1
RABAC1	0.276336	0.347164	0.192	0.167	1
TSPYL1	0.278812	0.28104	0.113	0.078	1
CCNG2	0.288326	0.272947	0.158	0.127	1
FLNA	0.28886	0.260559	0.439	0.412	1
PPP3R1	0.290932	0.383672	0.139	0.108	1
SYF2	0.294919	0.311231	0.29	0.275	1
YWHAE	0.295	0.280219	0.132	0.098	1
RPN1	0.295519	-0.385012	0.125	0.167	1
REV3L	0.295749	-0.334465	0.103	0.137	1
MTCH1	0.295853	0.387098	0.163	0.137	1
FKBP8	0.297547	0.257166	0.295	0.275	1
ULK1	0.29994	0.263425	0.108	0.078	1
LAT2	0.300724	0.36272	0.118	0.088	1
C9orf78	0.301534	0.261274	0.278	0.255	1
TMF1	0.304823	0.299295	0.201	0.176	1
ITM2A	0.306501	0.358221	0.175	0.147	1
HMGN1	0.307233	0.359276	0.295	0.284	1
RASGRP4	0.307296	0.348971	0.153	0.127	1
SNW1	0.307332	-0.549142	0.187	0.235	1
BID	0.309203	0.375395	0.213	0.186	1
LAMTOR3	0.309747	-0.256266	0.094	0.127	1
RNF19B	0.310426	0.316256	0.129	0.098	1
CMIP	0.310757	0.290954	0.139	0.108	1
SRSF6	0.3126	-0.316121	0.134	0.176	1
TIMM8B	0.314009	0.405533	0.137	0.108	1
RAB6A	0.31615	0.267844	0.139	0.108	1
HDAC1	0.316341	-0.277597	0.17	0.216	1
MYLIP	0.322882	0.311402	0.144	0.118	1
TNRC6C	0.323192	0.309977	0.115	0.088	1
LY96	0.336828	0.274079	0.158	0.127	1
PHYKPL	0.339318	0.32061	0.122	0.098	1
PRPF6	0.350418	-0.274991	0.177	0.216	1
CWC22	0.351375	-0.336685	0.118	0.157	1
VNN2	0.352007	0.250463	0.379	0.353	1
MAST3	0.352755	0.368615	0.175	0.157	1
ATF6	0.353228	0.250142	0.173	0.147	1
SLMAP	0.35358	0.267137	0.103	0.078	1
ING3	0.354826	-0.255445	0.101	0.137	1
BRD4	0.356647	0.301338	0.252	0.235	1
RBM33	0.359937	-0.301702	0.141	0.176	1
CSRNP1	0.360875	0.274714	0.165	0.137	1
TMEM50A	0.361304	0.265372	0.305	0.304	1
PIM3	0.363345	0.272564	0.134	0.108	1
DPP7	0.363476	-0.265457	0.175	0.225	1
RAD21	0.36386	0.277501	0.357	0.363	1
SF3B2	0.364002	0.287888	0.355	0.343	1
CREBZF	0.368689	0.333801	0.11	0.088	1
AHSA2P	0.374045	0.272684	0.146	0.118	1
TRIM56	0.374153	0.266803	0.173	0.147	1
HDAC7	0.374593	0.282378	0.11	0.088	1
EHMT1	0.37545	0.276504	0.103	0.078	1
MYO5A	0.376822	0.310788	0.11	0.088	1
AATF	0.379944	0.268579	0.115	0.088	1
LPIN2	0.381167	0.300909	0.149	0.127	1
KBTBD2	0.383012	0.260083	0.129	0.108	1
RPL23AP42	0.385646	0.300842	0.23	0.216	1
C19orf70	0.38699	0.287482	0.113	0.088	1
MFNG	0.387837	-0.25963	0.115	0.147	1
PCNX1	0.388625	-0.257072	0.146	0.118	1
TMEM165	0.393782	0.310259	0.113	0.088	1
TMEM71	0.394424	0.413825	0.182	0.167	1
MFSD14B	0.396735	-0.263013	0.103	0.137	1
SECTM1	0.398632	0.2937	0.163	0.137	1
OSTC	0.40112	-0.259849	0.096	0.127	1
CBFB	0.40196	0.290496	0.101	0.078	1
DOK2	0.406049	0.270191	0.209	0.186	1
LEPROT	0.406806	0.284503	0.113	0.088	1
GMCL1	0.409393	0.290096	0.129	0.108	1
NFAM1	0.417988	0.254456	0.161	0.137	1
GNA13	0.423553	0.299522	0.175	0.157	1
ARAP1	0.426433	0.286143	0.209	0.186	1
CCDC186	0.426459	-0.285867	0.168	0.206	1
ZBTB38	0.431752	0.291861	0.206	0.186	1
FAM45A	0.435743	0.265452	0.12	0.098	1
CDK11B	0.438845	0.274475	0.146	0.127	1
NFKB2	0.443311	0.257496	0.108	0.088	1
SLC44A2	0.443933	0.360415	0.235	0.235	1
CASP8	0.445234	0.286613	0.288	0.294	1
NEK7	0.447827	0.250194	0.158	0.137	1
ARL4C	0.448701	0.286033	0.386	0.392	1
TCEA1	0.45016	0.255586	0.201	0.186	1
STAT3	0.452537	0.354932	0.285	0.284	1
B4GALT1	0.458639	0.268223	0.118	0.098	1
EVI2A	0.471842	0.307997	0.237	0.225	1
APOBEC3C	0.472027	0.292301	0.163	0.147	1
MRPL41	0.477368	0.258388	0.146	0.127	1
TMUB2	0.478482	-0.414774	0.086	0.108	1
BST2	0.48157	-0.328089	0.206	0.255	1
MAX	0.484433	0.316235	0.228	0.216	1
FGFR1OP2	0.486013	0.311471	0.187	0.176	1
SIGIRR	0.486306	0.251318	0.237	0.225	1
RORA	0.488889	0.299934	0.161	0.147	1
SNHG9	0.493271	0.326251	0.161	0.147	1
RAB5B	0.495192	0.323045	0.132	0.118	1
HAX1	0.496927	0.366148	0.144	0.127	1
DCP2	0.499632	-0.371212	0.134	0.167	1
ARID4B	0.506925	0.317838	0.345	0.363	1
C16orf54	0.513619	0.26566	0.23	0.225	1
HIPK2	0.516156	0.28039	0.125	0.108	1
GIMAP4	0.528148	-0.273817	0.436	0.471	1
IDI1	0.532875	0.287082	0.161	0.147	1
ARF4	0.548182	0.299014	0.113	0.098	1
GAS5	0.550261	0.306215	0.189	0.176	1
ARHGAP9	0.565316	0.322173	0.329	0.363	1
SNX10	0.580155	0.346347	0.213	0.216	1
BNIP2	0.584924	-0.271697	0.233	0.265	1
AOAH	0.586848	0.296854	0.185	0.176	1
VDAC3	0.589494	0.261037	0.11	0.098	1
NDUFS7	0.598493	0.344372	0.132	0.118	1
NFE2	0.606859	0.429771	0.158	0.157	1
PRELID1	0.607083	0.261604	0.285	0.294	1
CERK	0.607467	-0.306302	0.089	0.108	1
RSBN1	0.609691	0.269561	0.137	0.127	1
HNRNPH2	0.609793	0.363642	0.165	0.157	1
CHD4	0.623542	0.280229	0.259	0.265	1
COPS6	0.625218	0.297275	0.146	0.137	1
LASP1	0.626015	0.262739	0.223	0.225	1
PSD4	0.627178	0.255278	0.137	0.127	1
EHD1	0.63168	0.251769	0.197	0.196	1
LINC01578	0.657728	0.298645	0.225	0.235	1
HLA-DMA	0.66861	-0.275438	0.094	0.108	1
RGL2	0.669309	0.251578	0.141	0.137	1
SPPL2A	0.669857	0.333407	0.115	0.108	1
LARP7	0.673723	0.271989	0.177	0.176	1
PRDX2	0.679465	0.354564	0.134	0.127	1
AP2B1	0.683934	0.266065	0.122	0.118	1
NRBF2	0.68455	0.290964	0.252	0.265	1
SSBP3	0.685127	0.29552	0.146	0.147	1
NT5C2	0.694673	0.334687	0.141	0.176	1
BAZ2A	0.695522	0.297847	0.237	0.255	1
NCOA2	0.702284	0.272645	0.115	0.108	1
STXBP3	0.702453	0.263497	0.141	0.137	1
SUPT4H1	0.724575	0.280884	0.252	0.265	1
IL1B	0.727462	0.30175	0.252	0.245	1
SELENOW	0.733238	0.299347	0.192	0.196	1
SMG1	0.733265	0.334256	0.223	0.235	1
QKI	0.736046	0.274893	0.194	0.206	1
CCL4L2	0.740563	0.290917	0.23	0.225	1
STK10	0.746231	0.256061	0.338	0.373	1
CXCL1	0.755972	0.531521	0.129	0.157	1
RHOT2	0.755999	0.261311	0.137	0.137	1
CLDND1	0.757406	0.25422	0.137	0.137	1
DDX27	0.760692	0.35557	0.134	0.137	1
BST1	0.76241	0.326289	0.113	0.108	1
OGFR	0.762784	0.259051	0.101	0.098	1
CAMLG	0.762871	0.266582	0.161	0.196	1
TNRC6A	0.777996	0.281902	0.129	0.127	1
MAP2K2	0.780013	0.317879	0.156	0.157	1
ABHD17A	0.78509	0.263166	0.235	0.245	1
SLC12A6	0.789881	0.279798	0.192	0.206	1
EGLN1	0.801394	0.273343	0.192	0.206	1
PSMB7	0.801756	0.339961	0.125	0.127	1
RRBP1	0.805382	0.253117	0.161	0.167	1
ELOC	0.849524	-0.310545	0.146	0.137	1
COX17	0.867646	0.261751	0.161	0.186	1
ATP5PO	0.87128	0.255932	0.233	0.245	1
SNRPF	0.874469	0.270973	0.122	0.127	1
RFC1	0.877518	0.265438	0.122	0.127	1
NDUFA3	0.891238	-0.257334	0.276	0.284	1
SSR1	0.90757	0.258569	0.189	0.206	1
C4orf48	0.909986	-0.305116	0.106	0.108	1
NT5C3A	0.91799	0.293922	0.137	0.157	1
SERINC3	0.91909	-0.265424	0.235	0.235	1
ERGIC3	0.932426	0.265926	0.129	0.137	1
TRIP11	0.93363	0.26567	0.158	0.176	1
CDC123	0.946697	0.32618	0.141	0.157	1
STXBP2	0.951811	-0.294924	0.206	0.206	1
WBP2	0.958406	0.292975	0.194	0.225	1
CAPZA2	0.972414	0.288682	0.23	0.265	1
RAD23B	0.983357	0.280748	0.127	0.137	1
