# Supplementary material for: Single-cell transcriptomics reveals peripheral immune responses in non-segmental vitiligo
Source: Front Immunol. 2023 Nov 22;14:1221260. doi: 10.3389/fimmu.2023.1221260 (PMC10702986; doi:10.3389/fimmu.2023.1221260)
Supplement: Supplementary file 13 [file Table_12.xlsx]

## Sheet: Legend
Supplementary Table 12. Gene Ontology (GO) biological process functions pathway analyses of differentially expressed genes in neutrophils from patients with advanced non-segmental vitiligo. Tabs labeled for cell type and analysis (e.g.Neutrophils_up =GO pathway analysis for up-regulated differential genes of neutrophils in patients with advanced non-segmental vitiligo vs healthy controls).

## Sheet: Neutrophils_up
ONTOLOGY	ID	Description	GeneRatio	BgRatio	pvalue	p.adjust	qvalue	geneID	Count
BP	GO:0042119	neutrophil activation	28/168	500/18862	6.71e-15	2.13e-11	1.65e-11	FCGR3B/HLA-C/B2M/CXCL8/FTH1/CXCR2/FPR1/PTPRC/HBB/C5AR1/FCGR2A/CPPED1/CXCR1/SERPINA1/FGL2/SELL/CD53/PECAM1/IGF2R/MME/SDCBP/YPEL5/LILRB3/CLEC12A/ITGAX/ADGRE5/PTAFR/FPR2	28
BP	GO:0043312	neutrophil degranulation	27/168	485/18862	2.48e-14	3.05e-11	2.35e-11	FCGR3B/HLA-C/B2M/FTH1/CXCR2/FPR1/PTPRC/HBB/C5AR1/FCGR2A/CPPED1/CXCR1/SERPINA1/FGL2/SELL/CD53/PECAM1/IGF2R/MME/SDCBP/YPEL5/LILRB3/CLEC12A/ITGAX/ADGRE5/PTAFR/FPR2	27
BP	GO:0002283	neutrophil activation involved in immune response	27/168	488/18862	2.88e-14	3.05e-11	2.35e-11	FCGR3B/HLA-C/B2M/FTH1/CXCR2/FPR1/PTPRC/HBB/C5AR1/FCGR2A/CPPED1/CXCR1/SERPINA1/FGL2/SELL/CD53/PECAM1/IGF2R/MME/SDCBP/YPEL5/LILRB3/CLEC12A/ITGAX/ADGRE5/PTAFR/FPR2	27
BP	GO:0002446	neutrophil mediated immunity	27/168	499/18862	4.92e-14	3.91e-11	3.02e-11	FCGR3B/HLA-C/B2M/FTH1/CXCR2/FPR1/PTPRC/HBB/C5AR1/FCGR2A/CPPED1/CXCR1/SERPINA1/FGL2/SELL/CD53/PECAM1/IGF2R/MME/SDCBP/YPEL5/LILRB3/CLEC12A/ITGAX/ADGRE5/PTAFR/FPR2	27
BP	GO:0001819	positive regulation of cytokine production	19/168	437/18862	1.33e-08	8.45e-06	6.53e-06	B2M/HLA-E/PTGS2/PTPRC/C5AR1/CLEC7A/LAPTM5/CEBPB/SORL1/CD46/IRF1/GBP5/LRRFIP1/DDIT3/LY96/MBP/PTAFR/RARA/TLR8	19
BP	GO:1903706	regulation of hemopoiesis	18/168	415/18862	3.41e-08	1.81e-05	1.39e-05	FOS/NFKBIA/ZFP36/CSF3R/B2M/EVI2B/PTPRC/ZFP36L1/NFKBIZ/CEBPB/FGL2/LYN/CD46/IRF1/LILRB3/ZFP36L2/RARA/NOTCH2	18
BP	GO:0002237	response to molecule of bacterial origin	16/168	346/18862	8.59e-08	3.41e-05	2.63e-05	FOS/NFKBIA/ZFP36/B2M/CXCL8/SOD2/C5AR1/LITAF/CEBPB/LYN/CSF2RB/LY96/PTAFR/TNFAIP3/NOTCH1/ERBIN	16
BP	GO:0002683	negative regulation of immune system process	16/168	403/18862	6.69e-07	0.000177263	0.000136862	DUSP1/HLA-E/TSC22D3/PTPRC/SEC14L1/RIPOR2/LAPTM5/CEBPB/FGL2/LYN/GBP1/IRF1/LILRB3/NMI/RARA/TNFAIP3	16
BP	GO:0042110	T cell activation	16/168	474/18862	5.45e-06	0.000597173	0.000461068	B2M/HLA-E/PTPRC/CLEC7A/ZFP36L1/RIPOR2/LAPTM5/NFKBIZ/CEBPB/FGL2/LYN/CD46/IRF1/JAML/ZFP36L2/RARA	16
BP	GO:0032496	response to lipopolysaccharide	15/168	326/18862	2.37e-07	6.83e-05	5.28e-05	FOS/NFKBIA/ZFP36/CXCL8/SOD2/C5AR1/LITAF/CEBPB/LYN/CSF2RB/LY96/PTAFR/TNFAIP3/NOTCH1/ERBIN	15
BP	GO:0022407	regulation of cell-cell adhesion	15/168	437/18862	8.9e-06	0.000911889	0.000704056	HLA-E/PTPRC/RIPOR2/LAPTM5/NFKBIZ/CEBPB/FGL2/LYN/CD46/MYADM/IRF1/MBP/PTAFR/RARA/NOTCH1	15
BP	GO:0002697	regulation of immune effector process	15/168	465/18862	1.85e-05	0.00150601	0.00116277	B2M/HLA-E/PTPRC/SEC14L1/C5AR1/CLEC7A/LAPTM5/NFKBIZ/FGL2/LYN/CD46/ADGRE2/PTAFR/RARA/TNFAIP3	15
BP	GO:1902105	regulation of leukocyte differentiation	14/168	279/18862	2.13e-07	6.76e-05	5.22e-05	FOS/EVI2B/PTPRC/ZFP36L1/NFKBIZ/CEBPB/FGL2/LYN/CD46/IRF1/LILRB3/ZFP36L2/RARA/NOTCH2	14
BP	GO:0007159	leukocyte cell-cell adhesion	14/168	366/18862	5.28e-06	0.000597173	0.000461068	HLA-E/PTPRC/RIPOR2/LAPTM5/NFKBIZ/CEBPB/FGL2/LYN/SELL/PECAM1/CD46/IRF1/PTAFR/RARA	14
BP	GO:0002831	regulation of response to biotic stimulus	14/168	420/18862	2.48e-05	0.00174872	0.00135016	HLA-E/SEC14L1/FGL2/LYN/PSME1/IRF1/GBP5/USP15/ICAM3/LY96/NMI/FPR2/TNFAIP3/TLR8	14
BP	GO:0097529	myeloid leukocyte migration	13/168	218/18862	8.05e-08	3.41e-05	2.63e-05	DUSP1/CSF3R/CXCL8/CXCR2/C5AR1/RIPOR2/CXCR1/LYN/PECAM1/ADGRE2/JAML/CAMK1D/FPR2	13
BP	GO:0060326	cell chemotaxis	13/168	306/18862	3.74e-06	0.00049391	0.00038134	DUSP1/CSF3R/CXCL8/CXCR2/C5AR1/RIPOR2/CXCR1/LYN/ADGRE2/JAML/CAMK1D/FPR2/NOTCH1	13
BP	GO:0009615	response to virus	13/168	359/18862	2.07e-05	0.00164123	0.00126717	IFITM2/IFITM3/PTPRC/SEC14L1/FGL2/GBP1/IFITM1/IRF1/USP15/NMI/TNFAIP3/TLR8/APOBEC3A	13
BP	GO:0031349	positive regulation of defense response	13/168	361/18862	2.19e-05	0.00165661	0.00127904	NFKBIA/HLA-E/PTGS2/LRRK2/NFKBIZ/CEBPB/LYN/PSME1/GBP5/ICAM3/NMI/FPR2/TLR8	13
BP	GO:1903131	mononuclear cell differentiation	13/168	411/18862	8.28e-05	0.00406566	0.00313903	B2M/PTPRC/ZFP36L1/NFKBIZ/CEBPB/FGL2/LYN/CD46/IRF1/KLF6/ZFP36L2/RARA/NOTCH2	13
BP	GO:0030099	myeloid cell differentiation	13/168	419/18862	0.000100381	0.00443071	0.00342088	FOS/NFKBIA/ZFP36/CSF3R/B2M/JUNB/EVI2B/ZFP36L1/CEBPB/LYN/LILRB3/RARA/NOTCH2	13
BP	GO:0034341	response to interferon-gamma	12/168	197/18862	2.05e-07	6.76e-05	5.22e-05	HLA-C/B2M/HLA-E/IFITM2/IFITM3/GBP2/GBP1/IFITM1/IRF1/GBP5/NMI/PTAFR	12
BP	GO:0030595	leukocyte chemotaxis	12/168	226/18862	8.93e-07	0.00020268	0.000156486	DUSP1/CSF3R/CXCL8/CXCR2/C5AR1/RIPOR2/CXCR1/LYN/ADGRE2/JAML/CAMK1D/FPR2	12
BP	GO:0071216	cellular response to biotic stimulus	12/168	233/18862	1.23e-06	0.000260892	0.000201431	NFKBIA/ZFP36/CXCL8/TXNIP/CLEC7A/LITAF/CEBPB/LYN/DDIT3/LY96/PTAFR/TNFAIP3	12
BP	GO:0045637	regulation of myeloid cell differentiation	12/168	258/18862	3.55e-06	0.00049391	0.00038134	FOS/NFKBIA/ZFP36/CSF3R/B2M/EVI2B/ZFP36L1/CEBPB/LYN/LILRB3/RARA/NOTCH2	12
BP	GO:0051607	defense response to virus	12/168	260/18862	3.85e-06	0.00049391	0.00038134	IFITM2/IFITM3/PTPRC/SEC14L1/FGL2/GBP1/IFITM1/IRF1/USP15/TNFAIP3/TLR8/APOBEC3A	12
BP	GO:0140546	defense response to symbiont	12/168	260/18862	3.85e-06	0.00049391	0.00038134	IFITM2/IFITM3/PTPRC/SEC14L1/FGL2/GBP1/IFITM1/IRF1/USP15/TNFAIP3/TLR8/APOBEC3A	12
BP	GO:0007162	negative regulation of cell adhesion	12/168	295/18862	1.38e-05	0.0012273	0.000947576	DUSP1/PTPRC/RIPOR2/LAPTM5/CEBPB/FGL2/GBP1/MYADM/IRF1/MBP/PTEN/NOTCH1	12
BP	GO:0071356	cellular response to tumor necrosis factor	12/168	296/18862	1.43e-05	0.0012273	0.000947576	NFKBIA/ZFP36/CXCL8/ZFP36L1/LAPTM5/GBP2/GBP1/PSME1/ZFP36L2/FAS/TNFAIP3/ERBIN	12
BP	GO:0034612	response to tumor necrosis factor	12/168	320/18862	3.08e-05	0.00204105	0.00157586	NFKBIA/ZFP36/CXCL8/ZFP36L1/LAPTM5/GBP2/GBP1/PSME1/ZFP36L2/FAS/TNFAIP3/ERBIN	12
BP	GO:0006898	receptor-mediated endocytosis	12/168	328/18862	3.92e-05	0.00239564	0.00184964	B2M/CXCL8/CXCR2/HBB/HBA2/CXCR1/SORL1/IGF2R/SDCBP/HBA1/PICALM/FPR2	12
BP	GO:1903037	regulation of leukocyte cell-cell adhesion	12/168	330/18862	4.16e-05	0.00249301	0.00192482	HLA-E/PTPRC/RIPOR2/LAPTM5/NFKBIZ/CEBPB/FGL2/LYN/CD46/IRF1/PTAFR/RARA	12
BP	GO:0006979	response to oxidative stress	12/168	444/18862	0.000644983	0.0157674	0.0121737	DUSP1/FOS/MCL1/PTGS2/SOD2/TXNIP/LRRK2/HBB/HBA2/HBA1/KDM6B/TNFAIP3	12
BP	GO:0002429	immune response-activating cell surface receptor signaling pathway	12/168	481/18862	0.00128568	0.0241769	0.0186666	FCGR3A/FPR1/PTPRC/C5AR1/FCGR2A/LAPTM5/NFKBIZ/LYN/GBP1/PSME1/ICAM3/FPR2	12
BP	GO:0002757	immune response-activating signal transduction	12/168	481/18862	0.00128568	0.0241769	0.0186666	FCGR3A/FPR1/PTPRC/C5AR1/FCGR2A/LAPTM5/NFKBIZ/LYN/GBP1/PSME1/ICAM3/FPR2	12
BP	GO:0060284	regulation of cell development	12/168	485/18862	0.00137894	0.0246867	0.0190602	B2M/LRRK2/CLEC7A/LYN/GBP1/SORL1/MYADM/MME/DOCK5/PTEN/NOTCH2/NOTCH1	12
BP	GO:0002221	pattern recognition receptor signaling pathway	11/168	208/18862	2.68e-06	0.000448757	0.000346478	NFKBIA/SEC14L1/LYN/IRF1/USP15/UBE2D3/LY96/NMI/TNFAIP3/TLR8/ERBIN	11
BP	GO:0002699	positive regulation of immune effector process	11/168	219/18862	4.41e-06	0.000518837	0.000400586	B2M/HLA-E/PTPRC/CLEC7A/LAPTM5/NFKBIZ/LYN/CD46/ADGRE2/PTAFR/RARA	11
BP	GO:0019932	second-messenger-mediated signaling	11/168	307/18862	9.96e-05	0.00443071	0.00342088	RGS2/CXCL8/CXCR2/FPR1/PTPRC/LRRK2/CXCR1/GBP1/UBE2B/PLEK/FPR2	11
BP	GO:0070371	ERK1 and ERK2 cascade	11/168	320/18862	0.000143376	0.00557842	0.00430701	DUSP1/PTPRC/C5AR1/ZFP36L1/LYN/GBP1/ZFP36L2/FPR2/PTEN/NOTCH2/NOTCH1	11
BP	GO:0050863	regulation of T cell activation	11/168	327/18862	0.000173105	0.00632329	0.00488212	HLA-E/PTPRC/RIPOR2/LAPTM5/NFKBIZ/CEBPB/FGL2/LYN/CD46/IRF1/RARA	11
BP	GO:0048545	response to steroid hormone	11/168	330/18862	0.000187363	0.00640257	0.00494333	DUSP1/FOS/ZFP36/TXNIP/FOSB/ZFP36L1/NCOA1/NCOA4/ZFP36L2/PTAFR/NOTCH1	11
BP	GO:0010038	response to metal ion	11/168	352/18862	0.000325697	0.00967352	0.00746877	DUSP1/FOS/B2M/JUNB/SOD2/TXNIP/LRRK2/FOSB/AQP9/UBE2D3/PTEN	11
BP	GO:0030098	lymphocyte differentiation	11/168	358/18862	0.000375727	0.0107573	0.00830553	B2M/PTPRC/ZFP36L1/NFKBIZ/FGL2/CD46/IRF1/KLF6/ZFP36L2/RARA/NOTCH2	11
BP	GO:0050727	regulation of inflammatory response	11/168	366/18862	0.000452358	0.0119799	0.00924952	NFKBIA/HLA-E/PTGS2/PTPRC/LRRK2/NFKBIZ/CEBPB/LYN/NMI/FPR2/TNFAIP3	11
BP	GO:0001818	negative regulation of cytokine production	11/168	367/18862	0.000462798	0.0119965	0.00926232	ZFP36/PTPRC/LAPTM5/GBP1/IL1R2/DDIT3/NMI/RARA/TNFAIP3/TLR8/ERBIN	11
BP	GO:0006909	phagocytosis	11/168	381/18862	0.000631537	0.0155583	0.0120123	FCGR3A/PTPRC/CLEC7A/FCGR2A/LYN/PECAM1/ICAM3/CAMK1D/FPR2/RARA/PTEN	11
BP	GO:0042326	negative regulation of phosphorylation	11/168	407/18862	0.00108133	0.0222089	0.0171471	DUSP1/RGS2/PTPRC/LRRK2/LYN/SORL1/UBE2B/MYADM/MIDN/TNFAIP3/PTEN	11
BP	GO:0009896	positive regulation of catabolic process	11/168	450/18862	0.00238574	0.033356	0.0257537	ZFP36/LRRK2/ZFP36L1/LAPTM5/SORL1/OAZ2/TOB1/ZFP36L2/RNF19B/TNFAIP3/PTEN	11
BP	GO:0009991	response to extracellular stimulus	11/168	477/18862	0.00371634	0.0442342	0.0341526	FOS/ZFP36/SOD2/PTPRC/LRRK2/LYN/SORL1/NCOA1/DDIT3/FAS/PTEN	11
BP	GO:0071900	regulation of protein serine/threonine kinase activity	11/168	492/18862	0.0046798	0.0497405	0.0384039	DUSP1/RGS2/FPR1/PTPRC/LRRK2/C5AR1/LYN/SORL1/CCNL1/TNFAIP3/PTEN	11
BP	GO:0097530	granulocyte migration	10/168	148/18862	8.51e-07	0.00020268	0.000156486	CSF3R/CXCL8/CXCR2/C5AR1/RIPOR2/CXCR1/PECAM1/ADGRE2/JAML/CAMK1D	10
BP	GO:0000302	response to reactive oxygen species	10/168	224/18862	3.35e-05	0.00212751	0.00164262	DUSP1/FOS/SOD2/TXNIP/LRRK2/HBB/HBA2/HBA1/KDM6B/TNFAIP3	10
BP	GO:0002833	positive regulation of response to biotic stimulus	10/168	258/18862	0.000109133	0.00464583	0.00358697	HLA-E/LYN/PSME1/GBP5/USP15/ICAM3/LY96/NMI/FPR2/TLR8	10
BP	GO:0072593	reactive oxygen species metabolic process	10/168	281/18862	0.000218432	0.00715646	0.00552539	PTGS2/SOD2/LRRK2/HBB/CLEC7A/HBA2/HBA1/ACOX1/NCF1C/FPR2	10
BP	GO:0045088	regulation of innate immune response	10/168	315/18862	0.000538312	0.0135774	0.0104829	HLA-E/LYN/PSME1/IRF1/GBP5/ICAM3/NMI/FPR2/TNFAIP3/TLR8	10
BP	GO:0070997	neuron death	10/168	342/18862	0.00101012	0.0214011	0.0165235	FOS/MCL1/SOD2/LRRK2/C5AR1/CEBPB/SORL1/DDIT3/PICALM/FAS	10
BP	GO:0042493	response to drug	10/168	359/18862	0.00145197	0.0253904	0.0196036	FOS/B2M/SOD2/TXNIP/FOSB/LYN/RNF149/UBE2B/NCOA1/PTEN	10
BP	GO:0001933	negative regulation of protein phosphorylation	10/168	362/18862	0.00154421	0.0262386	0.0202584	DUSP1/RGS2/PTPRC/LRRK2/LYN/SORL1/UBE2B/MYADM/TNFAIP3/PTEN	10
BP	GO:0045862	positive regulation of proteolysis	10/168	367/18862	0.00170849	0.0281326	0.0217207	LRRK2/CLEC7A/LAPTM5/LYN/PSME1/PICALM/RNF19B/MBP/FAS/PTEN	10
BP	GO:0032102	negative regulation of response to external stimulus	10/168	394/18862	0.00285797	0.0370719	0.0286227	DUSP1/HLA-E/PTPRC/SEC14L1/FGL2/NMI/FPR2/TNFAIP3/PTEN/NOTCH1	10
BP	GO:0048568	embryonic organ development	10/168	412/18862	0.00392013	0.0452433	0.0349316	CXCL8/JUNB/ZFP36L1/RIPOR2/CEBPB/CHST11/NCOA1/PBX2/NOTCH2/NOTCH1	10
BP	GO:0050867	positive regulation of cell activation	10/168	412/18862	0.00392013	0.0452433	0.0349316	HLA-E/PTPRC/LRRK2/CLEC7A/NFKBIZ/LYN/CD46/PLEK/PTAFR/RARA	10
BP	GO:1990266	neutrophil migration	9/168	123/18862	1.57e-06	0.000293816	0.000226851	CSF3R/CXCL8/CXCR2/C5AR1/RIPOR2/CXCR1/PECAM1/JAML/CAMK1D	9
BP	GO:0071621	granulocyte chemotaxis	9/168	124/18862	1.68e-06	0.000296948	0.000229269	CSF3R/CXCL8/CXCR2/C5AR1/RIPOR2/CXCR1/ADGRE2/JAML/CAMK1D	9
BP	GO:0042542	response to hydrogen peroxide	9/168	135/18862	3.41e-06	0.00049391	0.00038134	DUSP1/SOD2/TXNIP/LRRK2/HBB/HBA2/HBA1/KDM6B/TNFAIP3	9
BP	GO:0071346	cellular response to interferon-gamma	9/168	177/18862	3.03e-05	0.00204105	0.00157586	HLA-C/B2M/HLA-E/GBP2/GBP1/IRF1/GBP5/NMI/PTAFR	9
BP	GO:0071674	mononuclear cell migration	9/168	190/18862	5.27e-05	0.00304733	0.0023528	DUSP1/CXCR2/C5AR1/RIPOR2/CXCR1/LYN/PECAM1/JAML/FPR2	9
BP	GO:0071222	cellular response to lipopolysaccharide	9/168	197/18862	6.98e-05	0.00375719	0.00290086	NFKBIA/ZFP36/CXCL8/LITAF/CEBPB/LYN/LY96/PTAFR/TNFAIP3	9
BP	GO:0002573	myeloid leukocyte differentiation	9/168	204/18862	9.12e-05	0.00432447	0.00333885	FOS/JUNB/EVI2B/ZFP36L1/CEBPB/LYN/LILRB3/RARA/NOTCH2	9
BP	GO:0071219	cellular response to molecule of bacterial origin	9/168	209/18862	0.00010964	0.00464583	0.00358697	NFKBIA/ZFP36/CXCL8/LITAF/CEBPB/LYN/LY96/PTAFR/TNFAIP3	9
BP	GO:0007050	cell cycle arrest	9/168	235/18862	0.000263927	0.00830456	0.00641182	DUSP1/CXCL8/PPP1R15A/EVI2B/IRF1/MED25/DDIT3/NOTCH2/NOTCH1	9
BP	GO:0009636	response to toxic substance	9/168	239/18862	0.000298873	0.00913288	0.00705135	FOS/PTGS2/SOD2/HBB/HBA2/LYN/HBA1/KDM6B/MBP	9
BP	GO:0030217	T cell differentiation	9/168	246/18862	0.000369229	0.0106674	0.00823611	B2M/PTPRC/ZFP36L1/NFKBIZ/FGL2/CD46/IRF1/ZFP36L2/RARA	9
BP	GO:0048872	homeostasis of number of cells	9/168	249/18862	0.000403304	0.0113323	0.00874946	ZFP36/B2M/TSC22D3/ZFP36L1/LYN/HCAR2/FAS/TNFAIP3/NOTCH1	9
BP	GO:0051348	negative regulation of transferase activity	9/168	296/18862	0.00137392	0.0246867	0.0190602	DUSP1/RGS2/ZFP36/PTPRC/LYN/SORL1/MIDN/TNFAIP3/PTEN	9
BP	GO:0070372	regulation of ERK1 and ERK2 cascade	9/168	301/18862	0.00154172	0.0262386	0.0202584	DUSP1/PTPRC/C5AR1/LYN/GBP1/FPR2/PTEN/NOTCH2/NOTCH1	9
BP	GO:1901214	regulation of neuron death	9/168	302/18862	0.00157718	0.02652	0.0204757	FOS/MCL1/SOD2/LRRK2/C5AR1/CEBPB/SORL1/DDIT3/PICALM	9
BP	GO:0071496	cellular response to external stimulus	9/168	303/18862	0.00161329	0.0269844	0.0208343	FOS/PTPRC/LRRK2/RIPOR2/LYN/IRF1/NCOA1/FAS/TLR8	9
BP	GO:0007568	aging	9/168	304/18862	0.00165007	0.027455	0.0211976	FOS/B2M/SOD2/LRRK2/LITAF/YPEL3/MME/PICALM/PTEN	9
BP	GO:0007204	positive regulation of cytosolic calcium ion concentration	9/168	310/18862	0.0018851	0.0299542	0.0231272	CXCR2/FPR1/PTPRC/C5AR1/CXCR1/LYN/GPR65/DDIT3/FPR2	9
BP	GO:0051480	regulation of cytosolic calcium ion concentration	9/168	344/18862	0.0037706	0.0447125	0.0345218	CXCR2/FPR1/PTPRC/C5AR1/CXCR1/LYN/GPR65/DDIT3/FPR2	9
BP	GO:0062197	cellular response to chemical stress	9/168	347/18862	0.00399014	0.0452433	0.0349316	FOS/MCL1/SOD2/LRRK2/ZFP36L1/KDM6B/DDIT3/FAS/TNFAIP3	9
BP	GO:2001233	regulation of apoptotic signaling pathway	9/168	348/18862	0.00406551	0.0452433	0.0349316	G0S2/MCL1/SOD2/PTPRC/LRRK2/DDIT3/FAS/TNFAIP3/PTEN	9
BP	GO:0007178	transmembrane receptor protein serine/threonine kinase signaling pathway	9/168	358/18862	0.00488213	0.0499964	0.0386014	FOS/SORL1/SDCBP/CHST11/USP15/TOB1/UBE2D3/NOTCH2/NOTCH1	9
BP	GO:0060333	interferon-gamma-mediated signaling pathway	8/168	91/18862	1.52e-06	0.000293816	0.000226851	HLA-C/B2M/HLA-E/GBP2/GBP1/IRF1/NMI/PTAFR	8
BP	GO:0030593	neutrophil chemotaxis	8/168	103/18862	3.89e-06	0.00049391	0.00038134	CSF3R/CXCL8/CXCR2/C5AR1/RIPOR2/CXCR1/JAML/CAMK1D	8
BP	GO:0002761	regulation of myeloid leukocyte differentiation	8/168	118/18862	1.07e-05	0.0010604	0.000818722	FOS/EVI2B/ZFP36L1/CEBPB/LYN/LILRB3/RARA/NOTCH2	8
BP	GO:0031960	response to corticosteroid	8/168	152/18862	6.62e-05	0.00362942	0.00280222	DUSP1/FOS/ZFP36/FOSB/ZFP36L1/ZFP36L2/PTAFR/NOTCH1	8
BP	GO:1902107	positive regulation of leukocyte differentiation	8/168	154/18862	7.26e-05	0.0037836	0.00292126	FOS/EVI2B/PTPRC/ZFP36L1/NFKBIZ/CD46/RARA/NOTCH2	8
BP	GO:1903708	positive regulation of hemopoiesis	8/168	154/18862	7.26e-05	0.0037836	0.00292126	FOS/EVI2B/PTPRC/ZFP36L1/NFKBIZ/CD46/RARA/NOTCH2	8
BP	GO:0002224	toll-like receptor signaling pathway	8/168	157/18862	8.32e-05	0.00406566	0.00313903	NFKBIA/LYN/IRF1/UBE2D3/LY96/NMI/TNFAIP3/TLR8	8
BP	GO:0032680	regulation of tumor necrosis factor production	8/168	160/18862	9.49e-05	0.00438518	0.00338573	ZFP36/HLA-E/PTPRC/CLEC7A/LY96/PTAFR/RARA/TNFAIP3	8
BP	GO:0032640	tumor necrosis factor production	8/168	162/18862	0.000103511	0.00450625	0.00347921	ZFP36/HLA-E/PTPRC/CLEC7A/LY96/PTAFR/RARA/TNFAIP3	8
BP	GO:1903555	regulation of tumor necrosis factor superfamily cytokine production	8/168	164/18862	0.000112731	0.00471393	0.00363955	ZFP36/HLA-E/PTPRC/CLEC7A/LY96/PTAFR/RARA/TNFAIP3	8
BP	GO:0071706	tumor necrosis factor superfamily cytokine production	8/168	167/18862	0.000127827	0.00514221	0.00397022	ZFP36/HLA-E/PTPRC/CLEC7A/LY96/PTAFR/RARA/TNFAIP3	8
BP	GO:0045619	regulation of lymphocyte differentiation	8/168	175/18862	0.00017643	0.00634641	0.00489997	PTPRC/ZFP36L1/NFKBIZ/FGL2/CD46/IRF1/ZFP36L2/RARA	8
BP	GO:0043409	negative regulation of MAPK cascade	8/168	181/18862	0.000222094	0.00720218	0.00556069	DUSP1/RGS2/PTPRC/LYN/GBP1/SORL1/RNF149/PTEN	8
BP	GO:0002695	negative regulation of leukocyte activation	8/168	182/18862	0.000230571	0.00740155	0.00571462	PTPRC/RIPOR2/LAPTM5/CEBPB/FGL2/LYN/IRF1/TNFAIP3	8
BP	GO:0022408	negative regulation of cell-cell adhesion	8/168	189/18862	0.000297645	0.00913288	0.00705135	RIPOR2/LAPTM5/CEBPB/FGL2/MYADM/IRF1/MBP/NOTCH1	8
BP	GO:0019722	calcium-mediated signaling	8/168	198/18862	0.000406506	0.0113323	0.00874946	CXCL8/CXCR2/PTPRC/LRRK2/CXCR1/GBP1/PLEK/FPR2	8
BP	GO:0050866	negative regulation of cell activation	8/168	200/18862	0.000434627	0.0117055	0.0090376	PTPRC/RIPOR2/LAPTM5/CEBPB/FGL2/LYN/IRF1/TNFAIP3	8
BP	GO:0009612	response to mechanical stimulus	8/168	202/18862	0.000464308	0.0119965	0.00926232	FOS/NFKBIA/TXNIP/FOSB/RIPOR2/IRF1/FAS/TLR8	8
BP	GO:0002685	regulation of leukocyte migration	8/168	205/18862	0.000511898	0.0131194	0.0101293	DUSP1/CXCL8/C5AR1/RIPOR2/LYN/PTAFR/CAMK1D/FPR2	8
BP	GO:0045444	fat cell differentiation	8/168	221/18862	0.000837048	0.0187334	0.0144637	RGS2/ZFP36/PTGS2/ZFP36L1/CEBPB/STEAP4/DDIT3/ZFP36L2	8
BP	GO:0045089	positive regulation of innate immune response	8/168	223/18862	0.000887296	0.0195821	0.0151191	HLA-E/LYN/PSME1/GBP5/ICAM3/NMI/FPR2/TLR8	8
BP	GO:0050920	regulation of chemotaxis	8/168	224/18862	0.000913312	0.0200173	0.015455	DUSP1/CXCL8/C5AR1/RIPOR2/LYN/CAMK1D/FPR2/NOTCH1	8
BP	GO:0033673	negative regulation of kinase activity	8/168	267/18862	0.00275709	0.0363569	0.0280706	DUSP1/RGS2/PTPRC/LYN/SORL1/MIDN/TNFAIP3/PTEN	8
BP	GO:0030522	intracellular receptor signaling pathway	8/168	274/18862	0.00322805	0.0400732	0.0309399	NFKBIA/SEC14L1/NCOA1/USP15/NCOA4/RARA/TNFAIP3/ERBIN	8
BP	GO:0060337	type I interferon signaling pathway	7/168	95/18862	2.25e-05	0.00165936	0.00128117	HLA-C/HLA-E/IFITM2/IFITM3/GBP2/IFITM1/IRF1	7
BP	GO:0071357	cellular response to type I interferon	7/168	96/18862	2.4e-05	0.00173622	0.00134051	HLA-C/HLA-E/IFITM2/IFITM3/GBP2/IFITM1/IRF1	7
BP	GO:0034340	response to type I interferon	7/168	101/18862	3.34e-05	0.00212751	0.00164262	HLA-C/HLA-E/IFITM2/IFITM3/GBP2/IFITM1/IRF1	7
BP	GO:0062207	regulation of pattern recognition receptor signaling pathway	7/168	105/18862	4.29e-05	0.00252645	0.00195063	SEC14L1/LYN/IRF1/USP15/LY96/TNFAIP3/ERBIN	7
BP	GO:0002688	regulation of leukocyte chemotaxis	7/168	119/18862	9.52e-05	0.00438518	0.00338573	DUSP1/CXCL8/C5AR1/RIPOR2/LYN/CAMK1D/FPR2	7
BP	GO:0046683	response to organophosphorus	7/168	130/18862	0.000165464	0.00618639	0.00477642	DUSP1/FOS/FOSB/ZFP36L1/AQP9/PTAFR/PTEN	7
BP	GO:0050729	positive regulation of inflammatory response	7/168	133/18862	0.000190559	0.0064425	0.00497415	NFKBIA/HLA-E/PTGS2/LRRK2/NFKBIZ/CEBPB/NMI	7
BP	GO:0051384	response to glucocorticoid	7/168	135/18862	0.000208934	0.00691659	0.00534019	DUSP1/FOS/ZFP36/FOSB/ZFP36L1/ZFP36L2/PTAFR	7
BP	GO:0014074	response to purine-containing compound	7/168	144/18862	0.00031016	0.00929895	0.00717957	DUSP1/FOS/FOSB/ZFP36L1/AQP9/PTAFR/PTEN	7
BP	GO:0051250	negative regulation of lymphocyte activation	7/168	153/18862	0.000447476	0.0119502	0.0092266	RIPOR2/LAPTM5/CEBPB/FGL2/LYN/IRF1/TNFAIP3	7
BP	GO:0043112	receptor metabolic process	7/168	168/18862	0.000780486	0.018105	0.0139786	CXCL8/CXCR2/LAPTM5/CXCR1/SORL1/SDCBP/PICALM	7
BP	GO:0071347	cellular response to interleukin-1	7/168	180/18862	0.00116766	0.023552	0.0181842	NFKBIA/CXCL8/GBP2/CEBPB/GBP1/IL1R2/PSME1	7
BP	GO:0010950	positive regulation of endopeptidase activity	7/168	182/18862	0.0012447	0.0239737	0.0185097	CLEC7A/LAPTM5/LYN/PSME1/PICALM/MBP/FAS	7
BP	GO:0050792	regulation of viral process	7/168	186/18862	0.00141071	0.0249069	0.0192302	ZFP36/CXCL8/IFITM2/IFITM3/IFITM1/NOTCH1/APOBEC3A	7
BP	GO:1901654	response to ketone	7/168	193/18862	0.00174239	0.0282399	0.0218036	DUSP1/FOS/TXNIP/FOSB/NCOA1/NCOA4/PTAFR	7
BP	GO:0043903	regulation of biological process involved in symbiotic interaction	7/168	197/18862	0.00195742	0.0303448	0.0234288	ZFP36/CXCL8/IFITM2/IFITM3/IFITM1/NOTCH1/APOBEC3A	7
BP	GO:0010952	positive regulation of peptidase activity	7/168	200/18862	0.00213177	0.0309014	0.0238585	CLEC7A/LAPTM5/LYN/PSME1/PICALM/MBP/FAS	7
BP	GO:0070555	response to interleukin-1	7/168	206/18862	0.00251634	0.0343216	0.0264991	NFKBIA/CXCL8/GBP2/CEBPB/GBP1/IL1R2/PSME1	7
BP	GO:0002703	regulation of leukocyte mediated immunity	7/168	209/18862	0.00272761	0.036118	0.0278862	B2M/HLA-E/PTPRC/CLEC7A/LYN/ADGRE2/PTAFR	7
BP	GO:0045732	positive regulation of protein catabolic process	7/168	225/18862	0.00409367	0.0452433	0.0349316	LRRK2/LAPTM5/SORL1/OAZ2/RNF19B/TNFAIP3/PTEN	7
BP	GO:0071453	cellular response to oxygen levels	7/168	231/18862	0.00472128	0.0499964	0.0386014	MALAT1/PTGS2/ZFP36L1/PSME1/FAS/PTEN/NOTCH1	7
BP	GO:0032663	regulation of interleukin-2 production	6/168	59/18862	1.39e-05	0.0012273	0.000947576	ZFP36/PTPRC/CLEC7A/LAPTM5/GBP1/TNFAIP3	6
BP	GO:0032623	interleukin-2 production	6/168	61/18862	1.69e-05	0.00141357	0.0010914	ZFP36/PTPRC/CLEC7A/LAPTM5/GBP1/TNFAIP3	6
BP	GO:0045069	regulation of viral genome replication	6/168	83/18862	9.78e-05	0.00443071	0.00342088	CXCL8/IFITM2/IFITM3/IFITM1/NOTCH1/APOBEC3A	6
BP	GO:0055072	iron ion homeostasis	6/168	86/18862	0.000119145	0.00491745	0.00379669	B2M/FTH1/SLC25A37/STEAP4/NCOA4/PICALM	6
BP	GO:0045638	negative regulation of myeloid cell differentiation	6/168	92/18862	0.00017294	0.00632329	0.00488212	NFKBIA/ZFP36/ZFP36L1/LYN/LILRB3/RARA	6
BP	GO:0051591	response to cAMP	6/168	93/18862	0.00018352	0.00640257	0.00494333	DUSP1/FOS/FOSB/ZFP36L1/AQP9/PTAFR	6
BP	GO:0042116	macrophage activation	6/168	102/18862	0.000303554	0.00918757	0.00709358	PTPRC/LRRK2/C5AR1/NMI/FPR2/TLR8	6
BP	GO:2001235	positive regulation of apoptotic signaling pathway	6/168	126/18862	0.000931985	0.020128	0.0155405	G0S2/MCL1/PTPRC/DDIT3/FAS/PTEN	6
BP	GO:0019079	viral genome replication	6/168	129/18862	0.00105312	0.0221643	0.0171127	CXCL8/IFITM2/IFITM3/IFITM1/NOTCH1/APOBEC3A	6
BP	GO:0002687	positive regulation of leukocyte migration	6/168	133/18862	0.00123302	0.0238935	0.0184478	CXCL8/C5AR1/RIPOR2/PTAFR/CAMK1D/FPR2	6
BP	GO:0001890	placenta development	6/168	135/18862	0.00133135	0.0246867	0.0190602	JUNB/ZFP36L1/CEBPB/MME/NCOA1/NOTCH2	6
BP	GO:0045598	regulation of fat cell differentiation	6/168	136/18862	0.0013827	0.0246867	0.0190602	ZFP36/PTGS2/ZFP36L1/CEBPB/DDIT3/ZFP36L2	6
BP	GO:0055076	transition metal ion homeostasis	6/168	139/18862	0.00154588	0.0262386	0.0202584	B2M/FTH1/SLC25A37/STEAP4/NCOA4/PICALM	6
BP	GO:0071901	negative regulation of protein serine/threonine kinase activity	6/168	145/18862	0.00191582	0.0300729	0.0232188	DUSP1/RGS2/LYN/SORL1/TNFAIP3/PTEN	6
BP	GO:0045580	regulation of T cell differentiation	6/168	146/18862	0.00198348	0.0304491	0.0235092	PTPRC/NFKBIZ/FGL2/CD46/IRF1/RARA	6
BP	GO:1903900	regulation of viral life cycle	6/168	148/18862	0.00212419	0.0309014	0.0238585	CXCL8/IFITM2/IFITM3/IFITM1/NOTCH1/APOBEC3A	6
BP	GO:0050777	negative regulation of immune response	6/168	150/18862	0.00227232	0.0322046	0.0248647	HLA-E/PTPRC/FGL2/LYN/NMI/TNFAIP3	6
BP	GO:0007034	vacuolar transport	6/168	153/18862	0.00250894	0.0343216	0.0264991	LRRK2/LAPTM5/SORL1/IGF2R/NCOA4/CHMP1B	6
BP	GO:1990845	adaptive thermogenesis	6/168	153/18862	0.00250894	0.0343216	0.0264991	G0S2/CEBPB/SORL1/KDM6B/DDIT3/NOTCH1	6
BP	GO:0030509	BMP signaling pathway	6/168	154/18862	0.00259179	0.0348303	0.0268919	SORL1/USP15/TOB1/UBE2D3/NOTCH2/NOTCH1	6
BP	GO:2001236	regulation of extrinsic apoptotic signaling pathway	6/168	154/18862	0.00259179	0.0348303	0.0268919	G0S2/MCL1/PTPRC/FAS/TNFAIP3/PTEN	6
BP	GO:0032675	regulation of interleukin-6 production	6/168	158/18862	0.00294389	0.0380312	0.0293633	CLEC7A/CEBPB/MBP/PTAFR/TNFAIP3/TLR8	6
BP	GO:0032635	interleukin-6 production	6/168	162/18862	0.00333062	0.041026	0.0316755	CLEC7A/CEBPB/MBP/PTAFR/TNFAIP3/TLR8	6
BP	GO:0071772	response to BMP	6/168	167/18862	0.00386584	0.0452433	0.0349316	SORL1/USP15/TOB1/UBE2D3/NOTCH2/NOTCH1	6
BP	GO:0071773	cellular response to BMP stimulus	6/168	167/18862	0.00386584	0.0452433	0.0349316	SORL1/USP15/TOB1/UBE2D3/NOTCH2/NOTCH1	6
BP	GO:0002819	regulation of adaptive immune response	6/168	170/18862	0.00421614	0.0462031	0.0356727	B2M/HLA-E/PTPRC/NFKBIZ/IRF1/TNFAIP3	6
BP	GO:0001659	temperature homeostasis	6/168	171/18862	0.00433797	0.0467324	0.0360814	G0S2/PTGS2/CEBPB/KDM6B/DDIT3/NOTCH1	6
BP	GO:0032703	negative regulation of interleukin-2 production	5/168	28/18862	4.4e-06	0.000518837	0.000400586	ZFP36/PTPRC/LAPTM5/GBP1/TNFAIP3	5
BP	GO:0034142	toll-like receptor 4 signaling pathway	5/168	43/18862	3.87e-05	0.00239564	0.00184964	NFKBIA/LYN/LY96/NMI/TNFAIP3	5
BP	GO:0001774	microglial cell activation	5/168	47/18862	5.99e-05	0.00333753	0.00257685	PTPRC/LRRK2/C5AR1/FPR2/TLR8	5
BP	GO:0042743	hydrogen peroxide metabolic process	5/168	56/18862	0.000139748	0.00555148	0.00428621	SOD2/HBB/HBA2/HBA1/ACOX1	5
BP	GO:0031663	lipopolysaccharide-mediated signaling pathway	5/168	58/18862	0.000165251	0.00618639	0.00477642	NFKBIA/LYN/LY96/PTAFR/TNFAIP3	5
BP	GO:0045123	cellular extravasation	5/168	70/18862	0.000400568	0.0113323	0.00874946	RIPOR2/SELL/PECAM1/JAML/PTAFR	5
BP	GO:0046579	positive regulation of Ras protein signal transduction	5/168	71/18862	0.000427845	0.0116948	0.00902938	LYN/GPR65/NOTCH2/NOTCH1/ERBIN	5
BP	GO:0072665	protein localization to vacuole	5/168	71/18862	0.000427845	0.0116948	0.00902938	LAPTM5/GBP1/SORL1/NCOA4/TNFAIP3	5
BP	GO:0002753	cytoplasmic pattern recognition receptor signaling pathway	5/168	72/18862	0.0004565	0.0119897	0.00925708	NFKBIA/SEC14L1/USP15/TNFAIP3/ERBIN	5
BP	GO:0002479	antigen processing and presentation of exogenous peptide antigen via MHC class I, TAP-dependent	5/168	75/18862	0.00055118	0.0137925	0.010649	HLA-C/B2M/HLA-E/PSME1/TAP1	5
BP	GO:0051057	positive regulation of small GTPase mediated signal transduction	5/168	77/18862	0.000622021	0.0154436	0.0119238	LYN/GPR65/NOTCH2/NOTCH1/ERBIN	5
BP	GO:0070373	negative regulation of ERK1 and ERK2 cascade	5/168	78/18862	0.000659898	0.0160088	0.0123602	DUSP1/PTPRC/LYN/GBP1/PTEN	5
BP	GO:0001776	leukocyte homeostasis	5/168	79/18862	0.000699475	0.0166616	0.0128641	TSC22D3/LYN/HCAR2/FAS/TNFAIP3	5
BP	GO:0042590	antigen processing and presentation of exogenous peptide antigen via MHC class I	5/168	80/18862	0.000740802	0.0173108	0.0133654	HLA-C/B2M/HLA-E/PSME1/TAP1	5
BP	GO:0032760	positive regulation of tumor necrosis factor production	5/168	87/18862	0.00108319	0.0222089	0.0171471	HLA-E/PTPRC/CLEC7A/LY96/PTAFR	5
BP	GO:0048525	negative regulation of viral process	5/168	89/18862	0.00119959	0.0238268	0.0183963	ZFP36/IFITM2/IFITM3/IFITM1/APOBEC3A	5
BP	GO:1903557	positive regulation of tumor necrosis factor superfamily cytokine production	5/168	90/18862	0.00126114	0.0240877	0.0185977	HLA-E/PTPRC/CLEC7A/LY96/PTAFR	5
BP	GO:0002690	positive regulation of leukocyte chemotaxis	5/168	91/18862	0.00132499	0.0246867	0.0190602	CXCL8/C5AR1/RIPOR2/CAMK1D/FPR2	5
BP	GO:0030316	osteoclast differentiation	5/168	92/18862	0.0013912	0.0246997	0.0190703	FOS/JUNB/CEBPB/LILRB3/NOTCH2	5
BP	GO:0050764	regulation of phagocytosis	5/168	94/18862	0.0015309	0.0262386	0.0202584	PTPRC/CLEC7A/CAMK1D/FPR2/PTEN	5
BP	GO:1990868	response to chemokine	5/168	97/18862	0.00175944	0.0282399	0.0218036	DUSP1/CXCL8/CXCR2/RIPOR2/CXCR1	5
BP	GO:1990869	cellular response to chemokine	5/168	97/18862	0.00175944	0.0282399	0.0218036	DUSP1/CXCL8/CXCR2/RIPOR2/CXCR1	5
BP	GO:0002474	antigen processing and presentation of peptide antigen via MHC class I	5/168	99/18862	0.00192508	0.0300729	0.0232188	HLA-C/B2M/HLA-E/PSME1/TAP1	5
BP	GO:0002702	positive regulation of production of molecular mediator of immune response	5/168	99/18862	0.00192508	0.0300729	0.0232188	B2M/HLA-E/PTPRC/CLEC7A/LAPTM5	5
BP	GO:0002832	negative regulation of response to biotic stimulus	5/168	100/18862	0.00201205	0.0304491	0.0235092	HLA-E/SEC14L1/FGL2/NMI/TNFAIP3	5
BP	GO:0046634	regulation of alpha-beta T cell activation	5/168	101/18862	0.00210186	0.0309014	0.0238585	HLA-E/PTPRC/NFKBIZ/IRF1/RARA	5
BP	GO:1902106	negative regulation of leukocyte differentiation	5/168	101/18862	0.00210186	0.0309014	0.0238585	FGL2/LYN/IRF1/LILRB3/RARA	5
BP	GO:2000379	positive regulation of reactive oxygen species metabolic process	5/168	101/18862	0.00210186	0.0309014	0.0238585	PTGS2/SOD2/HBB/CLEC7A/FPR2	5
BP	GO:0071887	leukocyte apoptotic process	5/168	102/18862	0.00219455	0.0314157	0.0242556	TSC22D3/LYN/HCAR2/FAS/PTEN	5
BP	GO:0098869	cellular oxidant detoxification	5/168	102/18862	0.00219455	0.0314157	0.0242556	PTGS2/SOD2/HBB/HBA2/HBA1	5
BP	GO:0007200	phospholipase C-activating G protein-coupled receptor signaling pathway	5/168	103/18862	0.0022902	0.0322046	0.0248647	CXCR2/FPR1/C5AR1/GPR65/FPR2	5
BP	GO:0032526	response to retinoic acid	5/168	103/18862	0.0022902	0.0322046	0.0248647	DUSP1/LYN/IGF2R/NCOA1/RARA	5
BP	GO:1903707	negative regulation of hemopoiesis	5/168	105/18862	0.00249053	0.0343216	0.0264991	FGL2/LYN/IRF1/LILRB3/RARA	5
BP	GO:0002526	acute inflammatory response	5/168	107/18862	0.0027033	0.035946	0.0277533	HLA-E/TREM1/PTGS2/SERPINA1/CEBPB	5
BP	GO:0032649	regulation of interferon-gamma production	5/168	107/18862	0.0027033	0.035946	0.0277533	CLEC7A/LAPTM5/DDIT3/RARA/TLR8	5
BP	GO:0007041	lysosomal transport	5/168	111/18862	0.0031679	0.0394807	0.0304825	LRRK2/LAPTM5/SORL1/IGF2R/NCOA4	5
BP	GO:0031623	receptor internalization	5/168	111/18862	0.0031679	0.0394807	0.0304825	CXCL8/CXCR2/CXCR1/SDCBP/PICALM	5
BP	GO:0071675	regulation of mononuclear cell migration	5/168	111/18862	0.0031679	0.0394807	0.0304825	DUSP1/C5AR1/RIPOR2/LYN/FPR2	5
BP	GO:0032609	interferon-gamma production	5/168	112/18862	0.0032925	0.0407143	0.0314349	CLEC7A/LAPTM5/DDIT3/RARA/TLR8	5
BP	GO:1990748	cellular detoxification	5/168	115/18862	0.00368749	0.044222	0.0341431	PTGS2/SOD2/HBB/HBA2/HBA1	5
BP	GO:0050868	negative regulation of T cell activation	5/168	119/18862	0.00426556	0.046584	0.0359668	RIPOR2/LAPTM5/CEBPB/FGL2/IRF1	5
BP	GO:0097237	cellular response to toxic substance	5/168	122/18862	0.00473959	0.0499964	0.0386014	PTGS2/SOD2/HBB/HBA2/HBA1	5
BP	GO:1903409	reactive oxygen species biosynthetic process	5/168	123/18862	0.00490559	0.0499964	0.0386014	PTGS2/SOD2/HBB/CLEC7A/ACOX1	5
BP	GO:1900153	positive regulation of nuclear-transcribed mRNA catabolic process, deadenylation-dependent decay	4/168	15/18862	7.68e-06	0.000813316	0.000627949	ZFP36/ZFP36L1/TOB1/ZFP36L2	4
BP	GO:0019885	antigen processing and presentation of endogenous peptide antigen via MHC class I	4/168	17/18862	1.32e-05	0.0012273	0.000947576	HLA-C/B2M/HLA-E/TAP1	4
BP	GO:1900151	regulation of nuclear-transcribed mRNA catabolic process, deadenylation-dependent decay	4/168	17/18862	1.32e-05	0.0012273	0.000947576	ZFP36/ZFP36L1/TOB1/ZFP36L2	4
BP	GO:0002483	antigen processing and presentation of endogenous peptide antigen	4/168	19/18862	2.12e-05	0.00164346	0.00126889	HLA-C/B2M/HLA-E/TAP1	4
BP	GO:0032495	response to muramyl dipeptide	4/168	20/18862	2.63e-05	0.00181833	0.00140391	NFKBIA/TNFAIP3/NOTCH1/ERBIN	4
BP	GO:0090023	positive regulation of neutrophil chemotaxis	4/168	24/18862	5.61e-05	0.00318599	0.00245985	CXCL8/C5AR1/RIPOR2/CAMK1D	4
BP	GO:0019883	antigen processing and presentation of endogenous antigen	4/168	26/18862	7.79e-05	0.00399282	0.00308279	HLA-C/B2M/HLA-E/TAP1	4
BP	GO:0071624	positive regulation of granulocyte chemotaxis	4/168	27/18862	9.08e-05	0.00432447	0.00333885	CXCL8/C5AR1/RIPOR2/CAMK1D	4
BP	GO:1902624	positive regulation of neutrophil migration	4/168	29/18862	0.000121203	0.00493826	0.00381276	CXCL8/C5AR1/RIPOR2/CAMK1D	4
BP	GO:0035456	response to interferon-beta	4/168	31/18862	0.000158357	0.00606334	0.00468141	IFITM2/IFITM3/IFITM1/IRF1	4
BP	GO:0032673	regulation of interleukin-4 production	4/168	32/18862	0.000179729	0.00634641	0.00489997	HLA-E/CEBPB/DDIT3/RARA	4
BP	GO:0090022	regulation of neutrophil chemotaxis	4/168	32/18862	0.000179729	0.00634641	0.00489997	CXCL8/C5AR1/RIPOR2/CAMK1D	4
BP	GO:0032633	interleukin-4 production	4/168	33/18862	0.000203106	0.00679443	0.00524587	HLA-E/CEBPB/DDIT3/RARA	4
BP	GO:1902622	regulation of neutrophil migration	4/168	42/18862	0.000522007	0.0132715	0.0102467	CXCL8/C5AR1/RIPOR2/CAMK1D	4
BP	GO:0032570	response to progesterone	4/168	45/18862	0.000680608	0.0163861	0.0126515	FOS/TXNIP/FOSB/NCOA1	4
BP	GO:0045646	regulation of erythrocyte differentiation	4/168	47/18862	0.000803593	0.01849	0.0142759	ZFP36/B2M/ZFP36L1/LYN	4
BP	GO:0052372	modulation by symbiont of entry into host	4/168	48/18862	0.000870615	0.0193484	0.0149386	CXCL8/IFITM2/IFITM3/IFITM1	4
BP	GO:0045661	regulation of myoblast differentiation	4/168	49/18862	0.000941483	0.020128	0.0155405	ZFP36L1/RIPOR2/DDIT3/NOTCH1	4
BP	GO:0071622	regulation of granulocyte chemotaxis	4/168	49/18862	0.000941483	0.020128	0.0155405	CXCL8/C5AR1/RIPOR2/CAMK1D	4
BP	GO:0002886	regulation of myeloid leukocyte mediated immunity	4/168	52/18862	0.00117834	0.023552	0.0181842	HLA-E/LYN/ADGRE2/PTAFR	4
BP	GO:0061014	positive regulation of mRNA catabolic process	4/168	52/18862	0.00117834	0.023552	0.0181842	ZFP36/ZFP36L1/TOB1/ZFP36L2	4
BP	GO:0072666	establishment of protein localization to vacuole	4/168	52/18862	0.00117834	0.023552	0.0181842	LAPTM5/SORL1/NCOA4/TNFAIP3	4
BP	GO:0002720	positive regulation of cytokine production involved in immune response	4/168	53/18862	0.00126578	0.0240877	0.0185977	B2M/HLA-E/CLEC7A/LAPTM5	4
BP	GO:0045071	negative regulation of viral genome replication	4/168	54/18862	0.00135765	0.0246867	0.0190602	IFITM2/IFITM3/IFITM1/APOBEC3A	4
BP	GO:1903428	positive regulation of reactive oxygen species biosynthetic process	4/168	55/18862	0.00145408	0.0253904	0.0196036	PTGS2/SOD2/HBB/CLEC7A	4
BP	GO:0002260	lymphocyte homeostasis	4/168	57/18862	0.00166107	0.0274942	0.0212279	TSC22D3/LYN/FAS/TNFAIP3	4
BP	GO:0002763	positive regulation of myeloid leukocyte differentiation	4/168	58/18862	0.00177188	0.0282966	0.0218474	FOS/EVI2B/ZFP36L1/NOTCH2	4
BP	GO:0032615	interleukin-12 production	4/168	60/18862	0.00200867	0.0304491	0.0235092	CLEC7A/LAPTM5/IRF1/TLR8	4
BP	GO:0032655	regulation of interleukin-12 production	4/168	60/18862	0.00200867	0.0304491	0.0235092	CLEC7A/LAPTM5/IRF1/TLR8	4
BP	GO:0034113	heterotypic cell-cell adhesion	4/168	60/18862	0.00200867	0.0304491	0.0235092	PTPRC/MYADM/ITGAX/MBP	4
BP	GO:0046686	response to cadmium ion	4/168	61/18862	0.00213489	0.0309014	0.0238585	FOS/B2M/SOD2/UBE2D3	4
BP	GO:0070059	intrinsic apoptotic signaling pathway in response to endoplasmic reticulum stress	4/168	61/18862	0.00213489	0.0309014	0.0238585	PPP1R15A/LRRK2/CEBPB/DDIT3	4
BP	GO:0070936	protein K48-linked ubiquitination	4/168	61/18862	0.00213489	0.0309014	0.0238585	UBE2B/UBE2D3/NMI/TNFAIP3	4
BP	GO:0002437	inflammatory response to antigenic stimulus	4/168	62/18862	0.00226649	0.0322046	0.0248647	HLA-E/KDM6B/NOTCH2/NOTCH1	4
BP	GO:0031343	positive regulation of cell killing	4/168	63/18862	0.00240356	0.033356	0.0257537	B2M/HLA-E/PTPRC/CLEC7A	4
BP	GO:0045670	regulation of osteoclast differentiation	4/168	63/18862	0.00240356	0.033356	0.0257537	FOS/CEBPB/LILRB3/NOTCH2	4
BP	GO:0045600	positive regulation of fat cell differentiation	4/168	66/18862	0.00284884	0.0370719	0.0286227	ZFP36/PTGS2/ZFP36L1/CEBPB	4
BP	GO:0046635	positive regulation of alpha-beta T cell activation	4/168	66/18862	0.00284884	0.0370719	0.0286227	HLA-E/PTPRC/NFKBIZ/RARA	4
BP	GO:0050854	regulation of antigen receptor-mediated signaling pathway	4/168	66/18862	0.00284884	0.0370719	0.0286227	PTPRC/LAPTM5/LYN/GBP1	4
BP	GO:0050766	positive regulation of phagocytosis	4/168	67/18862	0.00300899	0.0387148	0.0298911	PTPRC/CLEC7A/CAMK1D/FPR2	4
BP	GO:0006801	superoxide metabolic process	4/168	70/18862	0.00352612	0.042771	0.0330228	SOD2/CLEC7A/NCF1C/FPR2	4
BP	GO:0070227	lymphocyte apoptotic process	4/168	71/18862	0.00371109	0.0442342	0.0341526	TSC22D3/LYN/FAS/PTEN	4
BP	GO:0051865	protein autoubiquitination	4/168	72/18862	0.00390253	0.0452433	0.0349316	LRRK2/UBE2B/UBE2D3/RNF19B	4
BP	GO:0070988	demethylation	4/168	72/18862	0.00390253	0.0452433	0.0349316	JMJD1C/UBE2B/KDM6B/APOBEC3A	4
BP	GO:0002292	T cell differentiation involved in immune response	4/168	73/18862	0.00410056	0.0452433	0.0349316	NFKBIZ/FGL2/CD46/RARA	4
BP	GO:0031100	animal organ regeneration	4/168	73/18862	0.00410056	0.0452433	0.0349316	C5AR1/CEBPB/IGF2R/NOTCH1	4
BP	GO:0033077	T cell differentiation in thymus	4/168	73/18862	0.00410056	0.0452433	0.0349316	B2M/PTPRC/ZFP36L1/ZFP36L2	4
BP	GO:0071260	cellular response to mechanical stimulus	4/168	74/18862	0.00430527	0.0466776	0.0360391	RIPOR2/IRF1/FAS/TLR8	4
BP	GO:1902959	regulation of aspartic-type endopeptidase activity involved in amyloid precursor protein catabolic process	3/168	10/18862	7.95e-05	0.00401277	0.0030982	LYN/SORL1/PICALM	3
BP	GO:1905245	regulation of aspartic-type peptidase activity	3/168	12/18862	0.000143937	0.00557842	0.00430701	LYN/SORL1/PICALM	3
BP	GO:0002430	complement receptor mediated signaling pathway	3/168	13/18862	0.000185894	0.00640257	0.00494333	FPR1/C5AR1/FPR2	3
BP	GO:0072672	neutrophil extravasation	3/168	14/18862	0.000235046	0.00746977	0.00576729	RIPOR2/PECAM1/JAML	3
BP	GO:0015671	oxygen transport	3/168	15/18862	0.000291888	0.00909433	0.00702159	HBB/HBA2/HBA1	3
BP	GO:0070431	nucleotide-binding oligomerization domain containing 2 signaling pathway	3/168	16/18862	0.000356901	0.0104058	0.00803416	NFKBIA/TNFAIP3/ERBIN	3
BP	GO:1904683	regulation of metalloendopeptidase activity	3/168	16/18862	0.000356901	0.0104058	0.00803416	SORL1/PICALM/MBP	3
BP	GO:0061158	3'-UTR-mediated mRNA destabilization	3/168	17/18862	0.000430551	0.0116948	0.00902938	ZFP36/ZFP36L1/ZFP36L2	3
BP	GO:0015669	gas transport	3/168	20/18862	0.000707775	0.0166616	0.0128641	HBB/HBA2/HBA1	3
BP	GO:0046597	negative regulation of viral entry into host cell	3/168	20/18862	0.000707775	0.0166616	0.0128641	IFITM2/IFITM3/IFITM1	3
BP	GO:0035455	response to interferon-alpha	3/168	21/18862	0.000820357	0.01849	0.0142759	IFITM2/IFITM3/IFITM1	3
BP	GO:0072574	hepatocyte proliferation	3/168	21/18862	0.000820357	0.01849	0.0142759	CEBPB/TNFAIP3/NOTCH2	3
BP	GO:0072575	epithelial cell proliferation involved in liver morphogenesis	3/168	21/18862	0.000820357	0.01849	0.0142759	CEBPB/TNFAIP3/NOTCH2	3
BP	GO:0072576	liver morphogenesis	3/168	22/18862	0.000943699	0.020128	0.0155405	CEBPB/TNFAIP3/NOTCH2	3
BP	GO:0006622	protein targeting to lysosome	3/168	23/18862	0.00107819	0.0222089	0.0171471	LAPTM5/SORL1/NCOA4	3
BP	GO:0036499	PERK-mediated unfolded protein response	3/168	23/18862	0.00107819	0.0222089	0.0171471	CXCL8/PPP1R15A/DDIT3	3
BP	GO:0032753	positive regulation of interleukin-4 production	3/168	24/18862	0.00122419	0.023868	0.0184281	HLA-E/CEBPB/RARA	3
BP	GO:0036003	positive regulation of transcription from RNA polymerase II promoter in response to stress	3/168	24/18862	0.00122419	0.023868	0.0184281	CEBPB/DDIT3/NOTCH1	3
BP	GO:1903901	negative regulation of viral life cycle	3/168	24/18862	0.00122419	0.023868	0.0184281	IFITM2/IFITM3/IFITM1	3
BP	GO:0017145	stem cell division	3/168	25/18862	0.00138208	0.0246867	0.0190602	EVI2B/ZFP36L2/NOTCH1	3
BP	GO:0072012	glomerulus vasculature development	3/168	25/18862	0.00138208	0.0246867	0.0190602	PECAM1/NOTCH2/NOTCH1	3
BP	GO:1905048	regulation of metallopeptidase activity	3/168	25/18862	0.00138208	0.0246867	0.0190602	SORL1/PICALM/MBP	3
BP	GO:0061437	renal system vasculature development	3/168	26/18862	0.00155219	0.0262386	0.0202584	PECAM1/NOTCH2/NOTCH1	3
BP	GO:0061440	kidney vasculature development	3/168	26/18862	0.00155219	0.0262386	0.0202584	PECAM1/NOTCH2/NOTCH1	3
BP	GO:0090025	regulation of monocyte chemotaxis	3/168	27/18862	0.00173486	0.0282399	0.0218036	DUSP1/LYN/FPR2	3
BP	GO:0140467	integrated stress response signaling	3/168	27/18862	0.00173486	0.0282399	0.0218036	CXCL8/PPP1R15A/DDIT3	3
BP	GO:0002507	tolerance induction	3/168	28/18862	0.00193042	0.0300729	0.0232188	HLA-E/LYN/TNFAIP3	3
BP	GO:0001916	positive regulation of T cell mediated cytotoxicity	3/168	29/18862	0.00213918	0.0309014	0.0238585	B2M/HLA-E/PTPRC	3
BP	GO:0070076	histone lysine demethylation	3/168	29/18862	0.00213918	0.0309014	0.0238585	JMJD1C/UBE2B/KDM6B	3
BP	GO:0016577	histone demethylation	3/168	31/18862	0.00259747	0.0348303	0.0268919	JMJD1C/UBE2B/KDM6B	3
BP	GO:0042744	hydrogen peroxide catabolic process	3/168	31/18862	0.00259747	0.0348303	0.0268919	HBB/HBA2/HBA1	3
BP	GO:0006482	protein demethylation	3/168	33/18862	0.00311203	0.0392462	0.0303014	JMJD1C/UBE2B/KDM6B	3
BP	GO:0008214	protein dealkylation	3/168	33/18862	0.00311203	0.0392462	0.0303014	JMJD1C/UBE2B/KDM6B	3
BP	GO:0010922	positive regulation of phosphatase activity	3/168	33/18862	0.00311203	0.0392462	0.0303014	PPP1R15A/PTPRC/PLEK	3
BP	GO:0050869	negative regulation of B cell activation	3/168	33/18862	0.00311203	0.0392462	0.0303014	LAPTM5/LYN/TNFAIP3	3
BP	GO:0061157	mRNA destabilization	3/168	33/18862	0.00311203	0.0392462	0.0303014	ZFP36/ZFP36L1/ZFP36L2	3
BP	GO:0046640	regulation of alpha-beta T cell proliferation	3/168	34/18862	0.00339108	0.0412906	0.0318798	HLA-E/PTPRC/IRF1	3
BP	GO:0002755	MyD88-dependent toll-like receptor signaling pathway	3/168	35/18862	0.00368496	0.044222	0.0341431	IRF1/LY96/TLR8	3
BP	GO:1903960	negative regulation of anion transmembrane transport	3/168	35/18862	0.00368496	0.044222	0.0341431	RGS2/SLC43A2/OAZ2	3
BP	GO:0045730	respiratory burst	3/168	36/18862	0.00399392	0.0452433	0.0349316	CLEC7A/NCF1C/CAMK1D	3
BP	GO:0050779	RNA destabilization	3/168	36/18862	0.00399392	0.0452433	0.0349316	ZFP36/ZFP36L1/ZFP36L2	3
BP	GO:0010837	regulation of keratinocyte proliferation	3/168	37/18862	0.00431819	0.0466776	0.0360391	ZFP36/ZFP36L1/NOTCH2	3
BP	GO:0046633	alpha-beta T cell proliferation	3/168	37/18862	0.00431819	0.0466776	0.0360391	HLA-E/PTPRC/IRF1	3
BP	GO:0001914	regulation of T cell mediated cytotoxicity	3/168	38/18862	0.00465799	0.0496748	0.0383531	B2M/HLA-E/PTPRC	3
BP	GO:0045429	positive regulation of nitric oxide biosynthetic process	3/168	38/18862	0.00465799	0.0496748	0.0383531	PTGS2/HBB/CLEC7A	3
BP	GO:0097242	amyloid-beta clearance	3/168	38/18862	0.00465799	0.0496748	0.0383531	C5AR1/MME/PICALM	3
CC	GO:0030667	secretory granule membrane	20/172	305/19520	3.19e-12	8.7e-10	7.04e-10	FCGR3B/HLA-C/CXCR2/FPR1/PTPRC/C5AR1/FCGR2A/CXCR1/SELL/CD53/PECAM1/CD46/IGF2R/MME/LILRB3/CLEC12A/ITGAX/ADGRE5/PTAFR/FPR2	20
CC	GO:0009897	external side of plasma membrane	11/172	402/19520	0.000901117	0.0246005	0.0199194	CSF3R/B2M/FCGR3A/HLA-E/CXCR2/PTPRC/CXCR1/CLEC2B/FAS/IL13RA1/TLR8	11
CC	GO:0070820	tertiary granule	10/172	164/19520	1.98e-06	0.000270405	0.000218951	B2M/FTH1/FPR1/HBB/CD53/YPEL5/CLEC12A/ITGAX/PTAFR/FPR2	10
CC	GO:0030139	endocytic vesicle	9/172	307/19520	0.00164482	0.0320065	0.0259162	HLA-C/B2M/HLA-E/HBB/HBA2/IGF2R/HBA1/PICALM/TAP1	9
CC	GO:0045121	membrane raft	9/172	323/19520	0.00232056	0.0372655	0.0301745	PTPRC/LRRK2/TUBA1A/LYN/PECAM1/MYADM/MME/SDCBP/FAS	9
CC	GO:0098857	membrane microdomain	9/172	323/19520	0.00232056	0.0372655	0.0301745	PTPRC/LRRK2/TUBA1A/LYN/PECAM1/MYADM/MME/SDCBP/FAS	9
CC	GO:0101002	ficolin-1-rich granule	8/172	185/19520	0.000240368	0.0109367	0.00885565	FTH1/FPR1/HBB/SERPINA1/FGL2/YPEL5/ITGAX/FPR2	8
CC	GO:0031901	early endosome membrane	6/172	162/19520	0.00316443	0.0476458	0.0385796	HLA-C/B2M/HLA-E/LITAF/SORL1/STEAP4	6
CC	GO:0070821	tertiary granule membrane	5/172	73/19520	0.000464	0.015834	0.012821	CD53/CLEC12A/ITGAX/PTAFR/FPR2	5
CC	GO:0030134	COPII-coated ER to Golgi transport vesicle	5/172	94/19520	0.00146205	0.030703	0.0248607	HLA-C/B2M/HLA-E/SERPINA1/ERGIC1	5
CC	GO:0005776	autophagosome	5/172	98/19520	0.0017586	0.0320065	0.0259162	FTH1/LRRK2/VMP1/NCOA4/NRBF2	5
CC	GO:1904724	tertiary granule lumen	4/172	55/19520	0.00139899	0.030703	0.0248607	B2M/FTH1/HBB/YPEL5	4
CC	GO:0044754	autolysosome	3/172	10/19520	7.71e-05	0.00701519	0.00568032	FTH1/LRRK2/NCOA4	3
CC	GO:0031838	haptoglobin-hemoglobin complex	3/172	11/19520	0.000105312	0.00718756	0.00581989	HBB/HBA2/HBA1	3
CC	GO:0005833	hemoglobin complex	3/172	12/19520	0.000139507	0.0076171	0.00616769	HBB/HBA2/HBA1	3
CC	GO:0005767	secondary lysosome	3/172	16/19520	0.000346012	0.0134945	0.0109267	FTH1/LRRK2/NCOA4	3
CC	GO:0071682	endocytic vesicle lumen	3/172	20/19520	0.000686365	0.0208198	0.0168581	HBB/HBA2/HBA1	3
CC	GO:0042611	MHC protein complex	3/172	25/19520	0.00134072	0.030703	0.0248607	HLA-C/B2M/HLA-E	3
MF	GO:0140375	immune receptor activity	9/169	136/18337	4.77e-06	0.00185955	0.00154586	CSF3R/CXCR2/FPR1/C5AR1/CXCR1/IL1R2/CSF2RB/FPR2/IL13RA1	9
MF	GO:0019955	cytokine binding	7/169	136/18337	0.000268742	0.013515	0.0112351	ZFP36/CSF3R/CXCR2/CXCR1/GBP1/IL1R2/IL13RA1	7
MF	GO:0004896	cytokine receptor activity	6/169	97/18337	0.00027723	0.013515	0.0112351	CSF3R/CXCR2/CXCR1/IL1R2/CSF2RB/IL13RA1	6
MF	GO:0016209	antioxidant activity	5/169	86/18337	0.00119578	0.034963	0.0290651	PTGS2/SOD2/HBB/HBA2/HBA1	5
MF	GO:0038187	pattern recognition receptor activity	4/169	23/18337	5.38e-05	0.0104854	0.00871661	CLEC7A/LY96/PTAFR/TLR8	4
MF	GO:0019825	oxygen binding	4/169	39/18337	0.00044529	0.0191583	0.0159264	SOD2/HBB/HBA2/HBA1	4
MF	GO:0042287	MHC protein binding	4/169	40/18337	0.000491238	0.0191583	0.0159264	HLA-E/CLEC7A/PILRA/TAP1	4
MF	GO:0004601	peroxidase activity	4/169	53/18337	0.00143438	0.034963	0.0290651	PTGS2/HBB/HBA2/HBA1	4
MF	GO:0016684	oxidoreductase activity, acting on peroxide as acceptor	4/169	57/18337	0.00188054	0.0431418	0.0358642	PTGS2/HBB/HBA2/HBA1	4
MF	GO:0031720	haptoglobin binding	3/169	10/18337	8.8e-05	0.0114402	0.00951036	HBB/HBA2/HBA1	3
MF	GO:0019864	IgG binding	3/169	11/18337	0.000120183	0.0117179	0.00974116	FCGR3B/FCGR3A/FCGR2A	3
MF	GO:0004875	complement receptor activity	3/169	12/18337	0.00015916	0.0124144	0.0103202	FPR1/C5AR1/FPR2	3
MF	GO:0005344	oxygen carrier activity	3/169	14/18337	0.000259786	0.013515	0.0112351	HBB/HBA2/HBA1	3
MF	GO:0042288	MHC class I protein binding	3/169	20/18337	0.000781205	0.0276973	0.023025	HLA-E/PILRA/TAP1	3
MF	GO:0019865	immunoglobulin binding	3/169	24/18337	0.00134998	0.034963	0.0290651	FCGR3B/FCGR3A/FCGR2A	3
MF	GO:0019957	C-C chemokine binding	3/169	24/18337	0.00134998	0.034963	0.0290651	ZFP36/CXCR2/CXCR1	3
MF	GO:0035925	mRNA 3'-UTR AU-rich region binding	3/169	24/18337	0.00134998	0.034963	0.0290651	ZFP36/ZFP36L1/ZFP36L2	3

## Sheet: Neutrophils_down
ONTOLOGY	ID	Description	GeneRatio	BgRatio	pvalue	p.adjust	qvalue	geneID	Count
BP	GO:0006614	SRP-dependent cotranslational protein targeting to membrane	65/283	105/18862	1.09781e-93	3.60193e-90	3.08197e-90	RPL7A/RPL11/RPS3/RPS24/RPLP1/RPL7/RPS8/RPLP2/RPL27/RPS6/RPS27A/RPL23/RPL15/RPL8/RPLP0/RPL31/RPS20/RPL13A/RPS4X/RPS13/SEC63/RPL13/RPS14/RPS15/RPL6/RPL26/RPL5/RPL37A/RPL19/RPL4/RPS28/RPL18A/RPS2/RPL27A/RPL29/RPS23/RPS3A/RPSA/RPL14/RPL9/RPL18/RPL39/RPL30/RPL10A/RPL35/RPS18/RPL23A/RPL10/RPL21/RPS12/RPL3/RPL35A/RPS5/RPL36/RPS16/RPL37/RPS7/RPL12/RPL32/RPL38/RPS29/RPL22/RPS19/RPL24/RPS26	65
CC	GO:0022626	cytosolic ribosome	64/287	107/19520	2.79361e-91	9.80558e-89	7.7339e-89	RPL7A/RPL11/RPS3/RPS24/RPLP1/RPL7/RPS8/RPLP2/RPL27/RPS6/RPS27A/RPL23/RPL15/RPL8/RPLP0/RPL31/RPS20/RPL13A/RPS4X/RPS13/RPL13/RPS14/RPS15/RPL6/RPL26/RPL5/RPL37A/RPL19/RPL4/RPS28/RPL18A/RPS2/RPL27A/RPL29/RPS23/RPS3A/RPSA/RPL14/RPL9/RPL18/RPL39/RPL30/RPL10A/RPL35/RPS18/RPL23A/RPL10/RPL21/RPS12/RPL3/RPL35A/RPS5/RPL36/RPS16/RPL37/RPS7/RPL12/RPL32/RPL38/RPS29/RPL22/RPS19/RPL24/RPS26	64
BP	GO:0006613	cotranslational protein targeting to membrane	65/283	110/18862	1.03824e-91	1.70323e-88	1.45736e-88	RPL7A/RPL11/RPS3/RPS24/RPLP1/RPL7/RPS8/RPLP2/RPL27/RPS6/RPS27A/RPL23/RPL15/RPL8/RPLP0/RPL31/RPS20/RPL13A/RPS4X/RPS13/SEC63/RPL13/RPS14/RPS15/RPL6/RPL26/RPL5/RPL37A/RPL19/RPL4/RPS28/RPL18A/RPS2/RPL27A/RPL29/RPS23/RPS3A/RPSA/RPL14/RPL9/RPL18/RPL39/RPL30/RPL10A/RPL35/RPS18/RPL23A/RPL10/RPL21/RPS12/RPL3/RPL35A/RPS5/RPL36/RPS16/RPL37/RPS7/RPL12/RPL32/RPL38/RPS29/RPL22/RPS19/RPL24/RPS26	65
BP	GO:0000184	nuclear-transcribed mRNA catabolic process, nonsense-mediated decay	66/283	120/18862	3.59954e-90	3.9367e-87	3.36842e-87	RPL7A/RPL11/RPS3/RPS24/RPLP1/RPL7/RPS8/RPLP2/RPL27/RPS6/RPS27A/RPL23/RPL15/RPL8/RPLP0/RPL31/RPS20/RPL13A/RPS4X/RPS13/RPL13/RPS14/RPS15/RPL6/RPL26/RPL5/RPL37A/RPL19/RPL4/RPS28/RPL18A/RPS2/RPL27A/RPL29/RPS23/RPS3A/RPSA/RPL14/RPL9/RPL18/EIF3E/RPL39/RPL30/RPL10A/RPL35/RPS18/RPL23A/RPL10/RPL21/RPS12/RPL3/RPL35A/PABPC1/RPS5/RPL36/RPS16/RPL37/RPS7/RPL12/RPL32/RPL38/RPS29/RPL22/RPS19/RPL24/RPS26	66
BP	GO:0045047	protein targeting to ER	65/283	120/18862	3.6719e-88	3.01188e-85	2.57709e-85	RPL7A/RPL11/RPS3/RPS24/RPLP1/RPL7/RPS8/RPLP2/RPL27/RPS6/RPS27A/RPL23/RPL15/RPL8/RPLP0/RPL31/RPS20/RPL13A/RPS4X/RPS13/SEC63/RPL13/RPS14/RPS15/RPL6/RPL26/RPL5/RPL37A/RPL19/RPL4/RPS28/RPL18A/RPS2/RPL27A/RPL29/RPS23/RPS3A/RPSA/RPL14/RPL9/RPL18/RPL39/RPL30/RPL10A/RPL35/RPS18/RPL23A/RPL10/RPL21/RPS12/RPL3/RPL35A/RPS5/RPL36/RPS16/RPL37/RPS7/RPL12/RPL32/RPL38/RPS29/RPL22/RPS19/RPL24/RPS26	65
BP	GO:0072599	establishment of protein localization to endoplasmic reticulum	65/283	124/18862	7.22782e-87	4.7429e-84	4.05823e-84	RPL7A/RPL11/RPS3/RPS24/RPLP1/RPL7/RPS8/RPLP2/RPL27/RPS6/RPS27A/RPL23/RPL15/RPL8/RPLP0/RPL31/RPS20/RPL13A/RPS4X/RPS13/SEC63/RPL13/RPS14/RPS15/RPL6/RPL26/RPL5/RPL37A/RPL19/RPL4/RPS28/RPL18A/RPS2/RPL27A/RPL29/RPS23/RPS3A/RPSA/RPL14/RPL9/RPL18/RPL39/RPL30/RPL10A/RPL35/RPS18/RPL23A/RPL10/RPL21/RPS12/RPL3/RPL35A/RPS5/RPL36/RPS16/RPL37/RPS7/RPL12/RPL32/RPL38/RPS29/RPL22/RPS19/RPL24/RPS26	65
BP	GO:0006413	translational initiation	70/283	193/18862	2.55302e-79	1.39608e-76	1.19454e-76	RPL7A/RPL11/RPS3/RPS24/RPLP1/RPL7/RPS8/RPLP2/RPL27/RPS6/RPS27A/RPL23/RPL15/RPL8/RPLP0/RPL31/RPS20/RPL13A/RPS4X/RPS13/RPL13/RPS14/RPS15/RPL6/RPL26/RPL5/RPL37A/RPL19/RPL4/RPS28/RPL18A/RPS2/RPL27A/RPL29/RPS23/RPS3A/RPSA/RPL14/RPL9/RPL18/EIF3E/RPL39/RPL30/RPL10A/RPL35/RPS18/RPL23A/RPL10/RPL21/RPS12/RPL3/RPL35A/PABPC1/RPS5/RPL36/EIF3H/RPS16/RPL37/RPS7/RPL12/RPL32/RPL38/RPS29/RPL22/RPS19/EIF3M/NPM1/RPL…	70
BP	GO:0070972	protein localization to endoplasmic reticulum	65/283	152/18862	2.99818e-79	1.40529e-76	1.20243e-76	RPL7A/RPL11/RPS3/RPS24/RPLP1/RPL7/RPS8/RPLP2/RPL27/RPS6/RPS27A/RPL23/RPL15/RPL8/RPLP0/RPL31/RPS20/RPL13A/RPS4X/RPS13/SEC63/RPL13/RPS14/RPS15/RPL6/RPL26/RPL5/RPL37A/RPL19/RPL4/RPS28/RPL18A/RPS2/RPL27A/RPL29/RPS23/RPS3A/RPSA/RPL14/RPL9/RPL18/RPL39/RPL30/RPL10A/RPL35/RPS18/RPL23A/RPL10/RPL21/RPS12/RPL3/RPL35A/RPS5/RPL36/RPS16/RPL37/RPS7/RPL12/RPL32/RPL38/RPS29/RPL22/RPS19/RPL24/RPS26	65
CC	GO:0044391	ribosomal subunit	66/287	187/19520	3.09142e-74	5.42544e-72	4.27917e-72	RPL7A/RPL11/RPS3/RPS24/RPLP1/RPL7/RPS8/RPLP2/RPL27/RPS6/RPS27A/RPL23/RPL15/RACK1/RPL8/RPLP0/RPL31/RPS20/RPL13A/RPS4X/RPS13/RPL13/RPS14/RPS15/RPL6/RPL26/RPL5/RPL37A/RPL19/RPL4/RPS28/RPL18A/RPS2/RPL27A/RPL29/RPS23/RPS3A/RPSA/RPL14/RPL9/RPL18/MRPL51/RPL39/RPL30/RPL10A/RPL35/RPS18/RPL23A/RPL10/RPL21/RPS12/RPL3/RPL35A/RPS5/RPL36/RPS16/RPL37/RPS7/RPL12/RPL32/RPL38/RPS29/RPL22/RPS19/RPL24/RPS26	66
BP	GO:0019083	viral transcription	65/283	180/18862	2.39552e-73	9.82462e-71	8.40638e-71	RPL7A/RPL11/RPS3/RPS24/RPLP1/RPL7/RPS8/RPLP2/RPL27/RPS6/RPS27A/RPL23/RPL15/RPL8/RPLP0/RPL31/RPS20/RPL13A/RPS4X/RPS13/RPL13/RPS14/RPS15/RPL6/RPL26/RPL5/RPL37A/RPL19/RPL4/RPS28/RPL18A/RPS2/RPL27A/RPL29/RPS23/RPS3A/RPSA/RPL14/RPL9/RPL18/RPL39/RPL30/RPL10A/RPL35/RPS18/RPL23A/RPL10/NUCKS1/RPL21/RPS12/RPL3/RPL35A/RPS5/RPL36/RPS16/RPL37/RPS7/RPL12/RPL32/RPL38/RPS29/RPL22/RPS19/RPL24/RPS26	65
BP	GO:0019080	viral gene expression	66/283	198/18862	8.9821e-72	3.27448e-69	2.80179e-69	RPL7A/RPL11/RPS3/RPS24/RPLP1/RPL7/RPS8/RPLP2/RPL27/RPS6/RPS27A/RPL23/RPL15/RPL8/RPLP0/RPL31/RPS20/RPL13A/RPS4X/RPS13/RPL13/RPS14/RPS15/RPL6/RPL26/RPL5/RPL37A/RPL19/RPL4/RPS28/RPL18A/RPS2/RPL27A/RPL29/RPS23/RPS3A/RPSA/RPL14/RPL9/RPL18/RPL39/RPL30/RPL10A/RPL35/RPS18/RPL23A/RPL10/NUCKS1/RPL21/RPS12/RPL3/RPL35A/RPS5/RPL36/RPS16/RPL37/RPS7/RPL12/RPL32/RPL38/RPS29/RPL22/RPS19/RPL24/RPS26/EIF3F	66
MF	GO:0003735	structural constituent of ribosome	65/289	180/18337	6.53287e-72	3.34483e-69	2.87446e-69	RPL7A/RPL11/RPS3/RPS24/RPLP1/RPL7/RPS8/RPLP2/RPL27/RPS6/RPS27A/RPL23/RPL15/RPL8/RPLP0/RPL31/RPS20/RPL13A/RPS4X/RPS13/RPL13/RPS14/RPS15/RPL6/RPL26/RPL5/RPL37A/RPL19/RPL4/RPS28/RPL18A/RPS2/RPL27A/RPL29/RPS23/RPS3A/RPSA/RPL14/RPL9/RPL18/MRPL51/RPL39/RPL30/RPL10A/RPL35/RPS18/RPL23A/RPL10/RPL21/RPS12/RPL3/RPL35A/RPS5/RPL36/RPS16/RPL37/RPS7/RPL12/RPL32/RPL38/RPS29/RPL22/RPS19/RPL24/RPS26	65
BP	GO:0006612	protein targeting to membrane	67/283	211/18862	3.08234e-71	1.01132e-68	8.65327e-69	STOM/RPL7A/RPL11/RPS3/RPS24/RPLP1/RPL7/RPS8/RPLP2/RPL27/RPS6/RPS27A/RPL23/RPL15/RPL8/RPLP0/RPL31/RPS20/RPL13A/RPS4X/ITGAM/RPS13/SEC63/RPL13/RPS14/RPS15/RPL6/RPL26/RPL5/RPL37A/RPL19/RPL4/RPS28/RPL18A/RPS2/RPL27A/RPL29/RPS23/RPS3A/RPSA/RPL14/RPL9/RPL18/RPL39/RPL30/RPL10A/RPL35/RPS18/RPL23A/RPL10/RPL21/RPS12/RPL3/RPL35A/RPS5/RPL36/RPS16/RPL37/RPS7/RPL12/RPL32/RPL38/RPS29/RPL22/RPS19/RPL24/RPS26	67
CC	GO:0005840	ribosome	69/287	243/19520	4.05193e-70	4.74076e-68	3.73915e-68	RPL7A/RPL11/RPS3/RPS24/RPLP1/RPL7/RPS8/RPLP2/RPL27/RPS6/RPS27A/RPL23/RPL15/RACK1/RPL8/RPLP0/RPL31/RPS20/RPL13A/RPS4X/RPS13/RPL13/RPS14/RPS15/RPL6/RPL26/RPL5/RPL37A/RPL19/RPL4/RPS28/BTF3/RPL18A/RPS2/RPL27A/RPL29/RPS23/RPS3A/RPSA/RPL14/RPL9/RPL18/EEF2/MRPL51/RPL39/RPL30/RPL10A/RPL35/RPS18/RPL23A/RPL10/RPL21/RPS12/RPL3/RPL35A/RPS5/RPL36/EIF3H/RPS16/RPL37/RPS7/RPL12/RPL32/RPL38/RPS29/RPL22/RPS19/RPL2…	69
BP	GO:0000956	nuclear-transcribed mRNA catabolic process	66/283	208/18862	4.04105e-70	1.20534e-67	1.03134e-67	RPL7A/RPL11/RPS3/RPS24/RPLP1/RPL7/RPS8/RPLP2/RPL27/RPS6/RPS27A/RPL23/RPL15/RPL8/RPLP0/RPL31/RPS20/RPL13A/RPS4X/RPS13/RPL13/RPS14/RPS15/RPL6/RPL26/RPL5/RPL37A/RPL19/RPL4/RPS28/RPL18A/RPS2/RPL27A/RPL29/RPS23/RPS3A/RPSA/RPL14/RPL9/RPL18/EIF3E/RPL39/RPL30/RPL10A/RPL35/RPS18/RPL23A/RPL10/RPL21/RPS12/RPL3/RPL35A/PABPC1/RPS5/RPL36/RPS16/RPL37/RPS7/RPL12/RPL32/RPL38/RPS29/RPL22/RPS19/RPL24/RPS26	66
CC	GO:0022625	cytosolic large ribosomal subunit	41/287	57/19520	1.7968e-63	1.57669e-61	1.24357e-61	RPL7A/RPL11/RPLP1/RPL7/RPLP2/RPL27/RPL23/RPL15/RPL8/RPLP0/RPL31/RPL13A/RPL13/RPL6/RPL26/RPL5/RPL37A/RPL19/RPL4/RPL18A/RPL27A/RPL29/RPL14/RPL9/RPL18/RPL39/RPL30/RPL10A/RPL35/RPL23A/RPL10/RPL21/RPL3/RPL35A/RPL36/RPL37/RPL12/RPL32/RPL38/RPL22/RPL24	41
BP	GO:0090150	establishment of protein localization to membrane	72/283	354/18862	2.75009e-61	7.51919e-59	6.43375e-59	CD24/STOM/RPL7A/RPL11/RPS3/RPS24/RPLP1/RPL7/RPS8/RPLP2/RPL27/RPS6/RPS27A/RPL23/RPL15/RACK1/RPL8/RPLP0/RPL31/RPS20/RPL13A/RPS4X/ITGAM/RPS13/SEC63/RPL13/RPS14/RPS15/RPL6/RPL26/RPL5/RPL37A/RPL19/RPL4/RPS28/RPL18A/RPS2/RPL27A/RPL29/RPS23/RAB31/RPS3A/RPSA/RPL14/RPL9/RPL18/RPL39/RPL30/RPL10A/YWHAH/RPL35/RPS18/RPL23A/RPL10/RPL21/RPS12/RPL3/RPL35A/EMC10/RPS5/RPL36/RPS16/RPL37/RPS7/RPL12/RPL32/RPL38/RPS29…	72
BP	GO:0006402	mRNA catabolic process	70/283	375/18862	8.9597e-57	2.26129e-54	1.93486e-54	RPL7A/RPL11/RPS3/RPS24/RPLP1/RPL7/RPS8/RPLP2/RPL27/RPS6/RPS27A/RPL23/RPL15/RPL8/RPLP0/RPL31/RPS20/RPL13A/RPS4X/RPS13/RPL13/RPS14/RPS15/RPL6/RPL26/RPL5/RPL37A/RPL19/RPL4/RPS28/RPL18A/RPS2/RPL27A/RPL29/RPS23/RPS3A/RPSA/RPL14/RPL9/RPL18/EIF3E/RPL39/RPL30/RPL10A/RPL35/RNH1/RPS18/RPL23A/RPL10/RPL21/RPS12/RPL3/RPL35A/PABPC1/MAPK14/TAF15/RPS5/RPL36/RPS16/RPL37/RPS7/RPL12/RPL32/RPL38/RPS29/RPL22/RPS19/NP…	70
BP	GO:0006401	RNA catabolic process	72/283	414/18862	3.63845e-56	8.52696e-54	7.29605e-54	RNASE3/RPL7A/RPL11/RPS3/RPS24/RPLP1/RPL7/RPS8/RPLP2/RPL27/RPS6/RPS27A/RPL23/RPL15/RNASE2/RPL8/RPLP0/RPL31/RPS20/RPL13A/RPS4X/RPS13/RPL13/RPS14/RPS15/RPL6/RPL26/RPL5/RPL37A/RPL19/RPL4/RPS28/RPL18A/RPS2/RPL27A/RPL29/RPS23/RPS3A/RPSA/RPL14/RPL9/RPL18/EIF3E/RPL39/RPL30/RPL10A/RPL35/RNH1/RPS18/RPL23A/RPL10/RPL21/RPS12/RPL3/RPL35A/PABPC1/MAPK14/TAF15/RPS5/RPL36/RPS16/RPL37/RPS7/RPL12/RPL32/RPL38/RPS29/…	72
BP	GO:0043312	neutrophil degranulation	76/283	485/18862	6.52351e-56	1.42691e-53	1.22093e-53	S100P/FCN1/BPI/OLFM4/ARG1/LCN2/LTF/CYBB/RETN/CEACAM8/MMP8/STOM/LYZ/CAMP/PGLYRP1/CRISP3/ABCA13/TCN1/GPI/LTA4H/HK3/ANXA3/PKM/MCEMP1/CTSD/CPNE3/RNASE3/OLR1/LGALS3/HP/LAIR1/CEACAM1/MS4A3/PLAC8/S100A9/SLPI/S100A8/CHI3L1/EEF1A1/GYG1/ATP8B4/ALDH3B1/PRAM1/GRN/RNASE2/CEACAM6/ORM1/SERPINB1/GSN/ITGAM/SLC2A5/GSTP1/AZU1/ENPP4/RAB27A/TMEM63A/RAB31/VAT1/EEF2/DEFA4/VAMP8/CYSTM1/LAMTOR1/MAPK14/ELANE/AGPAT2/S100A1…	76
BP	GO:0002283	neutrophil activation involved in immune response	76/283	488/18862	1.04953e-55	2.15218e-53	1.8415e-53	S100P/FCN1/BPI/OLFM4/ARG1/LCN2/LTF/CYBB/RETN/CEACAM8/MMP8/STOM/LYZ/CAMP/PGLYRP1/CRISP3/ABCA13/TCN1/GPI/LTA4H/HK3/ANXA3/PKM/MCEMP1/CTSD/CPNE3/RNASE3/OLR1/LGALS3/HP/LAIR1/CEACAM1/MS4A3/PLAC8/S100A9/SLPI/S100A8/CHI3L1/EEF1A1/GYG1/ATP8B4/ALDH3B1/PRAM1/GRN/RNASE2/CEACAM6/ORM1/SERPINB1/GSN/ITGAM/SLC2A5/GSTP1/AZU1/ENPP4/RAB27A/TMEM63A/RAB31/VAT1/EEF2/DEFA4/VAMP8/CYSTM1/LAMTOR1/MAPK14/ELANE/AGPAT2/S100A1…	76
BP	GO:0002446	neutrophil mediated immunity	76/283	499/18862	5.83066e-55	1.12532e-52	9.62872e-53	S100P/FCN1/BPI/OLFM4/ARG1/LCN2/LTF/CYBB/RETN/CEACAM8/MMP8/STOM/LYZ/CAMP/PGLYRP1/CRISP3/ABCA13/TCN1/GPI/LTA4H/HK3/ANXA3/PKM/MCEMP1/CTSD/CPNE3/RNASE3/OLR1/LGALS3/HP/LAIR1/CEACAM1/MS4A3/PLAC8/S100A9/SLPI/S100A8/CHI3L1/EEF1A1/GYG1/ATP8B4/ALDH3B1/PRAM1/GRN/RNASE2/CEACAM6/ORM1/SERPINB1/GSN/ITGAM/SLC2A5/GSTP1/AZU1/ENPP4/RAB27A/TMEM63A/RAB31/VAT1/EEF2/DEFA4/VAMP8/CYSTM1/LAMTOR1/MAPK14/ELANE/AGPAT2/S100A1…	76
BP	GO:0042119	neutrophil activation	76/283	500/18862	6.79937e-55	1.23937e-52	1.06046e-52	S100P/FCN1/BPI/OLFM4/ARG1/LCN2/LTF/CYBB/RETN/CEACAM8/MMP8/STOM/LYZ/CAMP/PGLYRP1/CRISP3/ABCA13/TCN1/GPI/LTA4H/HK3/ANXA3/PKM/MCEMP1/CTSD/CPNE3/RNASE3/OLR1/LGALS3/HP/LAIR1/CEACAM1/MS4A3/PLAC8/S100A9/SLPI/S100A8/CHI3L1/EEF1A1/GYG1/ATP8B4/ALDH3B1/PRAM1/GRN/RNASE2/CEACAM6/ORM1/SERPINB1/GSN/ITGAM/SLC2A5/GSTP1/AZU1/ENPP4/RAB27A/TMEM63A/RAB31/VAT1/EEF2/DEFA4/VAMP8/CYSTM1/LAMTOR1/MAPK14/ELANE/AGPAT2/S100A1…	76
BP	GO:0006605	protein targeting	72/283	441/18862	3.87823e-54	6.69708e-52	5.73032e-52	STOM/TSPO/RPL7A/RPL11/RPS3/RPS24/RPLP1/RPL7/RPS8/RPLP2/RPL27/SCP2/RPS6/RPS27A/RPL23/RPL15/RPL8/RPLP0/RPL31/RPS20/RPL13A/RPS4X/ITGAM/RPS13/SEC63/SORT1/RPL13/RPS14/RPS15/RPL6/RPL26/RPL5/RPL37A/RPL19/RPL4/RPS28/RPL18A/RPS2/RPL27A/RPL29/RAB27A/RPS23/RPS3A/RPSA/RPL14/RPL9/RPL18/RPL39/RPL30/RPL10A/RPL35/SLC25A6/RPS18/RPL23A/RPL10/RPL21/RPS12/RPL3/RPL35A/RPS5/RPL36/RPS16/RPL37/RPS7/RPL12/RPL32/RPL38/RPS…	72
CC	GO:0015934	large ribosomal subunit	42/287	115/19520	9.01595e-48	6.32919e-46	4.99199e-46	RPL7A/RPL11/RPLP1/RPL7/RPLP2/RPL27/RPL23/RPL15/RPL8/RPLP0/RPL31/RPL13A/RPL13/RPL6/RPL26/RPL5/RPL37A/RPL19/RPL4/RPL18A/RPL27A/RPL29/RPL14/RPL9/RPL18/MRPL51/RPL39/RPL30/RPL10A/RPL35/RPL23A/RPL10/RPL21/RPL3/RPL35A/RPL36/RPL37/RPL12/RPL32/RPL38/RPL22/RPL24	42
BP	GO:0002181	cytoplasmic translation	35/283	102/18862	1.81635e-38	2.97971e-36	2.54958e-36	PKM/RPL11/RPLP1/RPLP2/RPL15/RPL8/RPLP0/RPL31/RPL13A/RPL6/RPL26/RPL19/RPS28/RPL18A/RPL29/RPS23/RPSA/RPL9/RPL18/EIF3E/EEF2/RPL39/RPL30/RPL10A/RPL35A/RPL36/EIF3H/RPL32/RPL38/RPS29/RPL22/EIF3M/RPL24/RPS26/EIF3F	35
CC	GO:0042581	specific granule	38/287	160/19520	3.61628e-35	2.11552e-33	1.66857e-33	BPI/OLFM4/ARG1/LCN2/LTF/CYBB/RETN/CEACAM8/MMP8/STOM/LYZ/CAMP/PGLYRP1/CRISP3/TCN1/ANXA3/MCEMP1/CTSD/OLR1/HP/LAIR1/CEACAM1/MS4A3/SLPI/CHI3L1/ATP8B4/ALDH3B1/ORM1/ITGAM/SLC2A5/RAB27A/TMEM63A/DEFA4/VAMP8/LAMTOR1/ELANE/AGPAT2/CLEC4D	38
CC	GO:0034774	secretory granule lumen	48/287	322/19520	3.04231e-34	1.5255e-32	1.2032e-32	S100P/FCN1/BPI/OLFM4/ARG1/LCN2/LTF/RETN/MMP8/LYZ/CAMP/PGLYRP1/CRISP3/TCN1/GPI/HK3/PKM/CTSD/RNASE3/HP/APP/PLAC8/S100A9/SLPI/S100A8/DEFA3/CHI3L1/EEF1A1/GYG1/GRN/RNASE2/ORM1/SERPINB1/GSN/GSTP1/AZU1/RAB27A/VAT1/EEF2/DEFA4/MAPK14/ELANE/S100A12/PPIA/PADI2/HSP90AB1/TUBB/ANXA2	48
CC	GO:0060205	cytoplasmic vesicle lumen	48/287	326/19520	5.49551e-34	2.41115e-32	1.90173e-32	S100P/FCN1/BPI/OLFM4/ARG1/LCN2/LTF/RETN/MMP8/LYZ/CAMP/PGLYRP1/CRISP3/TCN1/GPI/HK3/PKM/CTSD/RNASE3/HP/APP/PLAC8/S100A9/SLPI/S100A8/DEFA3/CHI3L1/EEF1A1/GYG1/GRN/RNASE2/ORM1/SERPINB1/GSN/GSTP1/AZU1/RAB27A/VAT1/EEF2/DEFA4/MAPK14/ELANE/S100A12/PPIA/PADI2/HSP90AB1/TUBB/ANXA2	48
CC	GO:0031983	vesicle lumen	48/287	328/19520	7.36252e-34	2.87138e-32	2.26473e-32	S100P/FCN1/BPI/OLFM4/ARG1/LCN2/LTF/RETN/MMP8/LYZ/CAMP/PGLYRP1/CRISP3/TCN1/GPI/HK3/PKM/CTSD/RNASE3/HP/APP/PLAC8/S100A9/SLPI/S100A8/DEFA3/CHI3L1/EEF1A1/GYG1/GRN/RNASE2/ORM1/SERPINB1/GSN/GSTP1/AZU1/RAB27A/VAT1/EEF2/DEFA4/MAPK14/ELANE/S100A12/PPIA/PADI2/HSP90AB1/TUBB/ANXA2	48
CC	GO:0042788	polysomal ribosome	22/287	32/19520	1.20828e-33	4.24107e-32	3.34504e-32	RPL7A/RPL11/RPL8/RPL31/RPL6/RPL19/RPS28/BTF3/RPL18A/RPS23/RPL18/EEF2/RPL39/RPL30/RPL10A/RPL36/EIF3H/RPL32/RPL38/RPS29/RPL24/RPS26	22
CC	GO:0030055	cell-substrate junction	50/287	423/19520	9.75918e-31	3.11406e-29	2.45614e-29	ANXA1/CPNE3/RPL7A/RPS3/RPLP1/RPL7/RPS8/RPLP2/RPL27/COL17A1/RPL23/RPL8/RPLP0/RPL31/RPL13A/GSN/RPS4X/RPS13/RPS14/RPS15/RPL6/RPL5/RPL37A/RPL19/RPL4/RPS2/ANXA6/RPS3A/RPL9/RPL18/LIMS1/RPL30/RPL10A/PFN1/RPS18/PDCD6IP/RPL3/PABPC1/RPS5/RPS16/RPS7/CFL1/RPL12/RPL38/RPS29/RPL22/RPS19/NPM1/PPIA/ACTG1	50
CC	GO:0022627	cytosolic small ribosomal subunit	23/287	46/19520	1.76887e-30	5.17393e-29	4.0808e-29	RPS3/RPS24/RPS8/RPS6/RPS27A/RPS20/RPS4X/RPS13/RPS14/RPS15/RPS28/RPS2/RPS23/RPS3A/RPSA/RPS18/RPS12/RPS5/RPS16/RPS7/RPS29/RPS19/RPS26	23
CC	GO:0005925	focal adhesion	49/287	416/19520	4.74005e-30	1.27981e-28	1.00942e-28	ANXA1/CPNE3/RPL7A/RPS3/RPLP1/RPL7/RPS8/RPLP2/RPL27/RPL23/RPL8/RPLP0/RPL31/RPL13A/GSN/RPS4X/RPS13/RPS14/RPS15/RPL6/RPL5/RPL37A/RPL19/RPL4/RPS2/ANXA6/RPS3A/RPL9/RPL18/LIMS1/RPL30/RPL10A/PFN1/RPS18/PDCD6IP/RPL3/PABPC1/RPS5/RPS16/RPS7/CFL1/RPL12/RPL38/RPS29/RPL22/RPS19/NPM1/PPIA/ACTG1	49
CC	GO:0005844	polysome	25/287	68/19520	8.01461e-29	2.00938e-27	1.58484e-27	RPL7A/RPL11/RPS3/RPS6/RPL8/RPL31/RPS4X/RPL6/RPL19/RPS28/BTF3/RPL18A/RPS23/RPL18/EEF2/RPL39/RPL30/RPL10A/RPL36/EIF3H/RPL32/RPL38/RPS29/RPL24/RPS26	25
CC	GO:0015935	small ribosomal subunit	24/287	74/19520	3.58739e-26	8.3945e-25	6.62094e-25	RPS3/RPS24/RPS8/RPS6/RPS27A/RACK1/RPS20/RPS4X/RPS13/RPS14/RPS15/RPS28/RPS2/RPS23/RPS3A/RPSA/RPS18/RPS12/RPS5/RPS16/RPS7/RPS29/RPS19/RPS26	24
CC	GO:0070820	tertiary granule	31/287	164/19520	1.43781e-25	3.1542e-24	2.48779e-24	OLFM4/LTF/CYBB/CEACAM8/MMP8/STOM/LYZ/CAMP/PGLYRP1/CRISP3/TCN1/LTA4H/MCEMP1/CTSD/OLR1/LGALS3/HP/LAIR1/CEACAM1/ATP8B4/ORM1/ITGAM/ENPP4/TMEM63A/VAMP8/CYSTM1/LAMTOR1/SVIP/CLEC4D/CST3/MMP9	31
CC	GO:0035580	specific granule lumen	20/287	62/19520	6.0617e-22	1.25156e-20	9.87138e-21	BPI/OLFM4/ARG1/LCN2/LTF/RETN/MMP8/LYZ/CAMP/PGLYRP1/CRISP3/TCN1/CTSD/HP/SLPI/CHI3L1/ORM1/RAB27A/DEFA4/ELANE	20
BP	GO:0022613	ribonucleoprotein complex biogenesis	39/283	473/18862	3.86009e-18	6.03093e-16	5.16033e-16	RPL7A/RPL11/RPS24/NSUN5/RPL7/RPS8/RPL27/RPS6/RPLP0/RPL13A/RPS14/RPS15/RPL6/RPL26/RPL5/RPS28/RPS2/RPSA/RPL14/NOP53/EIF3E/RPL10A/RPL35/RPL23A/RPL10/RPL3/RPL35A/RPS5/EIF3H/RPS16/RPS7/RPL38/RPS19/EIF3M/NPM1/RPL24/EIF3F/SRSF6/HSP90AB1	39
BP	GO:0042254	ribosome biogenesis	32/283	307/18862	5.46842e-18	8.1554e-16	6.97812e-16	RPL7A/RPL11/RPS24/NSUN5/RPL7/RPS8/RPL27/RPS6/RPLP0/RPS14/RPS15/RPL6/RPL26/RPL5/RPS28/RPS2/RPSA/RPL14/NOP53/RPL10A/RPL35/RPL23A/RPL10/RPL3/RPL35A/RPS5/RPS16/RPS7/RPL38/RPS19/NPM1/RPL24	32
MF	GO:0019843	rRNA binding	18/289	64/18337	3.97778e-18	1.01831e-15	8.75112e-16	RPL11/RPS3/RPL23/RPL8/RPLP0/RPS4X/RPS13/RPS14/RPL5/NOP53/RPL9/EEF2/RPS18/RPL23A/RPL3/RPS5/RPL37/RPL12	18
CC	GO:0005766	primary lysosome	23/287	155/19520	8.54739e-17	1.57902e-15	1.24541e-15	BPI/ARG1/RETN/CEACAM8/STOM/LYZ/ABCA13/CPNE3/RNASE3/PLAC8/DEFA3/GRN/RNASE2/CEACAM6/AZU1/VAT1/DEFA4/VAMP8/LAMTOR1/ELANE/PADI2/TUBB/ANXA2	23
CC	GO:0042582	azurophil granule	23/287	155/19520	8.54739e-17	1.57902e-15	1.24541e-15	BPI/ARG1/RETN/CEACAM8/STOM/LYZ/ABCA13/CPNE3/RNASE3/PLAC8/DEFA3/GRN/RNASE2/CEACAM6/AZU1/VAT1/DEFA4/VAMP8/LAMTOR1/ELANE/PADI2/TUBB/ANXA2	23
BP	GO:0042273	ribosomal large subunit biogenesis	18/283	72/18862	1.72983e-17	2.46765e-15	2.11143e-15	RPL7A/RPL11/RPL7/RPLP0/RPL6/RPL26/RPL5/RPL14/NOP53/RPL10A/RPL35/RPL23A/RPL10/RPL3/RPL35A/RPL38/NPM1/RPL24	18
BP	GO:0042255	ribosome assembly	17/283	64/18862	4.48042e-17	6.1251e-15	5.24091e-15	RPL11/RPLP0/RPS14/RPS15/RPL6/RPL5/RPS28/RPSA/NOP53/RPL23A/RPL10/RPL3/RPS5/RPL38/RPS19/NPM1/RPL24	17
CC	GO:0035579	specific granule membrane	17/287	91/19520	1.88928e-14	3.31569e-13	2.61516e-13	CYBB/CEACAM8/STOM/MCEMP1/OLR1/LAIR1/CEACAM1/MS4A3/ATP8B4/ALDH3B1/ITGAM/SLC2A5/TMEM63A/VAMP8/LAMTOR1/AGPAT2/CLEC4D	17
CC	GO:1904724	tertiary granule lumen	14/287	55/19520	4.07863e-14	6.81714e-13	5.37684e-13	OLFM4/LTF/MMP8/LYZ/CAMP/PGLYRP1/CRISP3/TCN1/LTA4H/CTSD/HP/ORM1/CST3/MMP9	14
CC	GO:0030667	secretory granule membrane	27/287	305/19520	8.58602e-14	1.36986e-12	1.08044e-12	CYBB/CEACAM8/STOM/ABCA13/MCEMP1/CPNE3/OLR1/LGALS3/LAIR1/CEACAM1/MS4A3/ATP8B4/ALDH3B1/CEACAM6/ITGAM/SLC2A5/AZU1/ENPP4/RAB27A/TMEM63A/RAB31/VAMP8/CYSTM1/LAMTOR1/AGPAT2/SVIP/CLEC4D	27
BP	GO:0019730	antimicrobial humoral response	20/283	142/18862	3.71476e-14	4.87525e-12	4.17148e-12	BPI/LCN2/LTF/LYZ/CAMP/PGLYRP1/GAPDH/RNASE3/S100A9/SLPI/S100A8/DEFA3/AZU1/DEFA4/RPL39/RPL30/ELANE/RPS19/S100A12/HMGN2	20
CC	GO:0070821	tertiary granule membrane	14/287	73/19520	2.73426e-12	4.17272e-11	3.29112e-11	CYBB/CEACAM8/STOM/MCEMP1/OLR1/LAIR1/CEACAM1/ATP8B4/ITGAM/TMEM63A/VAMP8/CYSTM1/SVIP/CLEC4D	14
BP	GO:0022618	ribonucleoprotein complex assembly	23/283	224/18862	4.26125e-13	5.37737e-11	4.60112e-11	RPL11/RPLP0/RPL13A/RPS14/RPS15/RPL6/RPL5/RPS28/RPSA/NOP53/EIF3E/RPL23A/RPL10/RPL3/RPS5/EIF3H/RPL38/RPS19/EIF3M/RPL24/EIF3F/SRSF6/HSP90AB1	23
CC	GO:0101002	ficolin-1-rich granule	20/287	185/19520	4.08174e-12	5.96954e-11	4.70832e-11	FCN1/GPI/LTA4H/HK3/PKM/CTSD/LGALS3/EEF1A1/GYG1/GSN/GSTP1/ENPP4/EEF2/LAMTOR1/MAPK14/PPIA/CLEC4D/CST3/HSP90AB1/MMP9	20
CC	GO:0035578	azurophil granule lumen	15/287	91/19520	4.53445e-12	6.36637e-11	5.02131e-11	BPI/ARG1/RETN/LYZ/RNASE3/PLAC8/DEFA3/GRN/RNASE2/AZU1/VAT1/ELANE/PADI2/TUBB/ANXA2	15
BP	GO:0071826	ribonucleoprotein complex subunit organization	23/283	231/18862	8.16864e-13	9.92641e-11	8.49347e-11	RPL11/RPLP0/RPL13A/RPS14/RPS15/RPL6/RPL5/RPS28/RPSA/NOP53/EIF3E/RPL23A/RPL10/RPL3/RPS5/EIF3H/RPL38/RPS19/EIF3M/RPL24/EIF3F/SRSF6/HSP90AB1	23
BP	GO:0031640	killing of cells of other organism	14/283	67/18862	1.02094e-12	1.19632e-10	1.02363e-10	ARG1/LTF/LYZ/CAMP/PGLYRP1/GAPDH/DEFA3/AZU1/DEFA4/RPL30/ELANE/RPS19/S100A12/HMGN2	14
BP	GO:0001906	cell killing	20/283	179/18862	3.13799e-12	3.55026e-10	3.03776e-10	ARG1/LTF/LYZ/CAMP/PGLYRP1/GAPDH/CEACAM1/DEFA3/ITGAM/AZU1/RAB27A/DEFA4/RPL30/ELANE/RPS19/S100A12/HMGN2/HLA-DRA/HSP90AB1/TUBB	20
BP	GO:0006364	rRNA processing	22/283	228/18862	4.90715e-12	5.36678e-10	4.59206e-10	RPL7A/RPL11/RPS24/NSUN5/RPL7/RPS8/RPL27/RPS6/RPS14/RPS15/RPL26/RPL5/RPS28/RPS2/RPL14/NOP53/RPL10A/RPL35/RPL35A/RPS16/RPS7/RPS19	22
BP	GO:0000027	ribosomal large subunit assembly	10/283	28/18862	5.10126e-12	5.3991e-10	4.61971e-10	RPL11/RPLP0/RPL6/RPL5/NOP53/RPL23A/RPL10/RPL3/RPL38/RPL24	10
CC	GO:1904813	ficolin-1-rich granule lumen	16/287	124/19520	4.11047e-11	5.54913e-10	4.37674e-10	FCN1/GPI/LTA4H/HK3/PKM/CTSD/EEF1A1/GYG1/GSN/GSTP1/EEF2/MAPK14/PPIA/CST3/HSP90AB1/MMP9	16
BP	GO:0061844	antimicrobial humoral immune response mediated by antimicrobial peptide	14/283	78/18862	9.2163e-12	9.44959e-10	8.08549e-10	LTF/CAMP/PGLYRP1/GAPDH/RNASE3/S100A9/DEFA3/DEFA4/RPL39/RPL30/ELANE/RPS19/S100A12/HMGN2	14
BP	GO:0016072	rRNA metabolic process	22/283	238/18862	1.15468e-11	1.14803e-09	9.82308e-10	RPL7A/RPL11/RPS24/NSUN5/RPL7/RPS8/RPL27/RPS6/RPS14/RPS15/RPL26/RPL5/RPS28/RPS2/RPL14/NOP53/RPL10A/RPL35/RPL35A/RPS16/RPS7/RPS19	22
CC	GO:0005775	vacuolar lumen	18/287	173/19520	9.4394e-11	1.22712e-09	9.6786e-10	BPI/ARG1/RETN/LYZ/CTSD/RNASE3/PLAC8/DEFA3/GYG1/GRN/RNASE2/AZU1/VAT1/ELANE/VCAN/PADI2/TUBB/ANXA2	18
BP	GO:0042274	ribosomal small subunit biogenesis	13/283	75/18862	8.18471e-11	7.89825e-09	6.75809e-09	RPS24/RPS8/RPS6/RPS14/RPS15/RPS28/RPSA/RPS5/RPS16/RPS7/RPL38/RPS19/NPM1	13
BP	GO:0042742	defense response to bacterium	25/283	344/18862	8.46585e-11	7.93613e-09	6.7905e-09	BPI/LCN2/LTF/LYZ/CAMP/PGLYRP1/CEBPE/ANXA3/RNASE3/HP/PLAC8/S100A9/SLPI/S100A8/DEFA3/GRN/SPN/AZU1/HMGB2/DEFA4/RPL39/RPL30/ELANE/RPS19/S100A12	25
CC	GO:0005791	rough endoplasmic reticulum	12/287	75/19520	9.29209e-10	1.16483e-08	9.1873e-09	CYBB/PKM/APP/RPL27/SEC63/RPL6/RPL4/RPS28/RPS23/RPL18/RPS29/RPS26	12
MF	GO:0045296	cadherin binding	25/289	332/18337	1.11687e-10	1.90612e-08	1.63808e-08	S100P/OLFM4/ENO1/PKM/CAPG/LDHA/ANXA1/RPL7A/RPL15/RACK1/CLINT1/RPL6/RPS2/RPL29/RPL14/EIF3E/EEF2/EEF1D/PFN1/RPL23A/ARGLU1/RPL24/RPS26/HSP90AB1/ANXA2	25
BP	GO:0050832	defense response to fungus	9/283	39/18862	4.84897e-09	4.4193e-07	3.78135e-07	ARG1/LTF/GAPDH/S100A9/S100A8/DEFA3/DEFA4/ELANE/S100A12	9
BP	GO:0050829	defense response to Gram-negative bacterium	12/283	85/18862	5.12095e-09	4.54104e-07	3.88551e-07	BPI/LTF/LYZ/CAMP/RNASE3/DEFA3/AZU1/HMGB2/DEFA4/RPL30/ELANE/RPS19	12
BP	GO:0000028	ribosomal small subunit assembly	7/283	21/18862	1.54386e-08	1.333e-06	1.14057e-06	RPS14/RPS15/RPS28/RPSA/RPS5/RPL38/RPS19	7
BP	GO:0006959	humoral immune response	23/283	380/18862	1.63564e-08	1.37603e-06	1.17739e-06	FCN1/BPI/LCN2/LTF/LYZ/CAMP/PGLYRP1/GPI/GAPDH/RNASE3/S100A9/SLPI/S100A8/DEFA3/AZU1/RGCC/DEFA4/RPL39/RPL30/ELANE/RPS19/S100A12/HMGN2	23
BP	GO:0034470	ncRNA processing	23/283	400/18862	4.21214e-08	3.455e-06	2.95625e-06	RPL7A/RPL11/RPS24/NSUN5/RPL7/RPS8/RPL27/RPS6/RPS14/RPS15/RPL26/RPL5/RPS28/RPS2/RPL14/NOP53/RPL10A/HNRNPA2B1/RPL35/RPL35A/RPS16/RPS7/RPS19	23
BP	GO:0009620	response to fungus	9/283	53/18862	8.43848e-08	6.75284e-06	5.77803e-06	ARG1/LTF/GAPDH/S100A9/S100A8/DEFA3/DEFA4/ELANE/S100A12	9
CC	GO:0005753	mitochondrial proton-transporting ATP synthase complex	6/287	22/19520	5.86892e-07	7.10342e-06	5.60264e-06	ATP5MC3/ATP5MC2/ATP5F1A/ATP5MG/ATP5PD/ATP5F1D	6
BP	GO:0002227	innate immune response in mucosa	7/283	27/18862	1.09151e-07	8.5268e-06	7.29591e-06	LTF/CAMP/RNASE3/DEFA3/RNASE2/DEFA4/RPL39	7
CC	GO:0045259	proton-transporting ATP synthase complex	6/287	23/19520	7.84265e-07	9.1759e-06	7.23725e-06	ATP5MC3/ATP5MC2/ATP5F1A/ATP5MG/ATP5PD/ATP5F1D	6
MF	GO:0048306	calcium-dependent protein binding	11/289	84/18337	8.25499e-08	1.05664e-05	9.08048e-06	S100P/ANXA3/ANXA1/CPNE3/S100A9/S100A8/ANXA4/ANXA6/PDCD6IP/S100A12/ANXA2	11
BP	GO:0046034	ATP metabolic process	19/283	313/18862	2.86894e-07	2.18907e-05	1.87307e-05	TSPO/GPI/HK3/ENO1/PKM/GAPDH/LDHA/APP/COX7A2L/NDUFA4/COX7C/ATP5MC3/COX4I1/ATP5MC2/UQCRH/ATP5F1A/ATP5MG/ATP5PD/ATP5F1D	19
CC	GO:0035577	azurophil granule membrane	8/287	58/19520	2.00786e-06	2.27342e-05	1.7931e-05	CEACAM8/STOM/ABCA13/CPNE3/CEACAM6/AZU1/VAMP8/LAMTOR1	8
CC	GO:0042470	melanosome	10/287	106/19520	3.71096e-06	3.94711e-05	3.11318e-05	STOM/CAPG/CTSD/CANX/RAB27A/ANXA6/ERP29/PDCD6IP/HSP90AB1/ANXA2	10
CC	GO:0048770	pigment granule	10/287	106/19520	3.71096e-06	3.94711e-05	3.11318e-05	STOM/CAPG/CTSD/CANX/RAB27A/ANXA6/ERP29/PDCD6IP/HSP90AB1/ANXA2	10
MF	GO:0008097	5S rRNA binding	5/289	11/18337	4.01596e-07	4.11234e-05	3.53404e-05	RPL11/RPL5/NOP53/EEF2/RPL3	5
BP	GO:2000059	negative regulation of ubiquitin-dependent protein catabolic process	8/283	49/18862	6.15513e-07	4.58977e-05	3.92721e-05	RPL11/RPL23/RPL5/NOP53/EIF3H/RPS7/SVIP/HSP90AB1	8
BP	GO:0042776	mitochondrial ATP synthesis coupled proton transport	6/283	22/18862	6.59597e-07	4.8092e-05	4.11496e-05	ATP5MC3/ATP5MC2/ATP5F1A/ATP5MG/ATP5PD/ATP5F1D	6
CC	GO:0062023	collagen-containing extracellular matrix	20/287	423/19520	4.97975e-06	5.14086e-05	4.05472e-05	FCN1/MMP8/PKM/CTSD/ANXA1/LGALS3/S100A9/SLPI/S100A8/COL17A1/ORM1/SERPINB1/PLSCR1/ANXA4/ANXA6/HDGF/ELANE/VCAN/MMP9/ANXA2	20
MF	GO:0004857	enzyme inhibitor activity	21/289	385/18337	8.81263e-07	7.52011e-05	6.4626e-05	LTF/ANXA3/GAPDH/ANXA1/LGALS3/RPL11/APP/SLPI/TESC/RPL23/RACK1/SERPINB1/ANP32E/RPL5/ANXA4/SPINT2/RNH1/RPS7/NPM1/CST3/ANXA2	21
BP	GO:0002385	mucosal immune response	7/283	37/18862	1.11299e-06	7.93851e-05	6.79254e-05	LTF/CAMP/RNASE3/DEFA3/RNASE2/DEFA4/RPL39	7
CC	GO:0098800	inner mitochondrial membrane protein complex	11/287	142/19520	8.31417e-06	8.33792e-05	6.57632e-05	NDUFA4/COX7C/ATP5MC3/SLC25A6/COX4I1/ATP5MC2/UQCRH/ATP5F1A/ATP5MG/ATP5PD/ATP5F1D	11
BP	GO:0051702	biological process involved in interaction with symbiont	10/283	92/18862	1.20378e-06	8.40338e-05	7.19031e-05	ARG1/LTF/STOM/CAMP/GAPDH/AZU1/NUCKS1/ELANE/CFL1/ANXA2	10
BP	GO:0034660	ncRNA metabolic process	23/283	492/18862	1.61748e-06	0.000110336	9.44087e-05	RPL7A/RPL11/RPS24/NSUN5/RPL7/RPS8/RPL27/RPS6/RPS14/RPS15/RPL26/RPL5/RPS28/RPS2/RPL14/NOP53/RPL10A/HNRNPA2B1/RPL35/RPL35A/RPS16/RPS7/RPS19	23
BP	GO:0031330	negative regulation of cellular catabolic process	16/283	255/18862	1.64782e-06	0.000110336	9.44087e-05	TSPO/RPL11/HP/RPL23/RPL5/NOP53/PABPC1/MAPK14/TAF15/EIF3H/PTPN22/RPS7/SVIP/CST3/HSP90AB1/ANXA2	16
BP	GO:0006754	ATP biosynthetic process	8/283	56/18862	1.77039e-06	0.000116173	9.94026e-05	ENO1/PKM/ATP5MC3/ATP5MC2/ATP5F1A/ATP5MG/ATP5PD/ATP5F1D	8
BP	GO:0006417	regulation of translation	21/283	425/18862	1.95653e-06	0.00012587	0.0001077	PKM/GAPDH/RPS3/APP/NSUN5/RACK1/RPL13A/RPS4X/RPS14/RPL26/RPL5/EIF3E/EEF2/RPL30/RPL10/PABPC1/EIF3H/RPL38/RPL22/ILF3/NPM1	21
CC	GO:0005765	lysosomal membrane	18/287	378/19520	1.35489e-05	0.000128532	0.000101376	CEACAM8/STOM/ABCA13/CTSD/CPNE3/EEF1A1/CD164/GRN/CEACAM6/SORT1/AZU1/ANXA6/TMEM63A/VAMP8/LAMTOR1/HLA-DRA/HSP90AB1/ANXA2	18
CC	GO:0098852	lytic vacuole membrane	18/287	378/19520	1.35489e-05	0.000128532	0.000101376	CEACAM8/STOM/ABCA13/CTSD/CPNE3/EEF1A1/CD164/GRN/CEACAM6/SORT1/AZU1/ANXA6/TMEM63A/VAMP8/LAMTOR1/HLA-DRA/HSP90AB1/ANXA2	18
CC	GO:0000276	mitochondrial proton-transporting ATP synthase complex, coupling factor F(o)	4/287	11/19520	1.39224e-05	0.000128599	0.000101429	ATP5MC3/ATP5MC2/ATP5MG/ATP5PD	4
BP	GO:0042177	negative regulation of protein catabolic process	11/283	121/18862	2.1175e-06	0.000133606	0.000114319	RPL11/RPL23/RPL5/NOP53/IRAK3/EIF3H/RPS7/SVIP/CST3/HSP90AB1/ANXA2	11
BP	GO:1903363	negative regulation of cellular protein catabolic process	9/283	77/18862	2.24329e-06	0.000138872	0.000118825	RPL11/RPL23/RPL5/NOP53/EIF3H/RPS7/SVIP/HSP90AB1/ANXA2	9
BP	GO:0002251	organ or tissue specific immune response	7/283	41/18862	2.30889e-06	0.000140286	0.000120035	LTF/CAMP/RNASE3/DEFA3/RNASE2/DEFA4/RPL39	7
MF	GO:0045182	translation regulator activity	12/289	138/18337	1.94728e-06	0.00014243	0.000122401	EEF1A1/RPS14/EIF3E/EEF2/EEF1D/RPL10/PABPC1/EIF3H/RPL22/EIF3M/EEF1B2/EIF3F	12
BP	GO:0015985	energy coupled proton transport, down electrochemical gradient	6/283	27/18862	2.45678e-06	0.000143941	0.000123162	ATP5MC3/ATP5MC2/ATP5F1A/ATP5MG/ATP5PD/ATP5F1D	6
BP	GO:0015986	ATP synthesis coupled proton transport	6/283	27/18862	2.45678e-06	0.000143941	0.000123162	ATP5MC3/ATP5MC2/ATP5F1A/ATP5MG/ATP5PD/ATP5F1D	6
MF	GO:0048027	mRNA 5'-UTR binding	6/289	26/18337	2.56924e-06	0.000164431	0.000141308	RPS13/RPS14/RPL26/RPL5/RPS3A/RPS7	6
BP	GO:0009205	purine ribonucleoside triphosphate metabolic process	9/283	80/18862	3.10064e-06	0.000178477	0.000152713	ENO1/PKM/ATP5MC3/ATP5MC2/ATP5F1A/ATP5MG/ATP5PD/ATP5F1D/GIMAP7	9
BP	GO:0019731	antibacterial humoral response	8/283	61/18862	3.43979e-06	0.000194585	0.000166496	LTF/CAMP/RNASE3/SLPI/DEFA3/DEFA4/RPL39/ELANE	8
CC	GO:0005774	vacuolar membrane	19/287	431/19520	2.28821e-05	0.000205939	0.000162429	CEACAM8/STOM/ABCA13/CTSD/CPNE3/EEF1A1/CD164/GRN/CEACAM6/SORT1/AZU1/ANXA6/TMEM63A/VAMP8/WIPI1/LAMTOR1/HLA-DRA/HSP90AB1/ANXA2	19
BP	GO:0009895	negative regulation of catabolic process	17/283	312/18862	5.28017e-06	0.000285187	0.000244018	TSPO/RPL11/HP/RPL23/RPL5/NOP53/IRAK3/PABPC1/MAPK14/TAF15/EIF3H/PTPN22/RPS7/SVIP/CST3/HSP90AB1/ANXA2	17
BP	GO:0002237	response to molecule of bacterial origin	18/283	346/18862	5.30216e-06	0.000285187	0.000244018	BPI/ARG1/LTF/CD24/TSPO/CEBPE/S100A9/SLPI/S100A8/DEFA3/MTDH/GSTP1/HMGB2/DEFA4/IRAK3/MAPK14/PTPN22/ELANE	18
BP	GO:0045861	negative regulation of proteolysis	18/283	346/18862	5.30216e-06	0.000285187	0.000244018	LTF/GAPDH/RPL11/APP/SLPI/RPL23/SERPINB1/RPL5/NOP53/SPINT2/MICAL1/EIF3H/RPS7/SVIP/CST3/HSP90AB1/MMP9/ANXA2	18
BP	GO:2001242	regulation of intrinsic apoptotic signaling pathway	12/283	160/18862	5.52698e-06	0.000285401	0.000244202	ENO1/RPL11/RPS3/S100A9/S100A8/RACK1/RPL26/ERP29/TPT1/RPS7/PPIA/MMP9	12
BP	GO:1903051	negative regulation of proteolysis involved in cellular protein catabolic process	8/283	65/18862	5.59791e-06	0.000285401	0.000244202	RPL11/RPL23/RPL5/NOP53/EIF3H/RPS7/SVIP/HSP90AB1	8
BP	GO:0009144	purine nucleoside triphosphate metabolic process	9/283	86/18862	5.68474e-06	0.000285401	0.000244202	ENO1/PKM/ATP5MC3/ATP5MC2/ATP5F1A/ATP5MG/ATP5PD/ATP5F1D/GIMAP7	9
BP	GO:0009141	nucleoside triphosphate metabolic process	10/283	109/18862	5.69037e-06	0.000285401	0.000244202	ENO1/PKM/ATP5MC3/ATP5MC2/ATP5F1A/ATP5MG/ATP5PD/ATP5F1D/DUT/GIMAP7	10
BP	GO:0019058	viral life cycle	18/283	348/18862	5.74107e-06	0.000285401	0.000244202	FCN1/LTF/STOM/SLPI/RPS27A/GSN/PLSCR1/RPSA/VAMP8/NUCKS1/PDCD6IP/PABPC1/ILF3/PPIA/VPS28/HSP90AB1/MX1/IFIT1	18
CC	GO:0030867	rough endoplasmic reticulum membrane	5/287	26/19520	3.38819e-05	0.000297314	0.000234498	RPL27/SEC63/RPS28/RPS29/RPS26	5
BP	GO:0009199	ribonucleoside triphosphate metabolic process	9/283	87/18862	6.25836e-06	0.000306473	0.000262231	ENO1/PKM/ATP5MC3/ATP5MC2/ATP5F1A/ATP5MG/ATP5PD/ATP5F1D/GIMAP7	9
BP	GO:0009206	purine ribonucleoside triphosphate biosynthetic process	8/283	67/18862	7.04877e-06	0.000340103	0.000291007	ENO1/PKM/ATP5MC3/ATP5MC2/ATP5F1A/ATP5MG/ATP5PD/ATP5F1D	8
CC	GO:0045263	proton-transporting ATP synthase complex, coupling factor F(o)	4/287	14/19520	4.07837e-05	0.000349148	0.000275382	ATP5MC3/ATP5MC2/ATP5MG/ATP5PD	4
BP	GO:0048525	negative regulation of viral process	9/283	89/18862	7.55558e-06	0.000359274	0.00030741	FCN1/LTF/SLPI/GSN/PLSCR1/ILF3/PPIA/MX1/IFIT1	9
BP	GO:0009145	purine nucleoside triphosphate biosynthetic process	8/283	68/18862	7.88582e-06	0.00036962	0.000316263	ENO1/PKM/ATP5MC3/ATP5MC2/ATP5F1A/ATP5MG/ATP5PD/ATP5F1D	8
BP	GO:0032496	response to lipopolysaccharide	17/283	326/18862	9.41046e-06	0.000434869	0.000372093	BPI/ARG1/LTF/TSPO/CEBPE/S100A9/SLPI/S100A8/DEFA3/MTDH/GSTP1/HMGB2/DEFA4/IRAK3/MAPK14/PTPN22/ELANE	17
CC	GO:0033290	eukaryotic 48S preinitiation complex	4/287	15/19520	5.49719e-05	0.000448724	0.00035392	EIF3E/EIF3H/EIF3M/EIF3F	4
CC	GO:0098554	cytoplasmic side of endoplasmic reticulum membrane	4/287	15/19520	5.49719e-05	0.000448724	0.00035392	RPL27/RPS28/RPS29/RPS26	4
CC	GO:0014069	postsynaptic density	15/287	313/19520	6.61625e-05	0.000527797	0.000416286	RPS3/RPL7/RPL23/RPL8/RPLP0/RPS13/RPS14/RPL6/RPL14/RPL30/RPS18/RPL12/RPL38/RPS19/MX1	15
BP	GO:0001818	negative regulation of cytokine production	18/283	367/18862	1.18586e-05	0.00054039	0.000462381	BPI/ARG1/LTF/CD24/MMP8/TSPO/ANXA1/INHBA/CEACAM1/ORM1/SERPINB1/GSTP1/ANXA4/RGCC/IRAK3/PTPN22/ELANE/HSP90AB1	18
BP	GO:0042407	cristae formation	6/283	35/18862	1.21799e-05	0.000547428	0.000468403	ATP5MC3/ATP5MC2/ATP5F1A/ATP5MG/ATP5PD/ATP5F1D	6
BP	GO:0009201	ribonucleoside triphosphate biosynthetic process	8/283	73/18862	1.34413e-05	0.00059596	0.000509929	ENO1/PKM/ATP5MC3/ATP5MC2/ATP5F1A/ATP5MG/ATP5PD/ATP5F1D	8
CC	GO:0032279	asymmetric synapse	15/287	318/19520	7.90321e-05	0.00061645	0.000486209	RPS3/RPL7/RPL23/RPL8/RPLP0/RPS13/RPS14/RPL6/RPL14/RPL30/RPS18/RPL12/RPL38/RPS19/MX1	15
BP	GO:0006119	oxidative phosphorylation	11/283	148/18862	1.48275e-05	0.000648653	0.000555016	COX7A2L/NDUFA4/COX7C/ATP5MC3/COX4I1/ATP5MC2/UQCRH/ATP5F1A/ATP5MG/ATP5PD/ATP5F1D	11
MF	GO:0050786	RAGE receptor binding	4/289	10/18337	1.17765e-05	0.000669952	0.00057574	S100A9/S100A8/HMGB2/S100A12	4
CC	GO:0005852	eukaryotic translation initiation factor 3 complex	4/287	17/19520	9.3649e-05	0.000699379	0.000551617	EIF3E/EIF3H/EIF3M/EIF3F	4
CC	GO:0016282	eukaryotic 43S preinitiation complex	4/287	17/19520	9.3649e-05	0.000699379	0.000551617	EIF3E/EIF3H/EIF3M/EIF3F	4
BP	GO:0035821	modulation of process of other organism	10/283	123/18862	1.66571e-05	0.000719106	0.000615298	ARG1/LTF/STOM/S100A9/SLPI/DEFA3/DEFA4/NUCKS1/CFL1/ANXA2	10
CC	GO:0016469	proton-transporting two-sector ATPase complex	6/287	52/19520	0.000110612	0.000808849	0.000637959	ATP5MC3/ATP5MC2/ATP5F1A/ATP5MG/ATP5PD/ATP5F1D	6
BP	GO:0034248	regulation of cellular amide metabolic process	21/283	494/18862	1.95759e-05	0.000834137	0.000713724	PKM/GAPDH/RPS3/APP/NSUN5/RACK1/RPL13A/RPS4X/RPS14/RPL26/RPL5/EIF3E/EEF2/RPL30/RPL10/PABPC1/EIF3H/RPL38/RPL22/ILF3/NPM1	21
CC	GO:0070993	translation preinitiation complex	4/287	18/19520	0.000119017	0.000852553	0.000672429	EIF3E/EIF3H/EIF3M/EIF3F	4
BP	GO:2001233	regulation of apoptotic signaling pathway	17/283	348/18862	2.18537e-05	0.000919255	0.000786555	ENO1/INHBA/LGALS3/RPL11/RPS3/S100A9/S100A8/RACK1/GSTP1/RPL26/ERP29/HMGB2/GCLM/TPT1/RPS7/PPIA/MMP9	17
CC	GO:0099572	postsynaptic specialization	15/287	333/19520	0.000131677	0.000924372	0.000729074	RPS3/RPL7/RPL23/RPL8/RPLP0/RPS13/RPS14/RPL6/RPL14/RPL30/RPS18/RPL12/RPL38/RPS19/MX1	15
BP	GO:0031397	negative regulation of protein ubiquitination	8/283	79/18862	2.41392e-05	0.00100254	0.000857819	TSPO/RPL11/RPS3/RPL23/RPL5/RPS7/PPIA/VPS28	8
BP	GO:0019079	viral genome replication	10/283	129/18862	2.52353e-05	0.00103496	0.000885558	LTF/STOM/SLPI/PLSCR1/NUCKS1/PABPC1/ILF3/PPIA/MX1/IFIT1	10
BP	GO:1902600	proton transmembrane transport	11/283	157/18862	2.57739e-05	0.001044	0.000893293	TESC/COX7A2L/NDUFA4/COX7C/ATP5MC3/COX4I1/ATP5MC2/ATP5F1A/ATP5MG/ATP5PD/ATP5F1D	11
BP	GO:0051092	positive regulation of NF-kappaB transcription factor activity	11/283	159/18862	2.89862e-05	0.0011598	0.000992379	LTF/RPS3/APP/S100A9/S100A8/RPS27A/MTDH/IRAK3/S100A12/NPM1/PPIA	11
BP	GO:0033119	negative regulation of RNA splicing	5/283	25/18862	3.04852e-05	0.00118572	0.00101455	RPS13/HNRNPA2B1/SRSF7/RPS26/SRSF6	5
BP	GO:0051873	killing by host of symbiont cells	5/283	25/18862	3.04852e-05	0.00118572	0.00101455	ARG1/CAMP/GAPDH/AZU1/ELANE	5
BP	GO:0032680	regulation of tumor necrosis factor production	11/283	160/18862	3.07181e-05	0.00118572	0.00101455	BPI/LTF/MMP8/TSPO/APP/ORM1/SPN/GSTP1/AZU1/IRAK3/PTPN22	11
BP	GO:2001244	positive regulation of intrinsic apoptotic signaling pathway	7/283	60/18862	3.11029e-05	0.00118661	0.00101532	RPL11/RPS3/S100A9/S100A8/RACK1/RPL26/RPS7	7
CC	GO:0098984	neuron to neuron synapse	15/287	342/19520	0.000176136	0.00121223	0.000956115	RPS3/RPL7/RPL23/RPL8/RPLP0/RPS13/RPS14/RPL6/RPL14/RPL30/RPS18/RPL12/RPL38/RPS19/MX1	15
BP	GO:0045727	positive regulation of translation	10/283	133/18862	3.28558e-05	0.00123908	0.00106021	PKM/NSUN5/RPS4X/RPL26/RPL5/EIF3E/EEF2/RPL30/PABPC1/NPM1	10
CC	GO:0045335	phagocytic vesicle	9/287	136/19520	0.000186031	0.00125571	0.000990408	LTF/CYBB/PGLYRP1/ANXA3/GSN/RAB31/VAMP8/ELANE/APPL1	9
BP	GO:0032640	tumor necrosis factor production	11/283	162/18862	3.44514e-05	0.00127763	0.0010932	BPI/LTF/MMP8/TSPO/APP/ORM1/SPN/GSTP1/AZU1/IRAK3/PTPN22	11
BP	GO:0045069	regulation of viral genome replication	8/283	83/18862	3.46568e-05	0.00127763	0.0010932	LTF/SLPI/PLSCR1/PABPC1/ILF3/PPIA/MX1/IFIT1	8
BP	GO:0034250	positive regulation of cellular amide metabolic process	11/283	163/18862	3.64604e-05	0.00132919	0.00113731	PKM/NSUN5/RACK1/RPS4X/RPL26/RPL5/EIF3E/EEF2/RPL30/PABPC1/NPM1	11
BP	GO:0009142	nucleoside triphosphate biosynthetic process	8/283	84/18862	3.78132e-05	0.00136335	0.00116654	ENO1/PKM/ATP5MC3/ATP5MC2/ATP5F1A/ATP5MG/ATP5PD/ATP5F1D	8
BP	GO:1903555	regulation of tumor necrosis factor superfamily cytokine production	11/283	164/18862	3.85696e-05	0.00137551	0.00117695	BPI/LTF/MMP8/TSPO/APP/ORM1/SPN/GSTP1/AZU1/IRAK3/PTPN22	11
BP	GO:0071222	cellular response to lipopolysaccharide	12/283	197/18862	4.45413e-05	0.00150926	0.00129139	BPI/ARG1/LTF/TSPO/CEBPE/DEFA3/MTDH/GSTP1/HMGB2/DEFA4/MAPK14/PTPN22	12
BP	GO:0009060	aerobic respiration	8/283	86/18862	4.48493e-05	0.00150926	0.00129139	COX7A2L/NDUFA4/COX7C/NOP53/COX4I1/UQCRH/ATP5F1D/CS	8
BP	GO:0006735	NADH regeneration	5/283	27/18862	4.51978e-05	0.00150926	0.00129139	GPI/HK3/ENO1/PKM/GAPDH	5
BP	GO:0051883	killing of cells in other organism involved in symbiotic interaction	5/283	27/18862	4.51978e-05	0.00150926	0.00129139	ARG1/CAMP/GAPDH/AZU1/ELANE	5
BP	GO:0061621	canonical glycolysis	5/283	27/18862	4.51978e-05	0.00150926	0.00129139	GPI/HK3/ENO1/PKM/GAPDH	5
BP	GO:0061718	glucose catabolic process to pyruvate	5/283	27/18862	4.51978e-05	0.00150926	0.00129139	GPI/HK3/ENO1/PKM/GAPDH	5
BP	GO:0071706	tumor necrosis factor superfamily cytokine production	11/283	167/18862	4.55399e-05	0.00150926	0.00129139	BPI/LTF/MMP8/TSPO/APP/ORM1/SPN/GSTP1/AZU1/IRAK3/PTPN22	11
BP	GO:0061620	glycolytic process through glucose-6-phosphate	5/283	28/18862	5.43522e-05	0.0017833	0.00152587	GPI/HK3/ENO1/PKM/GAPDH	5
MF	GO:0004859	phospholipase inhibitor activity	4/289	13/18337	3.86236e-05	0.00197753	0.00169944	ANXA3/ANXA1/ANXA4/ANXA2	4
BP	GO:0052547	regulation of peptidase activity	19/283	455/18862	6.2085e-05	0.00201684	0.0017257	LTF/GAPDH/CTSD/RPS3/APP/S100A9/SLPI/S100A8/RACK1/GRN/SERPINB1/GSN/ANP32B/SPINT2/MICAL1/CYFIP2/CST3/MMP9/ANXA2	19
BP	GO:1903320	regulation of protein modification by small protein conjugation or removal	13/283	237/18862	6.37586e-05	0.0020509	0.00175484	TSPO/RPL11/RPS3/RPL23/RPL5/RPS2/NOP53/RBX1/PTPN22/RPS7/PPIA/VPS28/HSP90AB1	13
BP	GO:0061615	glycolytic process through fructose-6-phosphate	5/283	29/18862	6.48747e-05	0.00206581	0.0017676	GPI/HK3/ENO1/PKM/GAPDH	5
BP	GO:0031396	regulation of protein ubiquitination	12/283	205/18862	6.54813e-05	0.00206581	0.0017676	TSPO/RPL11/RPS3/RPL23/RPL5/RPS2/RBX1/PTPN22/RPS7/PPIA/VPS28/HSP90AB1	12
BP	GO:1903321	negative regulation of protein modification by small protein conjugation or removal	8/283	91/18862	6.73445e-05	0.00210436	0.00180058	TSPO/RPL11/RPS3/RPL23/RPL5/RPS7/PPIA/VPS28	8
BP	GO:0035722	interleukin-12-mediated signaling pathway	6/283	47/18862	6.92915e-05	0.00214477	0.00183516	RPLP0/HNRNPA2B1/CFL1/PPIA/GSTO1/ANXA2	6
MF	GO:0090079	translation regulator activity, nucleic acid binding	9/289	108/18337	5.30177e-05	0.00227885	0.00195839	EEF1A1/EIF3E/EEF2/EEF1D/PABPC1/EIF3H/EIF3M/EEF1B2/EIF3F	9
MF	GO:0008135	translation factor activity, RNA binding	8/289	84/18337	5.34106e-05	0.00227885	0.00195839	EEF1A1/EIF3E/EEF2/EEF1D/EIF3H/EIF3M/EEF1B2/EIF3F	8
BP	GO:0001732	formation of cytoplasmic translation initiation complex	4/283	16/18862	7.83187e-05	0.00237244	0.00202996	EIF3E/EIF3H/EIF3M/EIF3F	4
BP	GO:0051444	negative regulation of ubiquitin-protein transferase activity	4/283	16/18862	7.83187e-05	0.00237244	0.00202996	RPL11/RPL23/RPL5/RPS7	4
BP	GO:0071219	cellular response to molecule of bacterial origin	12/283	209/18862	7.8816e-05	0.00237244	0.00202996	BPI/ARG1/LTF/TSPO/CEBPE/DEFA3/MTDH/GSTP1/HMGB2/DEFA4/MAPK14/PTPN22	12
BP	GO:1903900	regulation of viral life cycle	10/283	148/18862	8.14478e-05	0.00242937	0.00207867	FCN1/LTF/SLPI/GSN/PLSCR1/PABPC1/ILF3/PPIA/MX1/IFIT1	10
BP	GO:0052548	regulation of endopeptidase activity	18/283	426/18862	8.34775e-05	0.00246747	0.00211128	LTF/GAPDH/CTSD/RPS3/APP/S100A9/SLPI/S100A8/RACK1/SERPINB1/GSN/ANP32B/SPINT2/MICAL1/CYFIP2/CST3/MMP9/ANXA2	18
CC	GO:0033177	proton-transporting two-sector ATPase complex, proton-transporting domain	4/287	24/19520	0.000385553	0.00255338	0.00201391	ATP5MC3/ATP5MC2/ATP5MG/ATP5PD	4
BP	GO:0071349	cellular response to interleukin-12	6/283	49/18862	8.80036e-05	0.00257803	0.00220588	RPLP0/HNRNPA2B1/CFL1/PPIA/GSTO1/ANXA2	6
BP	GO:0070671	response to interleukin-12	6/283	50/18862	9.87576e-05	0.00286747	0.00245353	RPLP0/HNRNPA2B1/CFL1/PPIA/GSTO1/ANXA2	6
BP	GO:0071353	cellular response to interleukin-4	5/283	32/18862	0.000106037	0.00305181	0.00261126	ARG1/RPLP0/RPL3/HSP90AB1/TUBA1B	5
BP	GO:0019674	NAD metabolic process	6/283	51/18862	0.00011053	0.00314424	0.00269035	GPI/HK3/ENO1/PKM/GAPDH/LDHA	6
BP	GO:1903556	negative regulation of tumor necrosis factor superfamily cytokine production	7/283	73/18862	0.000111165	0.00314424	0.00269035	BPI/LTF/TSPO/ORM1/GSTP1/IRAK3/PTPN22	7
BP	GO:0002698	negative regulation of immune effector process	9/283	125/18862	0.000113678	0.00316792	0.00271061	ARG1/ANXA1/LGALS3/CEACAM1/GRN/IRAK3/HLX/APPL1/RPS19	9
BP	GO:0050830	defense response to Gram-positive bacterium	8/283	98/18862	0.000113933	0.00316792	0.00271061	LYZ/CAMP/PGLYRP1/RNASE3/DEFA3/HMGB2/DEFA4/RPL39	8
CC	GO:0098798	mitochondrial protein-containing complex	12/287	265/19520	0.000584711	0.00380062	0.00299764	NDUFA4/COX7C/ATP5MC3/MRPL51/SLC25A6/COX4I1/ATP5MC2/UQCRH/ATP5F1A/ATP5MG/ATP5PD/ATP5F1D	12
BP	GO:2000379	positive regulation of reactive oxygen species metabolic process	8/283	101/18862	0.000140767	0.00388116	0.00332089	MMP8/TSPO/ITGAM/GSTP1/RAB27A/MAPK14/GADD45A/HSP90AB1	8
BP	GO:0002183	cytoplasmic translational initiation	5/283	34/18862	0.000142972	0.0039091	0.0033448	RPL13A/EIF3E/EIF3H/EIF3M/EIF3F	5
CC	GO:0005751	mitochondrial respiratory chain complex IV	3/287	12/19520	0.00062715	0.00400236	0.00315676	NDUFA4/COX7C/COX4I1	3
CC	GO:0030139	endocytic vesicle	13/287	307/19520	0.00065582	0.00411059	0.00324212	LTF/CYBB/PGLYRP1/ANXA3/HP/RAB13/RPS27A/GSN/RAB31/VAMP8/ELANE/APPL1/HLA-DRA	13
BP	GO:0045071	negative regulation of viral genome replication	6/283	54/18862	0.000152661	0.00413951	0.00354195	LTF/SLPI/PLSCR1/ILF3/MX1/IFIT1	6
BP	GO:2000058	regulation of ubiquitin-dependent protein catabolic process	10/283	161/18862	0.00016357	0.00439523	0.00376075	RPL11/RPL23/RACK1/RPL5/NOP53/RBX1/EIF3H/RPS7/SVIP/HSP90AB1	10
BP	GO:0070670	response to interleukin-4	5/283	35/18862	0.000164771	0.00439523	0.00376075	ARG1/RPLP0/RPL3/HSP90AB1/TUBA1B	5
MF	GO:0046933	proton-transporting ATP synthase activity, rotational mechanism	4/289	17/18337	0.00012232	0.00481751	0.00414005	ATP5F1A/ATP5MG/ATP5PD/ATP5F1D	4
BP	GO:0007007	inner mitochondrial membrane organization	6/283	56/18862	0.000187169	0.00492199	0.00421147	ATP5MC3/ATP5MC2/ATP5F1A/ATP5MG/ATP5PD/ATP5F1D	6
BP	GO:0006007	glucose catabolic process	5/283	36/18862	0.000189019	0.00492199	0.00421147	GPI/HK3/ENO1/PKM/GAPDH	5
BP	GO:0032435	negative regulation of proteasomal ubiquitin-dependent protein catabolic process	5/283	36/18862	0.000189019	0.00492199	0.00421147	RPL11/NOP53/EIF3H/SVIP/HSP90AB1	5
BP	GO:0006414	translational elongation	9/283	134/18862	0.000192933	0.00498434	0.00426482	RPLP1/EEF1A1/RPLP2/RACK1/EEF2/MRPL51/RPL30/EEF1D/EEF1B2	9
BP	GO:0043903	regulation of biological process involved in symbiotic interaction	11/283	197/18862	0.000198928	0.00508198	0.00434836	FCN1/ARG1/LTF/SLPI/GSN/PLSCR1/PABPC1/ILF3/PPIA/MX1/IFIT1	11
BP	GO:0007584	response to nutrient	10/283	165/18862	0.000199809	0.00508198	0.00434836	ARG1/CYBB/TSPO/PKM/LDHA/GSN/GSTP1/EEF2/COX4I1/GCLM	10
BP	GO:0051091	positive regulation of DNA-binding transcription factor activity	13/283	266/18862	0.00020195	0.00509692	0.00436115	LTF/ANXA3/RPS3/APP/S100A9/S100A8/RPS27A/MTDH/RGCC/IRAK3/S100A12/NPM1/PPIA	13
MF	GO:0055102	lipase inhibitor activity	4/289	18/18337	0.000155325	0.00530175	0.00455619	ANXA3/ANXA1/ANXA4/ANXA2	4
MF	GO:0055106	ubiquitin-protein transferase regulator activity	4/289	18/18337	0.000155325	0.00530175	0.00455619	RPL11/RPL23/RPL5/RPS7	4
BP	GO:0071216	cellular response to biotic stimulus	12/283	233/18862	0.000218754	0.00547886	0.00468796	BPI/ARG1/LTF/TSPO/CEBPE/DEFA3/MTDH/GSTP1/HMGB2/DEFA4/MAPK14/PTPN22	12
BP	GO:0006909	phagocytosis	16/283	381/18862	0.000221204	0.00549826	0.00470456	FCN1/CEBPE/ANXA3/ANXA1/RACK1/GSN/ITGAM/AZU1/PLSCR1/RAB27A/RAB31/ELANE/APPL1/ACTG1/CYFIP2/HSP90AB1	16
CC	GO:0005790	smooth endoplasmic reticulum	4/287	30/19520	0.000927802	0.00571331	0.00450622	APP/ERP29/RPL10/SVIP	4
BP	GO:0006123	mitochondrial electron transport, cytochrome c to oxygen	4/283	21/18862	0.000242758	0.00594394	0.0050859	COX7A2L/NDUFA4/COX7C/COX4I1	4
BP	GO:0019646	aerobic electron transport chain	4/283	21/18862	0.000242758	0.00594394	0.0050859	COX7A2L/NDUFA4/COX7C/COX4I1	4
BP	GO:0032717	negative regulation of interleukin-8 production	5/283	38/18862	0.000245584	0.0059686	0.005107	BPI/ANXA1/ANXA4/PTPN22/ELANE	5
MF	GO:0003746	translation elongation factor activity	4/289	19/18337	0.000194314	0.0059964	0.00515316	EEF1A1/EEF2/EEF1D/EEF1B2	4
MF	GO:0005544	calcium-dependent phospholipid binding	6/289	54/18337	0.000199099	0.0059964	0.00515316	ANXA3/ANXA1/CPNE3/ANXA4/ANXA6/ANXA2	6
CC	GO:0045121	membrane raft	13/287	323/19520	0.00104514	0.00621768	0.00490403	CD24/STOM/CTSD/OLR1/APP/ITGAM/PLSCR1/LTB4R/EEF2/LAMTOR1/TUBB/ANXA2/TUBA1B	13
CC	GO:0098857	membrane microdomain	13/287	323/19520	0.00104514	0.00621768	0.00490403	CD24/STOM/CTSD/OLR1/APP/ITGAM/PLSCR1/LTB4R/EEF2/LAMTOR1/TUBB/ANXA2/TUBA1B	13
BP	GO:0002286	T cell activation involved in immune response	8/283	111/18862	0.000270388	0.00652311	0.00558146	ANXA1/LGALS3/CEACAM1/RPS6/SPN/RAB27A/HLX/HLA-DRA	8
BP	GO:0021782	glial cell development	8/283	112/18862	0.000287465	0.00688448	0.00589067	APP/S100A9/NSUN5/S100A8/B4GALT5/GRN/GSN/GSTP1	8
BP	GO:1901798	positive regulation of signal transduction by p53 class mediator	4/283	22/18862	0.00029322	0.00697141	0.00596504	RPL11/RPL23/RPL26/RPS7	4
BP	GO:0001909	leukocyte mediated cytotoxicity	8/283	113/18862	0.000305414	0.00720909	0.00616841	ARG1/CEACAM1/ITGAM/AZU1/RAB27A/ELANE/HLA-DRA/TUBB	8
BP	GO:1904666	regulation of ubiquitin protein ligase activity	4/283	23/18862	0.000350784	0.00822089	0.00703415	RPL11/RPL23/RPL5/RPS7	4
BP	GO:0009615	response to virus	15/283	359/18862	0.000365325	0.00848731	0.00726211	ENO1/DEFA3/RNASE2/AZU1/PLSCR1/NOP53/VAMP8/IRAK3/MAPK14/TPT1/PTPN22/CFL1/ILF3/MX1/IFIT1	15
BP	GO:0097193	intrinsic apoptotic signaling pathway	13/283	283/18862	0.000367326	0.00848731	0.00726211	CD24/ENO1/RPL11/RPS3/S100A9/S100A8/RACK1/RPL26/ERP29/TPT1/RPS7/PPIA/MMP9	13
BP	GO:0070942	neutrophil mediated cytotoxicity	3/283	10/18862	0.000370903	0.00851002	0.00728155	ARG1/AZU1/ELANE	3
BP	GO:0002695	negative regulation of leukocyte activation	10/283	182/18862	0.00043801	0.00997993	0.00853927	BPI/ARG1/ANXA1/INHBA/LGALS3/CEACAM1/GRN/SPN/HLX/PTPN22	10
BP	GO:0006734	NADH metabolic process	5/283	43/18862	0.000443055	0.0100253	0.00857806	GPI/HK3/ENO1/PKM/GAPDH	5
BP	GO:0009150	purine ribonucleotide metabolic process	16/283	408/18862	0.000471324	0.0105919	0.00906287	GPI/HK3/ENO1/PKM/GAPDH/LDHA/APP/ATP5MC3/FAR2/ATP5MC2/ATP5F1A/ATP5MG/ATP5PD/ATP5F1D/GIMAP7/PPCS	16
CC	GO:0070069	cytochrome complex	4/287	36/19520	0.00186113	0.0108876	0.00858733	NDUFA4/COX7C/COX4I1/UQCRH	4
BP	GO:0051673	membrane disruption in other organism	3/283	11/18862	0.000504341	0.0111807	0.0095667	LTF/DEFA3/DEFA4	3
BP	GO:1902563	regulation of neutrophil activation	3/283	11/18862	0.000504341	0.0111807	0.0095667	PRAM1/GRN/ITGAM	3
BP	GO:0050792	regulation of viral process	10/283	186/18862	0.000519534	0.0114402	0.00978874	FCN1/LTF/SLPI/GSN/PLSCR1/PABPC1/ILF3/PPIA/MX1/IFIT1	10
BP	GO:0051348	negative regulation of transferase activity	13/283	296/18862	0.000561416	0.01228	0.0105073	RPL11/CEACAM1/TESC/RPL23/RACK1/GSTP1/RPL5/IRAK3/PTPN22/RPS7/NPM1/PPIA/GADD45A	13
BP	GO:0072521	purine-containing compound metabolic process	17/283	460/18862	0.000618141	0.0134313	0.0114924	GPI/HK3/ENO1/PKM/GAPDH/LDHA/APP/ENPP4/ATP5MC3/FAR2/ATP5MC2/ATP5F1A/ATP5MG/ATP5PD/ATP5F1D/GIMAP7/PPCS	17
BP	GO:2001235	positive regulation of apoptotic signaling pathway	8/283	126/18862	0.000634292	0.0136915	0.0117151	INHBA/RPL11/RPS3/S100A9/S100A8/RACK1/RPL26/RPS7	8
BP	GO:0050821	protein stabilization	10/283	191/18862	0.000638753	0.0136977	0.0117204	GAPDH/RPL11/TESC/RPL23/GRN/RPL5/NOP53/PFN1/RPS7/HSP90AB1	10
MF	GO:0015252	proton channel activity	4/289	24/18337	0.000500662	0.0142411	0.0122384	ATP5F1A/ATP5MG/ATP5PD/ATP5F1D	4
BP	GO:0001774	microglial cell activation	5/283	47/18862	0.0006724	0.0143256	0.0122576	MMP8/APP/GRN/ITGAM/AZU1	5
BP	GO:0032720	negative regulation of tumor necrosis factor production	6/283	71/18862	0.000684478	0.0144888	0.0123973	BPI/TSPO/ORM1/GSTP1/IRAK3/PTPN22	6
BP	GO:0042176	regulation of protein catabolic process	15/283	383/18862	0.000713949	0.0150158	0.0128482	RPL11/EEF1A1/RPL23/RACK1/RPL5/NOP53/RBX1/IRAK3/EIF3H/RPS7/SVIP/VPS28/CST3/HSP90AB1/ANXA2	15
BP	GO:0009259	ribonucleotide metabolic process	16/283	425/18862	0.000730714	0.0152705	0.0130661	GPI/HK3/ENO1/PKM/GAPDH/LDHA/APP/ATP5MC3/FAR2/ATP5MC2/ATP5F1A/ATP5MG/ATP5PD/ATP5F1D/GIMAP7/PPCS	16
BP	GO:2000116	regulation of cysteine-type endopeptidase activity	11/283	230/18862	0.000738466	0.0153348	0.0131212	LTF/CTSD/RPS3/S100A9/S100A8/RACK1/GSN/ANP32B/MICAL1/CYFIP2/MMP9	11
MF	GO:0016813	hydrolase activity, acting on carbon-nitrogen (but not peptide) bonds, in linear amidines	3/289	11/18337	0.000582053	0.0156848	0.0134791	ARG1/PADI4/PADI2	3
BP	GO:0000470	maturation of LSU-rRNA	4/283	28/18862	0.000764676	0.0157793	0.0135014	RPL7A/RPL7/RPL10A/RPL35	4
CC	GO:0071682	endocytic vesicle lumen	3/287	20/19520	0.00297897	0.0171413	0.0135197	LTF/PGLYRP1/HP	3
BP	GO:0002829	negative regulation of type 2 immune response	3/283	13/18862	0.000854948	0.0175318	0.015001	ARG1/ANXA1/HLX	3
BP	GO:0071902	positive regulation of protein serine/threonine kinase activity	13/283	311/18862	0.000886926	0.0179887	0.015392	LTF/CD24/RPS3/RPS27A/CCND3/RGCC/ERP29/MAPK14/ELANE/S100A12/PPIA/GADD45A/HSP90AB1	13
BP	GO:0030490	maturation of SSU-rRNA	5/283	50/18862	0.000895419	0.0179887	0.015392	RPS8/RPS14/RPS28/RPS16/RPS19	5
BP	GO:1901799	negative regulation of proteasomal protein catabolic process	5/283	50/18862	0.000895419	0.0179887	0.015392	RPL11/NOP53/EIF3H/SVIP/HSP90AB1	5
BP	GO:0050729	positive regulation of inflammatory response	8/283	133/18862	0.000904556	0.0179887	0.015392	MMP8/APP/S100A9/S100A8/GRN/VAMP8/RPS19/S100A12	8
BP	GO:0010952	positive regulation of peptidase activity	10/283	200/18862	0.000910128	0.0179887	0.015392	CTSD/RPS3/APP/S100A9/S100A8/RACK1/GRN/GSN/ANP32B/CYFIP2	10
BP	GO:0050866	negative regulation of cell activation	10/283	200/18862	0.000910128	0.0179887	0.015392	BPI/ARG1/ANXA1/INHBA/LGALS3/CEACAM1/GRN/SPN/HLX/PTPN22	10
BP	GO:0032637	interleukin-8 production	7/283	103/18862	0.00092346	0.0181429	0.0155239	FCN1/BPI/ANXA1/CHI3L1/ANXA4/PTPN22/ELANE	7
BP	GO:0019693	ribose phosphate metabolic process	16/283	435/18862	0.000934007	0.0182409	0.0156078	GPI/HK3/ENO1/PKM/GAPDH/LDHA/APP/ATP5MC3/FAR2/ATP5MC2/ATP5F1A/ATP5MG/ATP5PD/ATP5F1D/GIMAP7/PPCS	16
BP	GO:0001819	positive regulation of cytokine production	16/283	437/18862	0.000979968	0.0190253	0.0162789	FCN1/MMP8/GAPDH/ANXA1/RPS3/APP/ORM1/SPN/AZU1/RGCC/HMGB2/MAPK14/PTPN22/ELANE/AGPAT2/APPL1	16
MF	GO:0015078	proton transmembrane transporter activity	8/289	124/18337	0.00078508	0.0195862	0.0168319	COX7A2L/NDUFA4/COX7C/COX4I1/ATP5F1A/ATP5MG/ATP5PD/ATP5F1D	8
MF	GO:0004129	cytochrome-c oxidase activity	4/289	28/18337	0.000918103	0.0195862	0.0168319	COX7A2L/NDUFA4/COX7C/COX4I1	4
MF	GO:0015002	heme-copper terminal oxidase activity	4/289	28/18337	0.000918103	0.0195862	0.0168319	COX7A2L/NDUFA4/COX7C/COX4I1	4
MF	GO:0016675	oxidoreductase activity, acting on a heme group of donors	4/289	28/18337	0.000918103	0.0195862	0.0168319	COX7A2L/NDUFA4/COX7C/COX4I1	4
MF	GO:0016676	oxidoreductase activity, acting on a heme group of donors, oxygen as acceptor	4/289	28/18337	0.000918103	0.0195862	0.0168319	COX7A2L/NDUFA4/COX7C/COX4I1	4
BP	GO:0044794	positive regulation by host of viral process	3/283	14/18862	0.00107609	0.0206775	0.0176925	STOM/NUCKS1/CFL1	3
BP	GO:0006163	purine nucleotide metabolic process	16/283	441/18862	0.00107767	0.0206775	0.0176925	GPI/HK3/ENO1/PKM/GAPDH/LDHA/APP/ATP5MC3/FAR2/ATP5MC2/ATP5F1A/ATP5MG/ATP5PD/ATP5F1D/GIMAP7/PPCS	16
MF	GO:0005539	glycosaminoglycan binding	11/289	228/18337	0.00102392	0.0209698	0.0180209	LTF/PGLYRP1/APP/AZU1/RPL29/ANXA6/HDGF/ELANE/RPL22/PPIA/VCAN	11
BP	GO:0044788	modulation by host of viral process	4/283	31/18862	0.00113436	0.0216387	0.018515	LTF/STOM/NUCKS1/CFL1	4
BP	GO:0001889	liver development	8/283	138/18862	0.00114888	0.021789	0.0186436	ARG1/PKM/ANXA1/CEACAM1/SEC63/RPL30/HLX/DUT	8
BP	GO:0051090	regulation of DNA-binding transcription factor activity	16/283	444/18862	0.00115626	0.0218029	0.0186555	LTF/ANXA3/RPS3/APP/S100A9/S100A8/RPS27A/MTDH/ANXA4/RGCC/IRAK3/MAPK14/S100A12/NPM1/PPIA/ID2	16
BP	GO:0051438	regulation of ubiquitin-protein transferase activity	5/283	53/18862	0.00116929	0.0219224	0.0187578	RPL11/RPL23/RPL5/RPS2/RPS7	5
BP	GO:0002683	negative regulation of immune system process	15/283	403/18862	0.00119076	0.0221982	0.0189937	BPI/ARG1/LTF/ANXA1/INHBA/LGALS3/CEACAM1/GRN/SPN/IRAK3/HLX/PTPN22/APPL1/RPS19/PADI2	15
CC	GO:0045277	respiratory chain complex IV	3/287	22/19520	0.00393795	0.0222939	0.0175837	NDUFA4/COX7C/COX4I1	3
BP	GO:0002221	pattern recognition receptor signaling pathway	10/283	208/18862	0.00122481	0.0226373	0.0193695	FCN1/LTF/S100A9/S100A8/RPS27A/ITGAM/NOP53/IRAK3/PTPN22/APPL1	10
BP	GO:0042063	gliogenesis	12/283	283/18862	0.00122811	0.0226373	0.0193695	TSPO/ANXA1/APP/S100A9/NSUN5/S100A8/B4GALT5/GRN/GSN/GSTP1/AZU1/EEF2	12
BP	GO:0061008	hepaticobiliary system development	8/283	140/18862	0.00126024	0.0230997	0.0197651	ARG1/PKM/ANXA1/CEACAM1/SEC63/RPL30/HLX/DUT	8
BP	GO:1990542	mitochondrial transmembrane transport	7/283	109/18862	0.00128722	0.0234632	0.0200761	ATP5MC3/SLC25A6/ATP5MC2/ATP5F1A/ATP5MG/ATP5PD/ATP5F1D	7
BP	GO:0007159	leukocyte cell-cell adhesion	14/283	366/18862	0.00133345	0.0241243	0.0206418	ARG1/CD24/ANXA1/OLR1/LGALS3/RPS3/CEACAM1/S100A9/S100A8/SPN/HLX/PTPN22/ELANE/HLA-DRA	14
BP	GO:0009152	purine ribonucleotide biosynthetic process	9/283	175/18862	0.0013382	0.0241243	0.0206418	ENO1/PKM/ATP5MC3/ATP5MC2/ATP5F1A/ATP5MG/ATP5PD/ATP5F1D/PPCS	9
CC	GO:0031902	late endosome membrane	7/287	140/19520	0.00471431	0.0262654	0.0207162	RAB27A/ANXA6/VAMP8/LAMTOR1/VPS28/HLA-DRA/ANXA2	7
BP	GO:1903362	regulation of cellular protein catabolic process	11/283	251/18862	0.00149698	0.0267594	0.0228966	RPL11/RPL23/RACK1/RPL5/NOP53/RBX1/EIF3H/RPS7/SVIP/HSP90AB1/ANXA2	11
BP	GO:0019320	hexose catabolic process	5/283	56/18862	0.00150068	0.0267594	0.0228966	GPI/HK3/ENO1/PKM/GAPDH	5
BP	GO:1903050	regulation of proteolysis involved in cellular protein catabolic process	10/283	215/18862	0.00156826	0.0278091	0.0237947	RPL11/RPL23/RACK1/RPL5/NOP53/RBX1/EIF3H/RPS7/SVIP/HSP90AB1	10
BP	GO:0002262	myeloid cell homeostasis	8/283	145/18862	0.0015765	0.0278091	0.0237947	ANXA1/INHBA/RPS24/RPS6/RPS14/HMGB2/MAPK14/RPS19	8
BP	GO:0017014	protein nitrosylation	3/283	16/18862	0.00161915	0.0279602	0.023924	GAPDH/S100A9/S100A8	3
BP	GO:0018119	peptidyl-cysteine S-nitrosylation	3/283	16/18862	0.00161915	0.0279602	0.023924	GAPDH/S100A9/S100A8	3
BP	GO:0051014	actin filament severing	3/283	16/18862	0.00161915	0.0279602	0.023924	CAPG/GSN/CFL1	3
BP	GO:0051238	sequestering of metal ion	3/283	16/18862	0.00161915	0.0279602	0.023924	LCN2/S100A9/S100A8	3
BP	GO:0006096	glycolytic process	7/283	114/18862	0.00166869	0.0286649	0.0245269	GPI/HK3/ENO1/PKM/GAPDH/LDHA/APP	7
BP	GO:0031647	regulation of protein stability	12/283	295/18862	0.00174329	0.0297143	0.0254249	GAPDH/RPL11/TESC/B4GALT5/RPL23/GRN/GSN/RPL5/NOP53/PFN1/RPS7/HSP90AB1	12
BP	GO:0006757	ATP generation from ADP	7/283	115/18862	0.00175455	0.0297143	0.0254249	GPI/HK3/ENO1/PKM/GAPDH/LDHA/APP	7
BP	GO:0031663	lipopolysaccharide-mediated signaling pathway	5/283	58/18862	0.00175696	0.0297143	0.0254249	BPI/LTF/MTDH/MAPK14/PTPN22	5
BP	GO:0002831	regulation of response to biotic stimulus	15/283	420/18862	0.00178486	0.0300315	0.0256963	FCN1/ARG1/LTF/CEACAM1/GRN/PLSCR1/NOP53/HMGB2/IRAK3/PTPN22/APPL1/RPS19/CLEC4D/HSP90AB1/IFIT1	15
MF	GO:0001530	lipopolysaccharide binding	4/289	32/18337	0.00153471	0.0302219	0.025972	BPI/LTF/CAMP/RNASE3	4
BP	GO:0002697	regulation of immune effector process	16/283	465/18862	0.00185425	0.0310398	0.026559	ARG1/GPI/ANXA1/LGALS3/CEACAM1/PRAM1/GRN/ITGAM/VAMP8/IRAK3/HLX/PTPN22/APPL1/RPS19/HLA-DRA/IFIT1	16
BP	GO:0050777	negative regulation of immune response	8/283	150/18862	0.00195261	0.0325204	0.0278259	ARG1/ANXA1/LGALS3/CEACAM1/GRN/IRAK3/HLX/RPS19	8
BP	GO:0045730	respiratory burst	4/283	36/18862	0.00200254	0.0331835	0.0283932	CD24/CYBB/GRN/RPS19	4
BP	GO:2001056	positive regulation of cysteine-type endopeptidase activity	8/283	151/18862	0.00203567	0.033563	0.028718	CTSD/RPS3/S100A9/S100A8/RACK1/GSN/ANP32B/CYFIP2	8
BP	GO:1903312	negative regulation of mRNA metabolic process	6/283	88/18862	0.00209622	0.0343885	0.0294243	HNRNPA2B1/PABPC1/MAPK14/TAF15/SRSF7/SRSF6	6
BP	GO:0032652	regulation of interleukin-1 production	7/283	119/18862	0.0021328	0.0346422	0.0296414	ANXA1/APP/CEACAM1/ORM1/SERPINB1/GSTP1/AZU1	7
BP	GO:0050868	negative regulation of T cell activation	7/283	119/18862	0.0021328	0.0346422	0.0296414	ARG1/ANXA1/LGALS3/CEACAM1/SPN/HLX/PTPN22	7
BP	GO:0009260	ribonucleotide biosynthetic process	9/283	188/18862	0.00218835	0.035344	0.0302419	ENO1/PKM/ATP5MC3/ATP5MC2/ATP5F1A/ATP5MG/ATP5PD/ATP5F1D/PPCS	9
BP	GO:0001667	ameboidal-type cell migration	16/283	473/18862	0.00219994	0.035344	0.0302419	S100P/GPI/ANXA3/ANXA1/CEACAM1/RAB13/GRN/RGCC/ANXA6/PFN1/EMC10/ATP5F1A/APPL1/ARHGAP4/GADD45A/MMP9	16
BP	GO:0051250	negative regulation of lymphocyte activation	8/283	153/18862	0.00221013	0.035344	0.0302419	ARG1/ANXA1/INHBA/LGALS3/CEACAM1/SPN/HLX/PTPN22	8
BP	GO:0000462	maturation of SSU-rRNA from tricistronic rRNA transcript (SSU-rRNA, 5.8S rRNA, LSU-rRNA)	4/283	37/18862	0.0022191	0.035344	0.0302419	RPS8/RPS14/RPS16/RPS19	4
BP	GO:0007568	aging	12/283	304/18862	0.00223662	0.0354396	0.0303237	ARG1/RETN/TSPO/APP/GSN/SEC63/EEF2/LIMS1/GCLM/MAPK14/NPM1/ID2	12
BP	GO:0042110	T cell activation	16/283	474/18862	0.00224671	0.0354396	0.0303237	ARG1/CD24/ANXA1/LGALS3/RPS3/CEACAM1/RPS6/AZI2/GSN/SPN/CCND3/RAB27A/HLX/PTPN22/RPL22/HLA-DRA	16
BP	GO:0022408	negative regulation of cell-cell adhesion	9/283	189/18862	0.00226834	0.0356097	0.0304692	ARG1/ANXA1/LGALS3/CEACAM1/SPN/RGCC/SPINT2/HLX/PTPN22	9
BP	GO:0002523	leukocyte migration involved in inflammatory response	3/283	18/18862	0.00230759	0.0357133	0.0305579	S100A9/S100A8/ELANE	3
BP	GO:0045063	T-helper 1 cell differentiation	3/283	18/18862	0.00230759	0.0357133	0.0305579	ANXA1/SPN/HLX	3
BP	GO:0045116	protein neddylation	3/283	18/18862	0.00230759	0.0357133	0.0305579	RPL11/RPL5/RBX1	3
BP	GO:0034101	erythrocyte homeostasis	7/283	121/18862	0.00234411	0.0359039	0.030721	INHBA/RPS24/RPS6/RPS14/HMGB2/MAPK14/RPS19	7
BP	GO:0060326	cell chemotaxis	12/283	306/18862	0.00236045	0.0359039	0.030721	ANXA1/LGALS3/S100A9/S100A8/RAB13/GSTP1/AZU1/HMGB2/RPS19/S100A12/PPIA/PADI2	12
BP	GO:0046365	monosaccharide catabolic process	5/283	62/18862	0.00236368	0.0359039	0.030721	GPI/HK3/ENO1/PKM/GAPDH	5
BP	GO:0051851	modulation by host of symbiont process	5/283	62/18862	0.00236368	0.0359039	0.030721	LTF/STOM/NUCKS1/CFL1/ANXA2	5
CC	GO:0005743	mitochondrial inner membrane	15/287	493/19520	0.00654816	0.0359126	0.0283251	LGALS3/RPS3/COX7A2L/NDUFA4/COX7C/ATP5MC3/MRPL51/SLC25A6/COX4I1/ATP5MC2/UQCRH/ATP5F1A/ATP5MG/ATP5PD/ATP5F1D	15
BP	GO:0043405	regulation of MAP kinase activity	12/283	307/18862	0.00242443	0.0366569	0.0313652	CD24/RPS3/RPS27A/GSTP1/ERP29/IRAK3/MAPK14/PTPN22/ELANE/S100A12/PPIA/GADD45A	12
BP	GO:0046031	ADP metabolic process	7/283	122/18862	0.00245563	0.0369584	0.0316232	GPI/HK3/ENO1/PKM/GAPDH/LDHA/APP	7
BP	GO:2000377	regulation of reactive oxygen species metabolic process	9/283	192/18862	0.00252235	0.0377891	0.0323341	MMP8/TSPO/HP/ITGAM/GSTP1/RAB27A/MAPK14/GADD45A/HSP90AB1	9
CC	GO:0001891	phagocytic cup	3/287	27/19520	0.00708607	0.0382648	0.0301804	ANXA1/RACK1/RAB31	3
BP	GO:0002224	toll-like receptor signaling pathway	8/283	157/18862	0.00259419	0.0386888	0.0331038	LTF/S100A9/S100A8/RPS27A/ITGAM/IRAK3/PTPN22/APPL1	8
BP	GO:0022407	regulation of cell-cell adhesion	15/283	437/18862	0.00260875	0.03873	0.0331391	ARG1/CD24/ANXA1/LGALS3/RPS3/CEACAM1/CEACAM6/SPN/RGCC/SPINT2/HLX/MAPK14/PTPN22/ELANE/HLA-DRA	15
BP	GO:0051900	regulation of mitochondrial depolarization	3/283	19/18862	0.00271009	0.0400531	0.0342712	TSPO/RACK1/GCLM	3
BP	GO:0042098	T cell proliferation	9/283	195/18862	0.00279843	0.0409894	0.0350724	ARG1/CD24/ANXA1/LGALS3/RPS3/RPS6/SPN/CCND3/PTPN22	9
BP	GO:0046390	ribose phosphate biosynthetic process	9/283	195/18862	0.00279843	0.0409894	0.0350724	ENO1/PKM/ATP5MC3/ATP5MC2/ATP5F1A/ATP5MG/ATP5PD/ATP5F1D/PPCS	9
BP	GO:0045824	negative regulation of innate immune response	5/283	65/18862	0.00290941	0.0419166	0.0358657	ARG1/CEACAM1/GRN/IRAK3/RPS19	5
BP	GO:0071479	cellular response to ionizing radiation	5/283	65/18862	0.00290941	0.0419166	0.0358657	RPL26/EEF1D/NUCKS1/MAPK14/GADD45A	5
BP	GO:0050764	regulation of phagocytosis	6/283	94/18862	0.00292358	0.0419166	0.0358657	RACK1/AZU1/PLSCR1/RAB27A/RAB31/APPL1	6
BP	GO:0032612	interleukin-1 production	7/283	126/18862	0.0029431	0.0419166	0.0358657	ANXA1/APP/CEACAM1/ORM1/SERPINB1/GSTP1/AZU1	7
BP	GO:0045471	response to ethanol	7/283	126/18862	0.0029431	0.0419166	0.0358657	CYBB/S100A8/RPL15/GSN/RPS4X/GSTP1/EEF2	7
BP	GO:0019068	virion assembly	4/283	40/18862	0.00296467	0.0419166	0.0358657	RPS27A/PDCD6IP/PPIA/VPS28	4
BP	GO:0050856	regulation of T cell receptor signaling pathway	4/283	40/18862	0.00296467	0.0419166	0.0358657	LGALS3/RPS3/CEACAM1/PTPN22	4
BP	GO:0045088	regulation of innate immune response	12/283	315/18862	0.00298892	0.0419166	0.0358657	FCN1/ARG1/CEACAM1/GRN/PLSCR1/HMGB2/IRAK3/PTPN22/APPL1/RPS19/CLEC4D/HSP90AB1	12
BP	GO:0006164	purine nucleotide biosynthetic process	9/283	197/18862	0.00299539	0.0419166	0.0358657	ENO1/PKM/ATP5MC3/ATP5MC2/ATP5F1A/ATP5MG/ATP5PD/ATP5F1D/PPCS	9
BP	GO:0017157	regulation of exocytosis	9/283	197/18862	0.00299539	0.0419166	0.0358657	ANXA1/CEACAM1/RAB13/PRAM1/ITGAM/RAB27A/VAMP8/PDCD6IP/MICAL1	9
BP	GO:0010631	epithelial cell migration	13/283	357/18862	0.00300226	0.0419166	0.0358657	S100P/GPI/ANXA3/ANXA1/CEACAM1/RAB13/GRN/RGCC/PFN1/EMC10/ATP5F1A/GADD45A/MMP9	13
MF	GO:0023026	MHC class II protein complex binding	3/289	17/18337	0.00223649	0.0424104	0.0364464	PKM/HLA-DRA/HSP90AB1	3
BP	GO:0032602	chemokine production	6/283	95/18862	0.00308225	0.0428512	0.0366654	APP/S100A9/S100A8/GSTP1/AZU1/ELANE	6
BP	GO:0010042	response to manganese ion	3/283	20/18862	0.00315324	0.0434697	0.0371946	ARG1/TSPO/APP	3
BP	GO:0048025	negative regulation of mRNA splicing, via spliceosome	3/283	20/18862	0.00315324	0.0434697	0.0371946	HNRNPA2B1/SRSF7/SRSF6	3
MF	GO:0016620	oxidoreductase activity, acting on the aldehyde or oxo group of donors, NAD or NADP as acceptor	4/289	36/18337	0.00239299	0.0437576	0.0376042	GAPDH/ALDH3B1/ALDH2/FAR2	4
BP	GO:0090132	epithelium migration	13/283	360/18862	0.00322362	0.0442539	0.0378656	S100P/GPI/ANXA3/ANXA1/CEACAM1/RAB13/GRN/RGCC/PFN1/EMC10/ATP5F1A/GADD45A/MMP9	13
BP	GO:0071900	regulation of protein serine/threonine kinase activity	16/283	492/18862	0.00324124	0.0443104	0.037914	LTF/CD24/RPS3/RPS27A/GSTP1/CCND3/RGCC/ERP29/IRAK3/MAPK14/PTPN22/ELANE/S100A12/PPIA/GADD45A/HSP90AB1	16
BP	GO:0031349	positive regulation of defense response	13/283	361/18862	0.00330029	0.0446666	0.0382188	FCN1/ARG1/MMP8/APP/S100A9/S100A8/GRN/PLSCR1/HMGB2/VAMP8/RPS19/S100A12/CLEC4D	13
BP	GO:0032868	response to insulin	11/283	278/18862	0.00330814	0.0446666	0.0382188	RETN/PKM/CEACAM1/RAB13/SORT1/GSTP1/CCND3/RAB31/NUCKS1/APPL1/SRSF6	11
BP	GO:0043542	endothelial cell migration	11/283	278/18862	0.00330814	0.0446666	0.0382188	S100P/GPI/ANXA3/ANXA1/CEACAM1/RAB13/GRN/RGCC/EMC10/ATP5F1A/GADD45A	11
MF	GO:0005504	fatty acid binding	4/289	37/18337	0.00265022	0.0449109	0.0385953	S100A9/S100A8/SCP2/GSTP1	4
MF	GO:0019207	kinase regulator activity	10/289	220/18337	0.00265078	0.0449109	0.0385953	LTF/CD24/RPLP1/TESC/RACK1/GSTP1/CCND3/RGCC/NPM1/HSP90AB1	10
MF	GO:0008144	drug binding	5/289	61/18337	0.00271922	0.0449109	0.0385953	LCN2/GSTP1/FKBP5/PPIA/HSP90AB1	5
BP	GO:0032677	regulation of interleukin-8 production	6/283	97/18862	0.00341878	0.0459714	0.0393351	FCN1/BPI/ANXA1/ANXA4/PTPN22/ELANE	6
MF	GO:1901681	sulfur compound binding	11/289	260/18337	0.00288318	0.0461308	0.0396437	LTF/APP/SCP2/GSTP1/AZU1/RPL29/ANXA6/HDGF/ELANE/RPL22/PPIA	11
BP	GO:0014002	astrocyte development	4/283	42/18862	0.00354703	0.0475013	0.0406442	APP/S100A9/S100A8/GRN	4
BP	GO:0090130	tissue migration	13/283	365/18862	0.00362199	0.0481345	0.041186	S100P/GPI/ANXA3/ANXA1/CEACAM1/RAB13/GRN/RGCC/PFN1/EMC10/ATP5F1A/GADD45A/MMP9	13
BP	GO:0040019	positive regulation of embryonic development	3/283	21/18862	0.00363833	0.0481345	0.041186	B4GALT5/RACK1/CFL1	3
BP	GO:2000765	regulation of cytoplasmic translation	3/283	21/18862	0.00363833	0.0481345	0.041186	PKM/RPL13A/EEF2	3
BP	GO:0002573	myeloid leukocyte differentiation	9/283	204/18862	0.00377239	0.0495953	0.0424359	LTF/CEBPE/INHBA/APP/CEACAM1/TESC/MAPK14/MMP9/ANXA2	9
BP	GO:0045862	positive regulation of proteolysis	13/283	367/18862	0.00379214	0.0495953	0.0424359	ENO1/CTSD/RPS3/APP/S100A9/S100A8/RACK1/GRN/GSN/ANP32B/NOP53/RBX1/CYFIP2	13
BP	GO:0006165	nucleoside diphosphate phosphorylation	7/283	132/18862	0.00380921	0.0495953	0.0424359	GPI/HK3/ENO1/PKM/GAPDH/LDHA/APP	7
BP	GO:0032434	regulation of proteasomal ubiquitin-dependent protein catabolic process	7/283	132/18862	0.00380921	0.0495953	0.0424359	RPL11/RACK1/NOP53/RBX1/EIF3H/SVIP/HSP90AB1	7
BP	GO:0014003	oligodendrocyte development	4/283	43/18862	0.00386539	0.0497347	0.0425552	NSUN5/B4GALT5/GSN/GSTP1	4
BP	GO:0034142	toll-like receptor 4 signaling pathway	4/283	43/18862	0.00386539	0.0497347	0.0425552	LTF/ITGAM/PTPN22/APPL1	4
BP	GO:0043300	regulation of leukocyte degranulation	4/283	43/18862	0.00386539	0.0497347	0.0425552	CEACAM1/PRAM1/ITGAM/VAMP8	4
BP	GO:0043281	regulation of cysteine-type endopeptidase activity involved in apoptotic process	9/283	205/18862	0.0038952	0.0499225	0.0427159	CTSD/RPS3/S100A9/S100A8/RACK1/GSN/ANP32B/MICAL1/MMP9	9

## Sheet: Neutrophils_1_up
ONTOLOGY	ID	Description	GeneRatio	BgRatio	pvalue	p.adjust	qvalue	geneID	Count
CC	GO:0031838	haptoglobin-hemoglobin complex	3/24	11/19520	2.67712e-07	1.06998e-05	7.32095e-06	HBB/HBA2/HBA1	3
CC	GO:0005833	hemoglobin complex	3/24	12/19520	3.56662e-07	1.06998e-05	7.32095e-06	HBB/HBA2/HBA1	3
MF	GO:0031720	haptoglobin binding	3/24	10/18337	2.34972e-07	1.73879e-05	1.01409e-05	HBB/HBA2/HBA1	3
MF	GO:0005344	oxygen carrier activity	3/24	14/18337	7.10303e-07	2.62812e-05	1.53276e-05	HBB/HBA2/HBA1	3
CC	GO:0071682	endocytic vesicle lumen	3/24	20/19520	1.83626e-06	3.67252e-05	2.51278e-05	HBB/HBA2/HBA1	3
BP	GO:0042743	hydrogen peroxide metabolic process	4/22	56/18862	4.8974e-07	0.000167033	0.000128437	HBB/HBA2/HBA1/ACOX1	4
BP	GO:0015671	oxygen transport	3/22	15/18862	6.20941e-07	0.000167033	0.000128437	HBB/HBA2/HBA1	3
BP	GO:0015669	gas transport	3/22	20/18862	1.54989e-06	0.000277948	0.000213722	HBB/HBA2/HBA1	3
MF	GO:0019825	oxygen binding	3/24	39/18337	1.74547e-05	0.00043055	0.000251103	HBB/HBA2/HBA1	3
BP	GO:0000302	response to reactive oxygen species	5/22	224/18862	5.04504e-06	0.000652122	0.000501436	DUSP1/FOS/HBB/HBA2/HBA1	5
BP	GO:0042744	hydrogen peroxide catabolic process	3/22	31/18862	6.06061e-06	0.000652122	0.000501436	HBB/HBA2/HBA1	3
MF	GO:0004601	peroxidase activity	3/24	53/18337	4.42069e-05	0.000814397	0.000474968	HBB/HBA2/HBA1	3
MF	GO:0016684	oxidoreductase activity, acting on peroxide as acceptor	3/24	57/18337	5.50268e-05	0.000814397	0.000474968	HBB/HBA2/HBA1	3
MF	GO:0140104	molecular carrier activity	3/24	67/18337	8.93206e-05	0.00094771	0.000552718	HBB/HBA2/HBA1	3
BP	GO:0015701	bicarbonate transport	3/22	43/18862	1.64892e-05	0.0012766	0.000981619	HBB/HBA2/HBA1	3
BP	GO:0042542	response to hydrogen peroxide	4/22	135/18862	1.66101e-05	0.0012766	0.000981619	DUSP1/HBB/HBA2/HBA1	4
BP	GO:0051592	response to calcium ion	4/22	145/18862	2.20059e-05	0.0014799	0.00113794	DUSP1/FOS/FOSB/JUND	4
MF	GO:0016209	antioxidant activity	3/24	86/18337	0.000187729	0.0017365	0.00101275	HBB/HBA2/HBA1	3
MF	GO:0043177	organic acid binding	3/24	114/18337	0.000430626	0.00329462	0.00192147	HBB/HBA2/HBA1	3
BP	GO:0009612	response to mechanical stimulus	4/22	202/18862	8.02913e-05	0.00479963	0.00369058	FOS/FOSB/NFKBIA/JUND	4
MF	GO:0020037	heme binding	3/24	140/18337	0.000783853	0.00527319	0.00307541	HBB/HBA2/HBA1	3
MF	GO:0046906	tetrapyrrole binding	3/24	150/18337	0.000957255	0.00590307	0.00344276	HBB/HBA2/HBA1	3
BP	GO:0071277	cellular response to calcium ion	3/22	82/18862	0.000114892	0.00618119	0.0047529	FOS/FOSB/JUND	3
BP	GO:0006979	response to oxidative stress	5/22	444/18862	0.000133625	0.0065355	0.00502534	DUSP1/FOS/HBB/HBA2/HBA1	5
BP	GO:0009636	response to toxic substance	4/22	239/18862	0.000153662	0.0068892	0.00529731	FOS/HBB/HBA2/HBA1	4
BP	GO:0051591	response to cAMP	3/22	93/18862	0.000166957	0.00690945	0.00531288	DUSP1/FOS/FOSB	3
BP	GO:0098869	cellular oxidant detoxification	3/22	102/18862	0.000219413	0.00786968	0.00605123	HBB/HBA2/HBA1	3
BP	GO:0072593	reactive oxygen species metabolic process	4/22	281/18862	0.000285412	0.00884039	0.00679764	HBB/HBA2/HBA1/ACOX1	4
BP	GO:1990748	cellular detoxification	3/22	115/18862	0.000312434	0.00884681	0.00680257	HBB/HBA2/HBA1	3
BP	GO:0097237	cellular response to toxic substance	3/22	122/18862	0.000371627	0.00999677	0.00768682	HBB/HBA2/HBA1	3
CC	GO:0072562	blood microparticle	3/24	146/19520	0.00073932	0.0110898	0.00758776	HBB/HBA2/HBA1	3
BP	GO:0046683	response to organophosphorus	3/22	130/18862	0.000447611	0.0114674	0.0088176	DUSP1/FOS/FOSB	3
BP	GO:0051384	response to glucocorticoid	3/22	135/18862	0.000499814	0.0122227	0.00939842	DUSP1/FOS/FOSB	3
CC	GO:0070820	tertiary granule	3/24	164/19520	0.00103514	0.0124216	0.00849902	CLEC12A/HBB/YPEL5	3
BP	GO:0098754	detoxification	3/22	138/18862	0.000532934	0.012466	0.00958549	HBB/HBA2/HBA1	3
MF	GO:0001228	DNA-binding transcription activator activity, RNA polymerase II-specific	4/24	443/18337	0.00243322	0.0132872	0.00774928	FOS/FOSB/JUND/CSRNP1	4
MF	GO:0001216	DNA-binding transcription activator activity	4/24	447/18337	0.00251379	0.0132872	0.00774928	FOS/FOSB/JUND/CSRNP1	4
BP	GO:0014074	response to purine-containing compound	3/22	144/18862	0.000603329	0.0135246	0.0103995	DUSP1/FOS/FOSB	3
BP	GO:0010038	response to metal ion	4/22	352/18862	0.000668447	0.0138317	0.0106356	DUSP1/FOS/FOSB/JUND	4
BP	GO:0031960	response to corticosteroid	3/22	152/18862	0.000706084	0.0140694	0.0108184	DUSP1/FOS/FOSB	3
CC	GO:0005840	ribosome	3/24	243/19520	0.00317887	0.0238415	0.0163126	HBA2/HBA1/NUFIP2	3
BP	GO:0071248	cellular response to metal ion	3/22	189/18862	0.00132519	0.0243876	0.0187524	FOS/FOSB/JUND	3
BP	GO:1901654	response to ketone	3/22	193/18862	0.00140734	0.0244241	0.0187804	DUSP1/FOS/FOSB	3
MF	GO:0061629	RNA polymerase II-specific DNA-binding transcription factor binding	3/24	271/18337	0.00513522	0.0253337	0.014775	FOS/NFKBIA/JUND	3
BP	GO:0071241	cellular response to inorganic substance	3/22	216/18862	0.00194212	0.0326519	0.025107	FOS/FOSB/JUND	3
BP	GO:0043312	neutrophil degranulation	4/22	485/18862	0.0021857	0.0353703	0.0271973	FCGR3B/CLEC12A/HBB/YPEL5	4
BP	GO:0002283	neutrophil activation involved in immune response	4/22	488/18862	0.0022353	0.0353703	0.0271973	FCGR3B/CLEC12A/HBB/YPEL5	4
BP	GO:0002446	neutrophil mediated immunity	4/22	499/18862	0.00242387	0.0364875	0.0280563	FCGR3B/CLEC12A/HBB/YPEL5	4
BP	GO:0042119	neutrophil activation	4/22	500/18862	0.00244154	0.0364875	0.0280563	FCGR3B/CLEC12A/HBB/YPEL5	4
CC	GO:0030139	endocytic vesicle	3/24	307/19520	0.00610447	0.0366268	0.0250604	HBB/HBA2/HBA1	3

## Sheet: Neutrophils_1_down
ONTOLOGY	ID	Description	GeneRatio	BgRatio	pvalue	p.adjust	qvalue	geneID	Count
BP	GO:0009615	response to virus	19/87	359/18862	2.73916e-15	5.20988e-12	4.2356e-12	IFI16/IFIT1/MX1/SAMHD1/HERC5/IFIT2/MAPK14/IFI6/CXCR4/ISG15/OASL/IFIT3/EIF2AK2/DDX58/PYCARD/RSAD2/BST2/IFIH1/PIM2	19
BP	GO:0051607	defense response to virus	16/87	260/18862	5.29417e-14	3.35651e-11	2.72882e-11	IFI16/IFIT1/MX1/SAMHD1/HERC5/IFIT2/IFI6/ISG15/OASL/IFIT3/EIF2AK2/DDX58/PYCARD/RSAD2/BST2/IFIH1	16
BP	GO:0140546	defense response to symbiont	16/87	260/18862	5.29417e-14	3.35651e-11	2.72882e-11	IFI16/IFIT1/MX1/SAMHD1/HERC5/IFIT2/IFI6/ISG15/OASL/IFIT3/EIF2AK2/DDX58/PYCARD/RSAD2/BST2/IFIH1	16
BP	GO:0060337	type I interferon signaling pathway	11/87	95/18862	5.9643e-13	2.55295e-10	2.07553e-10	IFIT1/MX1/SAMHD1/IFIT2/IFI6/ISG15/OASL/IFI35/IFIT3/RSAD2/BST2	11
BP	GO:0071357	cellular response to type I interferon	11/87	96/18862	6.71121e-13	2.55295e-10	2.07553e-10	IFIT1/MX1/SAMHD1/IFIT2/IFI6/ISG15/OASL/IFI35/IFIT3/RSAD2/BST2	11
BP	GO:0034340	response to type I interferon	11/87	101/18862	1.18732e-12	3.7638e-10	3.05995e-10	IFIT1/MX1/SAMHD1/IFIT2/IFI6/ISG15/OASL/IFI35/IFIT3/RSAD2/BST2	11
CC	GO:0022626	cytosolic ribosome	11/90	107/19520	2.30245e-12	4.12139e-10	3.27191e-10	RPL7A/RPL11/ISG15/RPS3/RPS27A/RPS6/RPS5/RPL13/RPL13A/RPL14/RPL30	11
BP	GO:0043312	neutrophil degranulation	18/87	485/18862	6.61207e-12	1.74146e-09	1.4158e-09	S100P/S100A9/S100A8/PADI2/MAPK14/FCN1/CD14/S100A12/CXCL1/CST3/SERPINB1/LYZ/MMP9/PYCARD/PSMB1/BST2/HSPA6/SLC2A3	18
BP	GO:0002283	neutrophil activation involved in immune response	18/87	488/18862	7.32475e-12	1.74146e-09	1.4158e-09	S100P/S100A9/S100A8/PADI2/MAPK14/FCN1/CD14/S100A12/CXCL1/CST3/SERPINB1/LYZ/MMP9/PYCARD/PSMB1/BST2/HSPA6/SLC2A3	18
BP	GO:0048525	negative regulation of viral process	10/87	89/18862	9.67473e-12	1.8941e-09	1.53989e-09	IFI16/IFIT1/MX1/LY6E/ISG15/OASL/FCN1/EIF2AK2/RSAD2/BST2	10
BP	GO:0002446	neutrophil mediated immunity	18/87	499/18862	1.05974e-11	1.8941e-09	1.53989e-09	S100P/S100A9/S100A8/PADI2/MAPK14/FCN1/CD14/S100A12/CXCL1/CST3/SERPINB1/LYZ/MMP9/PYCARD/PSMB1/BST2/HSPA6/SLC2A3	18
BP	GO:0042119	neutrophil activation	18/87	500/18862	1.09543e-11	1.8941e-09	1.53989e-09	S100P/S100A9/S100A8/PADI2/MAPK14/FCN1/CD14/S100A12/CXCL1/CST3/SERPINB1/LYZ/MMP9/PYCARD/PSMB1/BST2/HSPA6/SLC2A3	18
BP	GO:0006614	SRP-dependent cotranslational protein targeting to membrane	10/87	105/18862	5.17109e-11	8.19618e-09	6.66345e-09	RPL7A/RPL11/RPS3/RPS27A/RPS6/RPS5/RPL13/RPL13A/RPL14/RPL30	10
BP	GO:0006613	cotranslational protein targeting to membrane	10/87	110/18862	8.25125e-11	1.20722e-08	9.81464e-09	RPL7A/RPL11/RPS3/RPS27A/RPS6/RPS5/RPL13/RPL13A/RPL14/RPL30	10
BP	GO:0045071	negative regulation of viral genome replication	8/87	54/18862	1.29065e-10	1.75343e-08	1.42553e-08	IFI16/IFIT1/MX1/ISG15/OASL/EIF2AK2/RSAD2/BST2	8
BP	GO:0000184	nuclear-transcribed mRNA catabolic process, nonsense-mediated decay	10/87	120/18862	1.96742e-10	2.33878e-08	1.90141e-08	RPL7A/RPL11/RPS3/RPS27A/RPS6/RPS5/RPL13/RPL13A/RPL14/RPL30	10
BP	GO:0045047	protein targeting to ER	10/87	120/18862	1.96742e-10	2.33878e-08	1.90141e-08	RPL7A/RPL11/RPS3/RPS27A/RPS6/RPS5/RPL13/RPL13A/RPL14/RPL30	10
BP	GO:0072599	establishment of protein localization to endoplasmic reticulum	10/87	124/18862	2.72503e-10	3.04883e-08	2.47868e-08	RPL7A/RPL11/RPS3/RPS27A/RPS6/RPS5/RPL13/RPL13A/RPL14/RPL30	10
CC	GO:0044391	ribosomal subunit	11/90	187/19520	1.0009e-09	7.31878e-08	5.81026e-08	RPL7A/RPL11/ISG15/RPS3/RPS27A/RPS6/RPS5/RPL13/RPL13A/RPL14/RPL30	11
CC	GO:0005840	ribosome	12/90	243/19520	1.22661e-09	7.31878e-08	5.81026e-08	RPL7A/RPL11/ISG15/RPS3/RPS27A/RPS6/RPS5/RPL13/EIF2AK2/RPL13A/RPL14/RPL30	12
BP	GO:0050792	regulation of viral process	11/87	186/18862	9.30761e-10	9.83504e-08	7.99584e-08	IFI16/IFIT1/MX1/CXCR4/LY6E/ISG15/OASL/FCN1/EIF2AK2/RSAD2/BST2	11
CC	GO:0034774	secretory granule lumen	13/90	322/19520	2.76605e-09	1.03067e-07	8.18234e-08	S100P/S100A9/S100A8/PADI2/MAPK14/FCN1/S100A12/CXCL1/SERPINB1/LYZ/PYCARD/PSMB1/HSPA6	13
CC	GO:0060205	cytoplasmic vesicle lumen	13/90	326/19520	3.20963e-09	1.03067e-07	8.18234e-08	S100P/S100A9/S100A8/PADI2/MAPK14/FCN1/S100A12/CXCL1/SERPINB1/LYZ/PYCARD/PSMB1/HSPA6	13
CC	GO:0031983	vesicle lumen	13/90	328/19520	3.45477e-09	1.03067e-07	8.18234e-08	S100P/S100A9/S100A8/PADI2/MAPK14/FCN1/S100A12/CXCL1/SERPINB1/LYZ/PYCARD/PSMB1/HSPA6	13
BP	GO:0006413	translational initiation	11/87	193/18862	1.37678e-09	1.37823e-07	1.12049e-07	RPL7A/RPL11/RPS3/RPS27A/RPS6/RPS5/RPL13/EIF2AK2/RPL13A/RPL14/RPL30	11
BP	GO:1903900	regulation of viral life cycle	10/87	148/18862	1.55504e-09	1.47885e-07	1.20229e-07	IFI16/IFIT1/MX1/LY6E/ISG15/OASL/FCN1/EIF2AK2/RSAD2/BST2	10
BP	GO:0043903	regulation of biological process involved in symbiotic interaction	11/87	197/18862	1.71006e-09	1.54883e-07	1.25919e-07	IFI16/IFIT1/MX1/CXCR4/LY6E/ISG15/OASL/FCN1/EIF2AK2/RSAD2/BST2	11
BP	GO:0070972	protein localization to endoplasmic reticulum	10/87	152/18862	2.01703e-09	1.74382e-07	1.41772e-07	RPL7A/RPL11/RPS3/RPS27A/RPS6/RPS5/RPL13/RPL13A/RPL14/RPL30	10
BP	GO:0000956	nuclear-transcribed mRNA catabolic process	11/87	208/18862	3.03014e-09	2.40139e-07	1.95231e-07	RPL7A/RPL11/RPS3/RPS27A/RPS6/RPS5/RPL13/RPL13A/BTG2/RPL14/RPL30	11
BP	GO:0002221	pattern recognition receptor signaling pathway	11/87	208/18862	3.03014e-09	2.40139e-07	1.95231e-07	S100A9/S100A8/FCN1/CD14/RPS27A/FFAR2/IFI35/DDX58/RSAD2/CYLD/IFIH1	11
BP	GO:0045069	regulation of viral genome replication	8/87	83/18862	4.39092e-09	3.34061e-07	2.7159e-07	IFI16/IFIT1/MX1/ISG15/OASL/EIF2AK2/RSAD2/BST2	8
BP	GO:0019058	viral life cycle	13/87	348/18862	6.87311e-09	5.02794e-07	4.08769e-07	IFI16/IFIT1/MX1/CXCR4/LY6E/ISG15/OASL/FCN1/RPS27A/PCBP1/EIF2AK2/RSAD2/BST2	13
BP	GO:0019079	viral genome replication	9/87	129/18862	8.08011e-09	5.69199e-07	4.62756e-07	IFI16/IFIT1/MX1/ISG15/OASL/PCBP1/EIF2AK2/RSAD2/BST2	9
BP	GO:0019083	viral transcription	10/87	180/18862	1.03385e-08	7.02279e-07	5.70949e-07	RPL7A/RPL11/RPS3/RPS27A/RPS6/RPS5/RPL13/RPL13A/RPL14/RPL30	10
BP	GO:0006402	mRNA catabolic process	13/87	375/18862	1.67088e-08	1.09586e-06	8.90932e-07	MAPK14/RPL7A/RPL11/RPS3/RPS27A/RPS6/RPS5/RPL13/RPL13A/BTG2/RPL14/PSMB1/RPL30	13
BP	GO:0019080	viral gene expression	10/87	198/18862	2.56706e-08	1.62752e-06	1.32316e-06	RPL7A/RPL11/RPS3/RPS27A/RPS6/RPS5/RPL13/RPL13A/RPL14/RPL30	10
MF	GO:0003735	structural constituent of ribosome	10/90	180/18337	1.87702e-08	2.71551e-06	2.40654e-06	RPL7A/RPL11/RPS3/RPS27A/RPS6/RPS5/RPL13/RPL13A/RPL14/RPL30	10
MF	GO:0031625	ubiquitin protein ligase binding	12/90	293/18337	1.9967e-08	2.71551e-06	2.40654e-06	CXCR4/RPL11/ISG15/RPS27A/PRKAR1A/NEDD8/DDX58/UBXN1/TUBA1B/TPI1/UBE2J1/HSPA6	12
BP	GO:0006612	protein targeting to membrane	10/87	211/18862	4.68619e-08	2.8752e-06	2.33753e-06	RPL7A/RPL11/RPS3/RPS27A/RPS6/RPS5/RPL13/RPL13A/RPL14/RPL30	10
BP	GO:0006401	RNA catabolic process	13/87	414/18862	5.34189e-08	3.17508e-06	2.58133e-06	MAPK14/RPL7A/RPL11/RPS3/RPS27A/RPS6/RPS5/RPL13/RPL13A/BTG2/RPL14/PSMB1/RPL30	13
MF	GO:0044389	ubiquitin-like protein ligase binding	12/90	312/18337	3.9916e-08	3.61905e-06	3.20728e-06	CXCR4/RPL11/ISG15/RPS27A/PRKAR1A/NEDD8/DDX58/UBXN1/TUBA1B/TPI1/UBE2J1/HSPA6	12
BP	GO:0032480	negative regulation of type I interferon production	6/87	47/18862	7.45917e-08	4.2992e-06	3.49522e-06	HERC5/ISG15/DDX58/PYCARD/CYLD/IFIH1	6
CC	GO:0022625	cytosolic large ribosomal subunit	6/90	57/19520	2.43763e-07	6.23337e-06	4.94857e-06	RPL7A/RPL11/RPL13/RPL13A/RPL14/RPL30	6
BP	GO:0032479	regulation of type I interferon production	8/87	128/18862	1.34558e-07	7.52733e-06	6.11968e-06	IFI16/HERC5/ISG15/CD14/DDX58/PYCARD/CYLD/IFIH1	8
BP	GO:0032606	type I interferon production	8/87	129/18862	1.4292e-07	7.76669e-06	6.31427e-06	IFI16/HERC5/ISG15/CD14/DDX58/PYCARD/CYLD/IFIH1	8
BP	GO:0052547	regulation of peptidase activity	13/87	455/18862	1.59418e-07	8.4226e-06	6.84752e-06	IFI16/S100A9/S100A8/IFI6/RPS3/TNFSF10/CST3/SERPINB1/MMP9/CST7/PYCARD/UBXN1/BST2	13
BP	GO:0052548	regulation of endopeptidase activity	12/87	426/18862	5.79812e-07	2.98055e-05	2.42317e-05	IFI16/S100A9/S100A8/IFI6/RPS3/TNFSF10/CST3/SERPINB1/MMP9/CST7/PYCARD/BST2	12
BP	GO:0051092	positive regulation of NF-kappaB transcription factor activity	8/87	159/18862	7.10202e-07	3.47912e-05	2.82851e-05	S100A9/S100A8/RPS3/RPS27A/S100A12/EIF2AK2/PYCARD/PRKCB	8
BP	GO:0097193	intrinsic apoptotic signaling pathway	10/87	283/18862	7.13384e-07	3.47912e-05	2.82851e-05	IFI16/S100A9/S100A8/IFI6/RPL11/RPS3/BCL2A1/MMP9/PYCARD/CYLD	10
BP	GO:0001819	positive regulation of cytokine production	12/87	437/18862	7.58777e-07	3.60799e-05	2.93327e-05	IFI16/MAPK14/RPS3/FCN1/CD14/FFAR2/EIF2AK2/DDX58/PYCARD/OSM/RSAD2/IFIH1	12
BP	GO:0006605	protein targeting	12/87	441/18862	8.35116e-07	3.87412e-05	3.14964e-05	RPL7A/RPL11/RPS3/RPS27A/RPS6/RPS5/RPL13/RPL13A/RPL14/RPL30/TSPO/GSTK1	12
BP	GO:0050727	regulation of inflammatory response	11/87	366/18862	9.47261e-07	4.28974e-05	3.48753e-05	S100A9/S100A8/ZYX/S100A12/FFAR2/IFI35/MMP9/CST7/PYCARD/OSM/CYLD	11
CC	GO:0022627	cytosolic small ribosomal subunit	5/90	46/19520	2.19911e-06	4.92052e-05	3.90632e-05	ISG15/RPS3/RPS27A/RPS6/RPS5	5
BP	GO:2000116	regulation of cysteine-type endopeptidase activity	9/87	230/18862	1.14532e-06	5.06602e-05	4.11865e-05	IFI16/S100A9/S100A8/IFI6/RPS3/TNFSF10/MMP9/CST7/PYCARD	9
BP	GO:2001235	positive regulation of apoptotic signaling pathway	7/87	126/18862	1.88321e-06	8.14061e-05	6.61827e-05	S100A9/S100A8/RPL11/RPS3/TNFSF10/PYCARD/CYLD	7
BP	GO:0035455	response to interferon-alpha	4/87	21/18862	2.37984e-06	0.000100588	8.17773e-05	IFIT2/IFIT3/EIF2AK2/BST2	4
BP	GO:0051091	positive regulation of DNA-binding transcription factor activity	9/87	266/18862	3.78706e-06	0.000156587	0.000127304	S100A9/S100A8/RPS3/RPS27A/S100A12/EIF2AK2/DDX58/PYCARD/PRKCB	9
BP	GO:0090150	establishment of protein localization to membrane	10/87	354/18862	5.30174e-06	0.000214551	0.000174429	RPL7A/RPL11/RPS3/RPS27A/RPS6/RPS5/RPL13/RPL13A/RPL14/RPL30	10
BP	GO:0051090	regulation of DNA-binding transcription factor activity	11/87	444/18862	6.09066e-06	0.000241342	0.00019621	S100A9/S100A8/MAPK14/RPS3/RPS27A/S100A12/EIF2AK2/DDX58/PYCARD/CYLD/PRKCB	11
BP	GO:0031349	positive regulation of defense response	10/87	361/18862	6.29773e-06	0.000244455	0.00019874	IFI16/S100A9/S100A8/FCN1/S100A12/FFAR2/IFI35/PYCARD/PSMB1/OSM	10
BP	GO:0032757	positive regulation of interleukin-8 production	5/87	57/18862	6.44377e-06	0.000245121	0.000199282	FCN1/CD14/FFAR2/DDX58/PYCARD	5
CC	GO:0015934	large ribosomal subunit	6/90	115/19520	1.52628e-05	0.000276408	0.000219436	RPL7A/RPL11/RPL13/RPL13A/RPL14/RPL30	6
CC	GO:0005844	polysome	5/90	68/19520	1.54418e-05	0.000276408	0.000219436	RPL7A/RPL11/RPS3/RPS6/RPL30	5
CC	GO:0015935	small ribosomal subunit	5/90	74/19520	2.33498e-05	0.000325018	0.000258027	ISG15/RPS3/RPS27A/RPS6/RPS5	5
CC	GO:1904813	ficolin-1-rich granule lumen	6/90	124/19520	2.34331e-05	0.000325018	0.000258027	MAPK14/FCN1/CST3/MMP9/PSMB1/HSPA6	6
CC	GO:0101002	ficolin-1-rich granule	7/90	185/19520	2.36047e-05	0.000325018	0.000258027	MAPK14/FCN1/CST3/MMP9/PSMB1/HSPA6/SLC2A3	7
BP	GO:2001242	regulation of intrinsic apoptotic signaling pathway	7/87	160/18862	9.16663e-06	0.000341861	0.000277932	S100A9/S100A8/RPL11/RPS3/MMP9/PYCARD/CYLD	7
BP	GO:0002831	regulation of response to biotic stimulus	10/87	420/18862	2.33632e-05	0.000854556	0.000694749	IFI16/IFIT1/SAMHD1/HERC5/FCN1/FFAR2/IFI35/DDX58/PYCARD/PSMB1	10
BP	GO:0010466	negative regulation of peptidase activity	8/87	257/18862	2.45965e-05	0.000882689	0.000717621	IFI16/IFI6/CST3/SERPINB1/MMP9/CST7/UBXN1/BST2	8
MF	GO:0050786	RAGE receptor binding	3/90	10/18337	1.33829e-05	0.000910037	0.000806496	S100A9/S100A8/S100A12	3
BP	GO:0060759	regulation of response to cytokine stimulus	7/87	189/18862	2.69685e-05	0.00094989	0.000772255	SAMHD1/PADI2/CXCR4/DDX58/PYCARD/CYLD/IFIH1	7
BP	GO:0045861	negative regulation of proteolysis	9/87	346/18862	3.0907e-05	0.00106882	0.000868946	IFI16/IFI6/RPL11/CST3/SERPINB1/MMP9/CST7/UBXN1/BST2	9
BP	GO:0031397	negative regulation of protein ubiquitination	5/87	79/18862	3.20317e-05	0.00107879	0.000877054	RPL11/ISG15/RPS3/UBXN1/TSPO	5
BP	GO:2001233	regulation of apoptotic signaling pathway	9/87	348/18862	3.23298e-05	0.00107879	0.000877054	S100A9/S100A8/IFI6/RPL11/RPS3/TNFSF10/MMP9/PYCARD/CYLD	9
BP	GO:0050729	positive regulation of inflammatory response	6/87	133/18862	3.4714e-05	0.00113838	0.000925498	S100A9/S100A8/S100A12/FFAR2/IFI35/OSM	6
BP	GO:0043281	regulation of cysteine-type endopeptidase activity involved in apoptotic process	7/87	205/18862	4.52887e-05	0.00145998	0.00118696	S100A9/S100A8/IFI6/RPS3/TNFSF10/MMP9/PYCARD	7
BP	GO:0007249	I-kappaB kinase/NF-kappaB signaling	8/87	282/18862	4.75558e-05	0.00150752	0.00122561	TNFSF10/CD14/RPS27A/S100A12/PYCARD/BST2/PRKCB/PIM2	8
BP	GO:0001818	negative regulation of cytokine production	9/87	367/18862	4.88549e-05	0.00152331	0.00123844	HERC5/ISG15/SERPINB1/DDX58/PYCARD/BST2/TSPO/CYLD/IFIH1	9
BP	GO:0019730	antimicrobial humoral response	6/87	142/18862	5.01145e-05	0.00153738	0.00124988	S100A9/S100A8/S100A12/CXCL1/LYZ/RPL30	6
CC	GO:1904724	tertiary granule lumen	4/90	55/19520	0.00012041	0.00153953	0.00122221	CXCL1/CST3/LYZ/MMP9	4
MF	GO:0031386	protein tag	3/90	13/18337	3.15571e-05	0.00162043	0.00143607	ISG15/RPS27A/NEDD8	3
MF	GO:0003725	double-stranded RNA binding	5/90	76/18337	3.57449e-05	0.00162043	0.00143607	OASL/EIF2AK2/DDX58/TUBA1B/IFIH1	5
BP	GO:1903321	negative regulation of protein modification by small protein conjugation or removal	5/87	91/18862	6.32911e-05	0.00191079	0.00155346	RPL11/ISG15/RPS3/UBXN1/TSPO	5
BP	GO:2001056	positive regulation of cysteine-type endopeptidase activity	6/87	151/18862	7.05591e-05	0.00209693	0.00170479	IFI16/S100A9/S100A8/RPS3/TNFSF10/PYCARD	6
BP	GO:0002523	leukocyte migration involved in inflammatory response	3/87	18/18862	7.35635e-05	0.00211996	0.00172352	S100A9/S100A8/FFAR2	3
BP	GO:0071360	cellular response to exogenous dsRNA	3/87	18/18862	7.35635e-05	0.00211996	0.00172352	IFIT1/DDX58/IFIH1	3
BP	GO:0032602	chemokine production	5/87	95/18862	7.77246e-05	0.00220645	0.00179383	S100A9/S100A8/FFAR2/EIF2AK2/PYCARD	5
BP	GO:0030595	leukocyte chemotaxis	7/87	226/18862	8.3732e-05	0.00234203	0.00190406	S100A9/S100A8/PADI2/CXCR4/S100A12/FFAR2/CXCL1	7
BP	GO:0032677	regulation of interleukin-8 production	5/87	97/18862	8.58296e-05	0.00236591	0.00192347	FCN1/CD14/FFAR2/DDX58/PYCARD	5
BP	GO:0002224	toll-like receptor signaling pathway	6/87	157/18862	8.75421e-05	0.00237865	0.00193383	S100A9/S100A8/CD14/RPS27A/IFI35/RSAD2	6
BP	GO:0032680	regulation of tumor necrosis factor production	6/87	160/18862	9.71753e-05	0.0026032	0.00211639	CD14/DDX58/PYCARD/TSPO/UBE2J1/IFIH1	6
BP	GO:0032640	tumor necrosis factor production	6/87	162/18862	0.000104053	0.00274873	0.0022347	CD14/DDX58/PYCARD/TSPO/UBE2J1/IFIH1	6
BP	GO:1903555	regulation of tumor necrosis factor superfamily cytokine production	6/87	164/18862	0.000111312	0.00290022	0.00235786	CD14/DDX58/PYCARD/TSPO/UBE2J1/IFIH1	6
BP	GO:0032637	interleukin-8 production	5/87	103/18862	0.000114091	0.00291253	0.00236787	FCN1/CD14/FFAR2/DDX58/PYCARD	5
BP	GO:0034612	response to tumor necrosis factor	8/87	320/18862	0.000114848	0.00291253	0.00236787	MAPK14/RPS3/CD14/TNFSF13B/PYCARD/PSMB1/CYLD/TXNDC17	8
BP	GO:0001836	release of cytochrome c from mitochondria	4/87	55/18862	0.00012034	0.00301165	0.00244846	IFI6/TNFSF10/MMP9/PYCARD	4
BP	GO:0071706	tumor necrosis factor superfamily cytokine production	6/87	167/18862	0.00012295	0.00303704	0.00246909	CD14/DDX58/PYCARD/TSPO/UBE2J1/IFIH1	6
BP	GO:0032496	response to lipopolysaccharide	8/87	326/18862	0.000130517	0.00314561	0.00255737	S100A9/S100A8/MAPK14/CD14/CXCL1/PYCARD/TSPO/ADM	8
BP	GO:1901222	regulation of NIK/NF-kappaB signaling	5/87	106/18862	0.000130654	0.00314561	0.00255737	RPS3/CD14/IFI35/EIF2AK2/CYLD	5
BP	GO:0071359	cellular response to dsRNA	3/87	22/18862	0.000136993	0.0032482	0.00264077	IFIT1/DDX58/IFIH1	3
BP	GO:0010951	negative regulation of endopeptidase activity	7/87	245/18862	0.00013833	0.0032482	0.00264077	IFI16/IFI6/CST3/SERPINB1/MMP9/CST7/BST2	7
BP	GO:2001244	positive regulation of intrinsic apoptotic signaling pathway	4/87	60/18862	0.000169069	0.00392157	0.00318821	S100A9/S100A8/RPL11/RPS3	4
BP	GO:1903901	negative regulation of viral life cycle	3/87	24/18862	0.000178851	0.00409849	0.00333205	LY6E/FCN1/BST2	3
BP	GO:0002237	response to molecule of bacterial origin	8/87	346/18862	0.000196051	0.00439595	0.00357388	S100A9/S100A8/MAPK14/CD14/CXCL1/PYCARD/TSPO/ADM	8
BP	GO:0010950	positive regulation of endopeptidase activity	6/87	182/18862	0.000196454	0.00439595	0.00357388	IFI16/S100A9/S100A8/RPS3/TNFSF10/PYCARD	6
BP	GO:0038061	NIK/NF-kappaB signaling	6/87	185/18862	0.000214625	0.00472264	0.00383948	RPS3/CD14/IFI35/EIF2AK2/PSMB1/CYLD	6
BP	GO:0008637	apoptotic mitochondrial changes	5/87	118/18862	0.00021602	0.00472264	0.00383948	IFIT2/IFI6/TNFSF10/MMP9/PYCARD	5
CC	GO:0042788	polysomal ribosome	3/90	32/19520	0.000426733	0.00509235	0.00404273	RPL7A/RPL11/RPL30	3
BP	GO:0051346	negative regulation of hydrolase activity	9/87	456/18862	0.000252105	0.00544891	0.00442993	IFI16/IFIT1/IFI6/CST3/SERPINB1/MMP9/CST7/UBXN1/BST2	9
BP	GO:0090200	positive regulation of release of cytochrome c from mitochondria	3/87	27/18862	0.000255896	0.00546871	0.00444603	TNFSF10/MMP9/PYCARD	3
BP	GO:1901224	positive regulation of NIK/NF-kappaB signaling	4/87	67/18862	0.000259307	0.00548001	0.00445522	RPS3/CD14/IFI35/EIF2AK2	4
BP	GO:0050688	regulation of defense response to virus	4/87	69/18862	0.000290426	0.00607022	0.00493506	IFIT1/HERC5/DDX58/PYCARD	4
BP	GO:0098586	cellular response to virus	4/87	71/18862	0.000324139	0.006674	0.00542593	MAPK14/IFI6/DDX58/IFIH1	4
BP	GO:0010952	positive regulation of peptidase activity	6/87	200/18862	0.000326331	0.006674	0.00542593	IFI16/S100A9/S100A8/RPS3/TNFSF10/PYCARD	6
BP	GO:0016579	protein deubiquitination	7/87	283/18862	0.000333623	0.00675054	0.00548815	RPS27A/NEDD8/DDX58/PSMB1/UBXN1/CYLD/IFIH1	7
BP	GO:0002753	cytoplasmic pattern recognition receptor signaling pathway	4/87	72/18862	0.000342006	0.00684732	0.00556684	RPS27A/DDX58/CYLD/IFIH1	4
BP	GO:0043280	positive regulation of cysteine-type endopeptidase activity involved in apoptotic process	5/87	135/18862	0.000402631	0.00797712	0.00648536	S100A9/S100A8/RPS3/TNFSF10/PYCARD	5
BP	GO:0071356	cellular response to tumor necrosis factor	7/87	296/18862	0.000436863	0.00849312	0.00690486	MAPK14/RPS3/TNFSF13B/PYCARD/PSMB1/CYLD/TXNDC17	7
BP	GO:0071900	regulation of protein serine/threonine kinase activity	9/87	492/18862	0.000439246	0.00849312	0.00690486	HERC5/MAPK14/CXCR4/ACSL1/RPS3/RPS27A/S100A12/PRKAR1A/PYCARD	9
BP	GO:0032481	positive regulation of type I interferon production	4/87	77/18862	0.000442071	0.00849312	0.00690486	IFI16/CD14/DDX58/IFIH1	4
BP	GO:0061844	antimicrobial humoral immune response mediated by antimicrobial peptide	4/87	78/18862	0.000464339	0.00883172	0.00718014	S100A9/S100A12/CXCL1/RPL30	4
BP	GO:0070646	protein modification by small protein removal	7/87	300/18862	0.000473309	0.00891321	0.00724639	RPS27A/NEDD8/DDX58/PSMB1/UBXN1/CYLD/IFIH1	7
BP	GO:2000117	negative regulation of cysteine-type endopeptidase activity	4/87	80/18862	0.000511256	0.00953342	0.00775062	IFI16/IFI6/MMP9/CST7	4
BP	GO:0060326	cell chemotaxis	7/87	306/18862	0.000532495	0.00983307	0.00799423	S100A9/S100A8/PADI2/CXCR4/S100A12/FFAR2/CXCL1	7
BP	GO:0045089	positive regulation of innate immune response	6/87	223/18862	0.000580988	0.0106254	0.00863837	IFI16/FCN1/FFAR2/IFI35/PYCARD/PSMB1	6
CC	GO:0070820	tertiary granule	5/90	164/19520	0.000973802	0.0108944	0.0086489	CXCL1/CST3/LYZ/MMP9/SLC2A3	5
BP	GO:0002218	activation of innate immune response	5/87	148/18862	0.000612519	0.0110362	0.0089724	IFI16/FCN1/FFAR2/PYCARD/PSMB1	5
BP	GO:0002718	regulation of cytokine production involved in immune response	4/87	84/18862	0.000615058	0.0110362	0.0089724	FFAR2/DDX58/RSAD2/BST2	4
BP	GO:0045088	regulation of innate immune response	7/87	315/18862	0.000632199	0.0112378	0.00913626	IFI16/SAMHD1/FCN1/FFAR2/IFI35/PYCARD/PSMB1	7
BP	GO:0006919	activation of cysteine-type endopeptidase activity involved in apoptotic process	4/87	87/18862	0.000702135	0.0122519	0.00996076	S100A9/S100A8/TNFSF10/PYCARD	4
BP	GO:0032760	positive regulation of tumor necrosis factor production	4/87	87/18862	0.000702135	0.0122519	0.00996076	CD14/DDX58/PYCARD/IFIH1	4
BP	GO:0050832	defense response to fungus	3/87	39/18862	0.000768234	0.0132835	0.0107994	S100A9/S100A8/S100A12	3
BP	GO:1903557	positive regulation of tumor necrosis factor superfamily cytokine production	4/87	90/18862	0.000797601	0.013667	0.0111112	CD14/DDX58/PYCARD/IFIH1	4
BP	GO:0002367	cytokine production involved in immune response	4/87	93/18862	0.000901891	0.015316	0.0124519	FFAR2/DDX58/RSAD2/BST2	4
BP	GO:0043122	regulation of I-kappaB kinase/NF-kappaB signaling	6/87	244/18862	0.000928721	0.0153602	0.0124878	TNFSF10/S100A12/PYCARD/BST2/PRKCB/PIM2	6
BP	GO:0046006	regulation of activated T cell proliferation	3/87	43/18862	0.0010237	0.0167851	0.0136462	RPS3/PRKAR1A/PYCARD	3
BP	GO:0042742	defense response to bacterium	7/87	344/18862	0.00105811	0.017201	0.0139843	S100A9/S100A8/ISG15/S100A12/LYZ/PYCARD/RPL30	7
BP	GO:0090199	regulation of release of cytochrome c from mitochondria	3/87	44/18862	0.00109496	0.0176493	0.0143488	TNFSF10/MMP9/PYCARD	3
BP	GO:0008630	intrinsic apoptotic signaling pathway in response to DNA damage	4/87	100/18862	0.001182	0.0187347	0.0152312	IFI16/RPS3/BCL2A1/PYCARD	4
BP	GO:0002833	positive regulation of response to biotic stimulus	6/87	258/18862	0.00123744	0.0194365	0.0158018	IFI16/FCN1/FFAR2/IFI35/PYCARD/PSMB1	6
BP	GO:0050798	activated T cell proliferation	3/87	46/18862	0.00124672	0.0194365	0.0158018	RPS3/PRKAR1A/PYCARD	3
BP	GO:0033209	tumor necrosis factor-mediated signaling pathway	5/87	174/18862	0.00126607	0.0195777	0.0159166	TNFSF13B/PYCARD/PSMB1/CYLD/TXNDC17	5
BP	GO:0030593	neutrophil chemotaxis	4/87	103/18862	0.00131886	0.0202295	0.0164465	S100A9/S100A8/S100A12/CXCL1	4
BP	GO:0001959	regulation of cytokine-mediated signaling pathway	5/87	177/18862	0.00136562	0.0206144	0.0167594	SAMHD1/PADI2/CXCR4/PYCARD/CYLD	5
BP	GO:0043330	response to exogenous dsRNA	3/87	48/18862	0.0014111	0.0209681	0.0170469	IFIT1/DDX58/IFIH1	3
BP	GO:2001238	positive regulation of extrinsic apoptotic signaling pathway	3/87	48/18862	0.0014111	0.0209681	0.0170469	TNFSF10/PYCARD/CYLD	3
CC	GO:0005741	mitochondrial outer membrane	5/90	195/19520	0.00209093	0.0220162	0.0174783	ACSL1/BCL2A1/RPS27A/RSAD2/TSPO	5
BP	GO:0043123	positive regulation of I-kappaB kinase/NF-kappaB signaling	5/87	182/18862	0.00154425	0.0227687	0.0185108	TNFSF10/S100A12/BST2/PRKCB/PIM2	5
BP	GO:0032648	regulation of interferon-beta production	3/87	50/18862	0.0015885	0.0228888	0.0186085	DDX58/PYCARD/IFIH1	3
BP	GO:1904659	glucose transmembrane transport	4/87	109/18862	0.00162514	0.0232407	0.0188946	MAPK14/PRKCB/SLC2A3/OSBPL8	4
BP	GO:1903959	regulation of anion transmembrane transport	4/87	111/18862	0.00173735	0.02466	0.0200485	MAPK14/ACSL1/PRKCB/OSBPL8	4
BP	GO:0032608	interferon-beta production	3/87	52/18862	0.00177927	0.025068	0.0203801	DDX58/PYCARD/IFIH1	3
BP	GO:0008645	hexose transmembrane transport	4/87	112/18862	0.00179543	0.0251096	0.020414	MAPK14/PRKCB/SLC2A3/OSBPL8	4
BP	GO:0006959	humoral immune response	7/87	380/18862	0.00187043	0.025722	0.0209118	S100A9/S100A8/FCN1/S100A12/CXCL1/LYZ/RPL30	7
BP	GO:0002720	positive regulation of cytokine production involved in immune response	3/87	53/18862	0.00187979	0.025722	0.0209118	FFAR2/DDX58/RSAD2	3
BP	GO:0009620	response to fungus	3/87	53/18862	0.00187979	0.025722	0.0209118	S100A9/S100A8/S100A12	3
BP	GO:0015749	monosaccharide transmembrane transport	4/87	114/18862	0.00191561	0.0260249	0.0211581	MAPK14/PRKCB/SLC2A3/OSBPL8	4
BP	GO:0030218	erythrocyte differentiation	4/87	115/18862	0.00197773	0.0265714	0.0216024	MAPK14/ISG15/RPS6/IKZF1	4
BP	GO:0043331	response to dsRNA	3/87	54/18862	0.00198377	0.0265714	0.0216024	IFIT1/DDX58/IFIH1	3
BP	GO:0034219	carbohydrate transmembrane transport	4/87	116/18862	0.00204124	0.02715	0.0220728	MAPK14/PRKCB/SLC2A3/OSBPL8	4
BP	GO:0042098	T cell proliferation	5/87	195/18862	0.00208885	0.0274785	0.0223399	RPS3/RPS6/PRKAR1A/TNFSF13B/PYCARD	5
BP	GO:0071222	cellular response to lipopolysaccharide	5/87	197/18862	0.00218365	0.0280629	0.0228149	MAPK14/CD14/CXCL1/PYCARD/TSPO	5
BP	GO:0060760	positive regulation of response to cytokine stimulus	3/87	56/18862	0.00220234	0.0281131	0.0228558	CXCR4/DDX58/IFIH1	3
CC	GO:0005771	multivesicular body	3/90	62/19520	0.00294524	0.0292888	0.0232519	PRKAR1A/CST7/BST2	3
CC	GO:0005925	focal adhesion	7/90	416/19520	0.00310906	0.0292906	0.0232533	RPL7A/ZYX/RPS3/TNFSF13B/RPS5/RPL13A/RPL30	7
CC	GO:0030055	cell-substrate junction	7/90	423/19520	0.00340805	0.0297222	0.023596	RPL7A/ZYX/RPS3/TNFSF13B/RPS5/RPL13A/RPL30	7
CC	GO:0031968	organelle outer membrane	5/90	220/19520	0.00351503	0.0297222	0.023596	ACSL1/BCL2A1/RPS27A/RSAD2/TSPO	5
CC	GO:0019867	outer membrane	5/90	222/19520	0.00365301	0.0297222	0.023596	ACSL1/BCL2A1/RPS27A/RSAD2/TSPO	5
BP	GO:0034101	erythrocyte homeostasis	4/87	121/18862	0.00238007	0.0300777	0.024453	MAPK14/ISG15/RPS6/IKZF1	4
BP	GO:0031102	neuron projection regeneration	3/87	58/18862	0.00243531	0.0300777	0.024453	TSPO/ADM/NDEL1	3
MF	GO:0048306	calcium-dependent protein binding	4/90	84/18337	0.000776025	0.0301541	0.0267233	S100P/S100A9/S100A8/S100A12	4
BP	GO:1990266	neutrophil migration	4/87	123/18862	0.00252582	0.0309942	0.0251981	S100A9/S100A8/S100A12/CXCL1	4
BP	GO:0031396	regulation of protein ubiquitination	5/87	205/18862	0.00259448	0.0315095	0.025617	RPL11/ISG15/RPS3/UBXN1/TSPO	5
BP	GO:0071621	granulocyte chemotaxis	4/87	124/18862	0.00260094	0.0315095	0.025617	S100A9/S100A8/S100A12/CXCL1	4
BP	GO:0032722	positive regulation of chemokine production	3/87	60/18862	0.00268299	0.0322977	0.0262579	FFAR2/EIF2AK2/PYCARD	3
BP	GO:1903961	positive regulation of anion transmembrane transport	3/87	61/18862	0.00281244	0.0335193	0.027251	MAPK14/ACSL1/OSBPL8	3
BP	GO:0071219	cellular response to molecule of bacterial origin	5/87	209/18862	0.00281971	0.0335193	0.027251	MAPK14/CD14/CXCL1/PYCARD/TSPO	5
BP	GO:0071902	positive regulation of protein serine/threonine kinase activity	6/87	311/18862	0.0031607	0.0368813	0.0299843	MAPK14/CXCR4/ACSL1/RPS3/RPS27A/S100A12	6
BP	GO:0070661	leukocyte proliferation	6/87	312/18862	0.00321096	0.0371967	0.0302407	RPS3/RPS6/PRKAR1A/TNFSF13B/PYCARD/BST2	6
BP	GO:0030099	myeloid cell differentiation	7/87	419/18862	0.00322685	0.0371967	0.0302407	IFI16/MAPK14/ISG15/RPS6/MMP9/IKZF1/PRKCB	7
BP	GO:0097191	extrinsic apoptotic signaling pathway	5/87	217/18862	0.0033122	0.0379507	0.0308537	IFI6/BCL2A1/TNFSF10/PYCARD/CYLD	5
BP	GO:0070265	necrotic cell death	3/87	65/18862	0.00336849	0.0383645	0.0311901	CD14/TSPO/CYLD	3
BP	GO:0051701	biological process involved in interaction with host	5/87	219/18862	0.00344443	0.0385371	0.0313304	IFIT1/CXCR4/LY6E/FCN1/EIF2AK2	5
BP	GO:0044766	multi-organism transport	3/87	66/18862	0.00351724	0.0388942	0.0316207	IFIT1/RPS27A/BST2	3
BP	GO:1902579	multi-organism localization	3/87	66/18862	0.00351724	0.0388942	0.0316207	IFIT1/RPS27A/BST2	3
BP	GO:0031640	killing of cells of other organism	3/87	67/18862	0.00366996	0.0403483	0.032803	S100A12/LYZ/RPL30	3
CC	GO:0005635	nuclear envelope	7/90	462/19520	0.00549552	0.0412374	0.0327378	MX1/TMX4/JPT1/LMNB1/NDEL1/BICD2/OSBPL8	7
CC	GO:0005766	primary lysosome	4/90	155/19520	0.00575942	0.0412374	0.0327378	PADI2/LYZ/PYCARD/BST2	4
CC	GO:0042582	azurophil granule	4/90	155/19520	0.00575942	0.0412374	0.0327378	PADI2/LYZ/PYCARD/BST2	4
BP	GO:0043434	response to peptide hormone	7/87	435/18862	0.00396209	0.0430623	0.0350094	TNFSF10/PRKAR1A/BTG2/ADM/NDEL1/PRKCB/OSBPL8	7
BP	GO:0032147	activation of protein kinase activity	6/87	328/18862	0.0040991	0.0441982	0.0359329	MAPK14/CXCR4/RPS27A/PRKAR1A/EIF2AK2/OSBPL8	6
BP	GO:0051051	negative regulation of transport	7/87	438/18862	0.00411308	0.0441982	0.0359329	MMP9/DYSF/OSM/RSAD2/BST2/UBE2J1/PRKCB	7
BP	GO:0043406	positive regulation of MAP kinase activity	5/87	230/18862	0.00424052	0.0453116	0.0368381	MAPK14/CXCR4/RPS3/RPS27A/S100A12	5
BP	GO:0071216	cellular response to biotic stimulus	5/87	233/18862	0.00447869	0.0472952	0.0384508	MAPK14/CD14/CXCL1/PYCARD/TSPO	5
BP	GO:0042273	ribosomal large subunit biogenesis	3/87	72/18862	0.00449409	0.0472952	0.0384508	RPL7A/RPL11/RPL14	3
BP	GO:0002262	myeloid cell homeostasis	4/87	145/18862	0.00455318	0.0472952	0.0384508	MAPK14/ISG15/RPS6/IKZF1	4
BP	GO:0002700	regulation of production of molecular mediator of immune response	4/87	146/18862	0.00466522	0.0479635	0.0389941	FFAR2/DDX58/RSAD2/BST2	4
BP	GO:1903320	regulation of protein modification by small protein conjugation or removal	5/87	237/18862	0.00481091	0.049	0.0398367	RPL11/ISG15/RPS3/UBXN1/TSPO	5
BP	GO:0046323	glucose import	3/87	74/18862	0.00485257	0.049	0.0398367	MAPK14/SLC2A3/OSBPL8	3
BP	GO:1902036	regulation of hematopoietic stem cell differentiation	3/87	74/18862	0.00485257	0.049	0.0398367	EIF2AK2/PSMB1/OSM	3
BP	GO:0070665	positive regulation of leukocyte proliferation	4/87	148/18862	0.00489484	0.049	0.0398367	RPS3/TNFSF13B/PYCARD/BST2	4
BP	GO:0097530	granulocyte migration	4/87	148/18862	0.00489484	0.049	0.0398367	S100A9/S100A8/S100A12/CXCL1	4
BP	GO:0008643	carbohydrate transport	4/87	149/18862	0.00501245	0.0496501	0.0403653	MAPK14/PRKCB/SLC2A3/OSBPL8	4
BP	GO:0072332	intrinsic apoptotic signaling pathway by p53 class mediator	3/87	75/18862	0.0050381	0.0496501	0.0403653	IFI16/RPL11/PYCARD	3

## Sheet: Neutrophils_2_up
ONTOLOGY	ID	Description	GeneRatio	BgRatio	pvalue	p.adjust	qvalue	geneID	Count
BP	GO:0043312	neutrophil degranulation	8/24	485/18862	9.23598e-08	2.10639e-05	1.4925e-05	HBB/FCGR3B/VNN1/FPR1/CXCR2/HLA-C/SLC11A1/MMP9	8
BP	GO:0002283	neutrophil activation involved in immune response	8/24	488/18862	9.68416e-08	2.10639e-05	1.4925e-05	HBB/FCGR3B/VNN1/FPR1/CXCR2/HLA-C/SLC11A1/MMP9	8
BP	GO:0002446	neutrophil mediated immunity	8/24	499/18862	1.14919e-07	2.10639e-05	1.4925e-05	HBB/FCGR3B/VNN1/FPR1/CXCR2/HLA-C/SLC11A1/MMP9	8
BP	GO:0042119	neutrophil activation	8/24	500/18862	1.16697e-07	2.10639e-05	1.4925e-05	HBB/FCGR3B/VNN1/FPR1/CXCR2/HLA-C/SLC11A1/MMP9	8
CC	GO:0030667	secretory granule membrane	6/26	305/19520	2.45107e-06	0.000235303	0.000157385	FCGR3B/VNN1/FPR1/CXCR2/HLA-C/SLC11A1	6
CC	GO:0030139	endocytic vesicle	5/26	307/19520	4.67105e-05	0.00153155	0.0010244	HBA2/HBB/HLA-C/RAB32/SLC11A1	5
CC	GO:0070820	tertiary granule	4/26	164/19520	6.21602e-05	0.00153155	0.0010244	HBB/FPR1/SLC11A1/MMP9	4
CC	GO:0031225	anchored component of membrane	4/26	170/19520	7.14741e-05	0.00153155	0.0010244	FCGR3B/VNN1/CD52/ABHD17A	4
CC	GO:0101002	ficolin-1-rich granule	4/26	185/19520	9.91785e-05	0.00153155	0.0010244	HBB/FPR1/SLC11A1/MMP9	4
CC	GO:0030670	phagocytic vesicle membrane	3/26	77/19520	0.000143737	0.00172484	0.00115368	HLA-C/RAB32/SLC11A1	3
BP	GO:0006979	response to oxidative stress	6/24	444/18862	1.54427e-05	0.00222992	0.00158003	HBA2/HBB/VNN1/PTGS2/DUSP1/MMP9	6
MF	GO:0004601	peroxidase activity	3/24	53/18337	4.42069e-05	0.00276501	0.00154542	HBA2/HBB/PTGS2	3
MF	GO:0016684	oxidoreductase activity, acting on peroxide as acceptor	3/24	57/18337	5.50268e-05	0.00276501	0.00154542	HBA2/HBB/PTGS2	3
MF	GO:0016209	antioxidant activity	3/24	86/18337	0.000187729	0.00424268	0.00237132	HBA2/HBB/PTGS2	3
CC	GO:0045335	phagocytic vesicle	3/26	136/19520	0.000764834	0.00734241	0.00491104	HLA-C/RAB32/SLC11A1	3
CC	GO:0030666	endocytic vesicle membrane	3/26	163/19520	0.00129056	0.0112631	0.00753343	HLA-C/RAB32/SLC11A1	3
MF	GO:0140375	immune receptor activity	3/24	136/18337	0.000720577	0.0126536	0.00707236	FPR1/CSF3R/CXCR2	3
MF	GO:0020037	heme binding	3/24	140/18337	0.000783853	0.0126536	0.00707236	HBA2/HBB/PTGS2	3
MF	GO:0046906	tetrapyrrole binding	3/24	150/18337	0.000957255	0.0135212	0.00755728	HBA2/HBB/PTGS2	3
BP	GO:0000302	response to reactive oxygen species	4/24	224/18862	0.00017072	0.0176086	0.0124767	HBA2/HBB/DUSP1/MMP9	4
BP	GO:2000379	positive regulation of reactive oxygen species metabolic process	3/24	101/18862	0.000277931	0.0195375	0.0138434	HBB/PTGS2/NQO2	3
BP	GO:0098869	cellular oxidant detoxification	3/24	102/18862	0.000286115	0.0195375	0.0138434	HBA2/HBB/PTGS2	3
BP	GO:0072503	cellular divalent inorganic cation homeostasis	5/24	480/18862	0.000297663	0.0195375	0.0138434	PROK2/FPR1/CD52/CXCR2/SLC11A1	5
BP	GO:0072507	divalent inorganic cation homeostasis	5/24	499/18862	0.000355934	0.0209894	0.0148722	PROK2/FPR1/CD52/CXCR2/SLC11A1	5
BP	GO:0072593	reactive oxygen species metabolic process	4/24	281/18862	0.000404995	0.0209894	0.0148722	HBA2/HBB/PTGS2/NQO2	4
BP	GO:1990748	cellular detoxification	3/24	115/18862	0.000406996	0.0209894	0.0148722	HBA2/HBB/PTGS2	3
BP	GO:0097237	cellular response to toxic substance	3/24	122/18862	0.000483837	0.0232887	0.0165014	HBA2/HBB/PTGS2	3
BP	GO:0043405	regulation of MAP kinase activity	4/24	307/18862	0.000565411	0.024907	0.017648	PROK2/FPR1/STK38/DUSP1	4
BP	GO:0007204	positive regulation of cytosolic calcium ion concentration	4/24	310/18862	0.000586452	0.024907	0.017648	PROK2/FPR1/CD52/CXCR2	4
BP	GO:0042542	response to hydrogen peroxide	3/24	135/18862	0.000650062	0.0254658	0.018044	HBA2/HBB/DUSP1	3
BP	GO:0098754	detoxification	3/24	138/18862	0.000692973	0.0254658	0.018044	HBA2/HBB/PTGS2	3
BP	GO:0051480	regulation of cytosolic calcium ion concentration	4/24	344/18862	0.000865554	0.0297586	0.0210857	PROK2/FPR1/CD52/CXCR2	4
BP	GO:2000377	regulation of reactive oxygen species metabolic process	3/24	192/18862	0.00179523	0.0446949	0.031669	HBB/PTGS2/NQO2	3
BP	GO:0006874	cellular calcium ion homeostasis	4/24	442/18862	0.00217881	0.0498908	0.0353505	PROK2/FPR1/CD52/CXCR2	4

## Sheet: Neutrophils_2_down
ONTOLOGY	ID	Description	GeneRatio	BgRatio	pvalue	p.adjust	qvalue	geneID	Count
CC	GO:0042581	specific granule	11/56	160/19520	8.5942e-13	1.43523e-10	1.13082e-10	OLFM4/ARG1/CAMP/STOM/CHI3L1/LCN2/LTF/SLPI/ADGRG3/FCAR/SLC2A5	11
BP	GO:0043312	neutrophil degranulation	15/56	485/18862	7.07728e-12	3.70476e-09	3.11062e-09	OLFM4/HLA-B/FCN1/ARG1/LGALS3/CAMP/STOM/CHI3L1/LCN2/LTF/SLPI/ADGRG3/FCAR/SLC2A5/PRTN3	15
BP	GO:0002283	neutrophil activation involved in immune response	15/56	488/18862	7.72529e-12	3.70476e-09	3.11062e-09	OLFM4/HLA-B/FCN1/ARG1/LGALS3/CAMP/STOM/CHI3L1/LCN2/LTF/SLPI/ADGRG3/FCAR/SLC2A5/PRTN3	15
BP	GO:0002446	neutrophil mediated immunity	15/56	499/18862	1.05993e-11	3.70476e-09	3.11062e-09	OLFM4/HLA-B/FCN1/ARG1/LGALS3/CAMP/STOM/CHI3L1/LCN2/LTF/SLPI/ADGRG3/FCAR/SLC2A5/PRTN3	15
BP	GO:0042119	neutrophil activation	15/56	500/18862	1.09044e-11	3.70476e-09	3.11062e-09	OLFM4/HLA-B/FCN1/ARG1/LGALS3/CAMP/STOM/CHI3L1/LCN2/LTF/SLPI/ADGRG3/FCAR/SLC2A5/PRTN3	15
CC	GO:0035580	specific granule lumen	7/56	62/19520	4.72173e-10	3.94265e-08	3.1064e-08	OLFM4/ARG1/CAMP/CHI3L1/LCN2/LTF/SLPI	7
CC	GO:0034774	secretory granule lumen	9/56	322/19520	3.10111e-07	1.20957e-05	9.53021e-06	OLFM4/FCN1/ARG1/CAMP/CHI3L1/LCN2/LTF/SLPI/PRTN3	9
CC	GO:0060205	cytoplasmic vesicle lumen	9/56	326/19520	3.44018e-07	1.20957e-05	9.53021e-06	OLFM4/FCN1/ARG1/CAMP/CHI3L1/LCN2/LTF/SLPI/PRTN3	9
CC	GO:0031983	vesicle lumen	9/56	328/19520	3.62148e-07	1.20957e-05	9.53021e-06	OLFM4/FCN1/ARG1/CAMP/CHI3L1/LCN2/LTF/SLPI/PRTN3	9
CC	GO:0070820	tertiary granule	6/56	164/19520	7.36151e-06	0.000204895	0.000161437	OLFM4/LGALS3/CAMP/STOM/LTF/FCAR	6
CC	GO:0030667	secretory granule membrane	7/56	305/19520	2.55489e-05	0.000609524	0.000480243	HLA-B/LGALS3/STOM/ADGRG3/FCAR/TMED10/SLC2A5	7
CC	GO:0035579	specific granule membrane	4/56	91/19520	0.000134872	0.00281545	0.00221829	STOM/ADGRG3/FCAR/SLC2A5	4
CC	GO:1904724	tertiary granule lumen	3/56	55/19520	0.000527867	0.00979486	0.00771735	OLFM4/CAMP/LTF	3
BP	GO:0019730	antimicrobial humoral response	5/56	142/18862	6.32129e-05	0.0171813	0.0144259	CAMP/LCN2/LTF/SLPI/PRTN3	5
CC	GO:0005801	cis-Golgi network	3/56	71/19520	0.0011133	0.0185921	0.0146487	TRAPPC6A/TMED10/RAB29	3
BP	GO:0006959	humoral immune response	7/56	380/18862	0.000126384	0.0286259	0.0240351	FCN1/CAMP/LCN2/LTF/SLPI/IGKC/PRTN3	7
BP	GO:0051702	biological process involved in interaction with symbiont	4/56	92/18862	0.000160339	0.0311288	0.0261365	ARG1/CAMP/STOM/LTF	4
CC	GO:0042470	melanosome	3/56	106/19520	0.00350112	0.0449759	0.0354364	STOM/TMED10/RAB29	3
CC	GO:0048770	pigment granule	3/56	106/19520	0.00350112	0.0449759	0.0354364	STOM/TMED10/RAB29	3

## Sheet: Neutrophils_3_up
ONTOLOGY	ID	Description	GeneRatio	BgRatio	pvalue	p.adjust	qvalue	geneID	Count
BP	GO:0042119	neutrophil activation	24/166	500/18862	1.38e-11	3.96e-08	3.22e-08	FCGR3B/HLA-C/B2M/CXCR2/CXCL8/FPR1/FCGR2A/ITGAX/CCL5/ITGAL/SELL/C5AR1/HBB/LILRB3/CD53/ADGRE5/IGF2R/RAB3D/YPEL5/PREX1/SDCBP/CANT1/CMTM6/BIN2	24
BP	GO:0043312	neutrophil degranulation	21/166	485/18862	1.86e-09	1.99e-06	1.62e-06	FCGR3B/HLA-C/B2M/CXCR2/FPR1/FCGR2A/ITGAX/ITGAL/SELL/C5AR1/HBB/LILRB3/CD53/ADGRE5/IGF2R/RAB3D/YPEL5/SDCBP/CANT1/CMTM6/BIN2	21
BP	GO:0002283	neutrophil activation involved in immune response	21/166	488/18862	2.08e-09	1.99e-06	1.62e-06	FCGR3B/HLA-C/B2M/CXCR2/FPR1/FCGR2A/ITGAX/ITGAL/SELL/C5AR1/HBB/LILRB3/CD53/ADGRE5/IGF2R/RAB3D/YPEL5/SDCBP/CANT1/CMTM6/BIN2	21
BP	GO:0002446	neutrophil mediated immunity	21/166	499/18862	3.09e-09	2.21e-06	1.8e-06	FCGR3B/HLA-C/B2M/CXCR2/FPR1/FCGR2A/ITGAX/ITGAL/SELL/C5AR1/HBB/LILRB3/CD53/ADGRE5/IGF2R/RAB3D/YPEL5/SDCBP/CANT1/CMTM6/BIN2	21
BP	GO:0002683	negative regulation of immune system process	17/166	403/18862	1.05e-07	3.34e-05	2.72e-05	DUSP1/HLA-E/HLA-A/LAPTM5/TSC22D3/SEC14L1/LILRB3/IRF1/RIPOR2/KLRD1/CEBPB/RUNX3/ADAR/LYN/TNFAIP3/TBX21/CST7	17
BP	GO:1903706	regulation of hemopoiesis	17/166	415/18862	1.59e-07	4.56e-05	3.71e-05	ZFP36/CSF3R/B2M/NFKBIA/FOS/ZFP36L1/EVI2B/LILRB3/IRF1/NFKBIZ/TNRC6B/CEBPB/CREB1/RUNX3/LYN/NOTCH2/TBX21	17
BP	GO:0042110	T cell activation	16/166	474/18862	4.67e-06	0.000608686	0.00049556	B2M/HLA-E/HLA-A/LAPTM5/ZFP36L1/CCL5/ITGAL/IRF1/NFKBIZ/RIPOR2/CEBPB/PREX1/RUNX3/LYN/JAML/TBX21	16
BP	GO:0030099	myeloid cell differentiation	15/166	419/18862	4.64e-06	0.000608686	0.00049556	ZFP36/CSF3R/B2M/NFKBIA/FOS/JUNB/ZFP36L1/EVI2B/LILRB3/TNRC6B/CEBPB/CREB1/ADAR/LYN/NOTCH2	15
BP	GO:0007159	leukocyte cell-cell adhesion	14/166	366/18862	4.59e-06	0.000608686	0.00049556	HLA-E/HLA-A/LAPTM5/CCL5/ITGAL/SELL/IRF1/NFKBIZ/SELPLG/RIPOR2/CEBPB/RUNX3/LYN/TBX21	14
BP	GO:0045637	regulation of myeloid cell differentiation	13/166	258/18862	4.88e-07	0.000107194	8.73e-05	ZFP36/CSF3R/B2M/NFKBIA/FOS/ZFP36L1/EVI2B/LILRB3/TNRC6B/CEBPB/CREB1/LYN/NOTCH2	13
BP	GO:0009615	response to virus	13/166	359/18862	1.82e-05	0.00163036	0.00132735	IFITM2/IFITM3/SEC14L1/CCL5/IFITM1/IRF1/USP15/IFIT3/ADAR/TNFAIP3/TRIM22/TBX21/PARP9	13
BP	GO:0002831	regulation of response to biotic stimulus	13/166	420/18862	9.1e-05	0.00525217	0.00427604	HLA-E/HLA-A/FFAR2/SEC14L1/CCL5/IRF1/USP15/KLRD1/ADAR/LYN/TNFAIP3/PYHIN1/PARP9	13
BP	GO:0001819	positive regulation of cytokine production	13/166	437/18862	0.000135061	0.00668088	0.00543922	B2M/HLA-E/HLA-A/PTGS2/LAPTM5/FFAR2/C5AR1/LRRFIP1/IRF1/SORL1/CEBPB/CREB1/PYHIN1	13
BP	GO:0002697	regulation of immune effector process	13/166	465/18862	0.000247702	0.00899565	0.00732379	B2M/HLA-E/HLA-A/LAPTM5/FFAR2/SEC14L1/C5AR1/NFKBIZ/KLRD1/LYN/TNFAIP3/TBX21/PARP9	13
BP	GO:0002429	immune response-activating cell surface receptor signaling pathway	13/166	481/18862	0.000342646	0.0112995	0.00919943	HLA-A/LAPTM5/FCGR3A/FPR1/FCGR2A/FFAR2/C5AR1/CD247/NFKBIZ/KLRD1/WIPF1/LYN/BTN2A1	13
BP	GO:0002757	immune response-activating signal transduction	13/166	481/18862	0.000342646	0.0112995	0.00919943	HLA-A/LAPTM5/FCGR3A/FPR1/FCGR2A/FFAR2/C5AR1/CD247/NFKBIZ/KLRD1/WIPF1/LYN/BTN2A1	13
BP	GO:0034341	response to interferon-gamma	12/166	197/18862	1.8e-07	4.7e-05	3.82e-05	IFITM2/HLA-C/B2M/HLA-E/HLA-A/IFITM3/GBP2/CCL5/IFITM1/IRF1/TRIM22/PARP9	12
BP	GO:1902105	regulation of leukocyte differentiation	12/166	279/18862	6.98e-06	0.000769947	0.000626851	FOS/ZFP36L1/EVI2B/LILRB3/IRF1/NFKBIZ/CEBPB/CREB1/RUNX3/LYN/NOTCH2/TBX21	12
BP	GO:0060326	cell chemotaxis	12/166	306/18862	1.76e-05	0.00163036	0.00132735	DUSP1/CSF3R/CXCR2/CXCL8/FFAR2/CCL5/C5AR1/RIPOR2/PREX1/LYN/JAML/BIN2	12
BP	GO:0002237	response to molecule of bacterial origin	12/166	346/18862	5.84e-05	0.00398664	0.00324571	ZFP36/B2M/NFKBIA/CXCL8/FOS/SOD2/CCL5/C5AR1/CEBPB/LYN/TNFAIP3/CSF2RB	12
BP	GO:0097529	myeloid leukocyte migration	11/166	218/18862	3.76e-06	0.000567414	0.000461958	DUSP1/CSF3R/CXCR2/CXCL8/CCL5/C5AR1/CD99/RIPOR2/PREX1/LYN/JAML	11
BP	GO:0030595	leukocyte chemotaxis	11/166	226/18862	5.31e-06	0.000662033	0.000538993	DUSP1/CSF3R/CXCR2/CXCL8/FFAR2/CCL5/C5AR1/RIPOR2/PREX1/LYN/JAML	11
BP	GO:0051607	defense response to virus	11/166	260/18862	1.98e-05	0.0016581	0.00134994	IFITM2/IFITM3/SEC14L1/IFITM1/IRF1/USP15/IFIT3/ADAR/TNFAIP3/TRIM22/PARP9	11
BP	GO:0140546	defense response to symbiont	11/166	260/18862	1.98e-05	0.0016581	0.00134994	IFITM2/IFITM3/SEC14L1/IFITM1/IRF1/USP15/IFIT3/ADAR/TNFAIP3/TRIM22/PARP9	11
BP	GO:0045088	regulation of innate immune response	11/166	315/18862	0.000112298	0.00585785	0.00476916	HLA-E/HLA-A/FFAR2/CCL5/IRF1/KLRD1/ADAR/LYN/TNFAIP3/PYHIN1/PARP9	11
BP	GO:0032496	response to lipopolysaccharide	11/166	326/18862	0.000151703	0.00711607	0.00579353	ZFP36/NFKBIA/CXCL8/FOS/SOD2/CCL5/C5AR1/CEBPB/LYN/TNFAIP3/CSF2RB	11
BP	GO:0050863	regulation of T cell activation	11/166	327/18862	0.000155806	0.00711607	0.00579353	HLA-E/HLA-A/LAPTM5/CCL5/IRF1/NFKBIZ/RIPOR2/CEBPB/RUNX3/LYN/TBX21	11
BP	GO:1903037	regulation of leukocyte cell-cell adhesion	11/166	330/18862	0.000168688	0.00736329	0.0059948	HLA-E/HLA-A/LAPTM5/CCL5/IRF1/NFKBIZ/RIPOR2/CEBPB/RUNX3/LYN/TBX21	11
BP	GO:0031349	positive regulation of defense response	11/166	361/18862	0.000363963	0.0116498	0.00948463	HLA-E/NFKBIA/PTGS2/FFAR2/CCL5/NFKBIZ/KLRD1/CEBPB/LYN/PYHIN1/PARP9	11
BP	GO:0050727	regulation of inflammatory response	11/166	366/18862	0.000408661	0.012555	0.0102217	HLA-E/NFKBIA/PTGS2/FFAR2/CCL5/NFKBIZ/CEBPB/PIK3AP1/LYN/TNFAIP3/CST7	11
BP	GO:1903131	mononuclear cell differentiation	11/166	411/18862	0.00106116	0.0228907	0.0186364	B2M/ZFP36L1/KLF6/IRF1/NFKBIZ/CEBPB/PREX1/RUNX3/LYN/NOTCH2/TBX21	11
BP	GO:0022407	regulation of cell-cell adhesion	11/166	437/18862	0.00172826	0.0307163	0.0250076	HLA-E/HLA-A/LAPTM5/CCL5/IRF1/NFKBIZ/RIPOR2/CEBPB/RUNX3/LYN/TBX21	11
BP	GO:0060337	type I interferon signaling pathway	10/166	95/18862	1.13e-08	5.97e-06	4.86e-06	IFITM2/HLA-C/HLA-E/HLA-A/IFITM3/GBP2/IFITM1/IRF1/IFIT3/ADAR	10
BP	GO:0071357	cellular response to type I interferon	10/166	96/18862	1.25e-08	5.97e-06	4.86e-06	IFITM2/HLA-C/HLA-E/HLA-A/IFITM3/GBP2/IFITM1/IRF1/IFIT3/ADAR	10
BP	GO:0034340	response to type I interferon	10/166	101/18862	2.05e-08	7.4e-06	6.03e-06	IFITM2/HLA-C/HLA-E/HLA-A/IFITM3/GBP2/IFITM1/IRF1/IFIT3/ADAR	10
BP	GO:0071674	mononuclear cell migration	10/166	190/18862	7.25e-06	0.000769947	0.000626851	DUSP1/CXCR2/CCL5/ITGAL/C5AR1/CD99/RIPOR2/LYN/JAML/TBX21	10
BP	GO:0002221	pattern recognition receptor signaling pathway	10/166	208/18862	1.6e-05	0.00152834	0.0012443	NFKBIA/FFAR2/SEC14L1/IRF1/USP15/PIK3AP1/UBC/LYN/TNFAIP3/UBB	10
BP	GO:0070997	neuron death	10/166	342/18862	0.000921855	0.0205496	0.0167304	FOS/MCL1/SOD2/CCL5/C5AR1/SORL1/CEBPB/CREB1/HSPA5/UBB	10
BP	GO:0019058	viral life cycle	10/166	348/18862	0.00105129	0.0228495	0.0186029	IFITM2/CXCL8/IFITM3/CCL5/IFITM1/SELPLG/UBC/ADAR/TRIM22/UBB	10
BP	GO:0010038	response to metal ion	10/166	352/18862	0.00114558	0.024265	0.0197553	DUSP1/B2M/FOS/JUNB/SOD2/FOSB/AQP9/CREB1/HSPA5/ALOX5AP	10
BP	GO:0042326	negative regulation of phosphorylation	10/166	407/18862	0.00330334	0.0445505	0.0362707	DUSP1/RGS2/UBE2B/SORL1/MIDN/PPP1R15B/ADAR/LYN/TNFAIP3/ITPRIP	10
BP	GO:0048568	embryonic organ development	10/166	412/18862	0.0036008	0.0469577	0.0382305	CXCL8/JUNB/ZFP36L1/SLC9A3R1/RIPOR2/STK4/CEBPB/NOTCH2/TBX21/NCOA1	10
BP	GO:1990266	neutrophil migration	9/166	123/18862	1.42e-06	0.000255118	0.000207704	CSF3R/CXCR2/CXCL8/CCL5/C5AR1/CD99/RIPOR2/PREX1/JAML	9
BP	GO:0097530	granulocyte migration	9/166	148/18862	6.57e-06	0.000769947	0.000626851	CSF3R/CXCR2/CXCL8/CCL5/C5AR1/CD99/RIPOR2/PREX1/JAML	9
BP	GO:0071346	cellular response to interferon-gamma	9/166	177/18862	2.76e-05	0.00213844	0.001741	HLA-C/B2M/HLA-E/HLA-A/GBP2/CCL5/IRF1/TRIM22/PARP9	9
BP	GO:0002695	negative regulation of leukocyte activation	9/166	182/18862	3.43e-05	0.00256995	0.00209231	LAPTM5/IRF1/RIPOR2/CEBPB/RUNX3/LYN/TNFAIP3/TBX21/CST7	9
BP	GO:0050866	negative regulation of cell activation	9/166	200/18862	7.14e-05	0.00455448	0.00370802	LAPTM5/IRF1/RIPOR2/CEBPB/RUNX3/LYN/TNFAIP3/TBX21/CST7	9
BP	GO:0002573	myeloid leukocyte differentiation	9/166	204/18862	8.32e-05	0.00518181	0.00421876	FOS/JUNB/ZFP36L1/EVI2B/LILRB3/CEBPB/CREB1/LYN/NOTCH2	9
BP	GO:0002699	positive regulation of immune effector process	9/166	219/18862	0.000142571	0.00693282	0.00564434	B2M/HLA-E/HLA-A/LAPTM5/FFAR2/NFKBIZ/KLRD1/LYN/TBX21	9
BP	GO:0045444	fat cell differentiation	9/166	221/18862	0.000152668	0.00711607	0.00579353	ZFP36/RGS2/PTGS2/FFAR2/ZFP36L1/STEAP4/STK4/CEBPB/CREB1	9
BP	GO:0051259	protein complex oligomerization	9/166	229/18862	0.000199234	0.00816573	0.00664811	B2M/SOD2/RNF213/RIPOR2/STEAP4/ALOX5AP/VASP/G3BP2/CPSF7	9
BP	GO:0071216	cellular response to biotic stimulus	9/166	233/18862	0.000226619	0.00867972	0.00706657	ZFP36/NFKBIA/CXCL8/CCL5/CEBPB/HSPA5/PPP1R15B/LYN/TNFAIP3	9
BP	GO:0071559	response to transforming growth factor beta	9/166	257/18862	0.000464797	0.013203	0.0107492	FOS/ZFP36L1/USP15/CREB1/SDCBP/HSPA5/UBC/RUNX3/UBB	9
BP	GO:0097193	intrinsic apoptotic signaling pathway	9/166	283/18862	0.000923981	0.0205496	0.0167304	MCL1/SOD2/PPP1R15A/BCL2A1/SLC9A3R1/BCLAF1/CEBPB/NBN/UBB	9
BP	GO:0051348	negative regulation of transferase activity	9/166	296/18862	0.00126398	0.0253592	0.0206462	DUSP1/ZFP36/RGS2/SORL1/MIDN/ADAR/LYN/TNFAIP3/ITPRIP	9
BP	GO:1901214	regulation of neuron death	9/166	302/18862	0.00145178	0.0277678	0.0226071	FOS/MCL1/SOD2/CCL5/C5AR1/SORL1/CEBPB/CREB1/UBB	9
BP	GO:0001701	in utero embryonic development	9/166	335/18862	0.00292529	0.0417545	0.0339944	JUNB/ZFP36L1/UBE2B/STK4/CEBPB/NDEL1/NOTCH2/NBN/NCOA1	9
BP	GO:2001233	regulation of apoptotic signaling pathway	9/166	348/18862	0.00375801	0.0483485	0.0393629	G0S2/MCL1/SOD2/SLC9A3R1/BCLAF1/STK4/TNFAIP3/ITPRIP/UBB	9
BP	GO:0060333	interferon-gamma-mediated signaling pathway	8/166	91/18862	1.39e-06	0.000255118	0.000207704	HLA-C/B2M/HLA-E/HLA-A/GBP2/IRF1/TRIM22/PARP9	8
BP	GO:0030593	neutrophil chemotaxis	8/166	103/18862	3.55e-06	0.000566597	0.000461294	CSF3R/CXCR2/CXCL8/CCL5/C5AR1/RIPOR2/PREX1/JAML	8
BP	GO:0002761	regulation of myeloid leukocyte differentiation	8/166	118/18862	9.78e-06	0.00100238	0.000816083	FOS/ZFP36L1/EVI2B/LILRB3/CEBPB/CREB1/LYN/NOTCH2	8
BP	GO:0071621	granulocyte chemotaxis	8/166	124/18862	1.41e-05	0.00139299	0.0011341	CSF3R/CXCR2/CXCL8/CCL5/C5AR1/RIPOR2/PREX1/JAML	8
BP	GO:0051250	negative regulation of lymphocyte activation	8/166	153/18862	6.38e-05	0.00415773	0.003385	LAPTM5/IRF1/RIPOR2/CEBPB/RUNX3/LYN/TNFAIP3/TBX21	8
BP	GO:0002819	regulation of adaptive immune response	8/166	170/18862	0.000133083	0.00668088	0.00543922	B2M/HLA-E/HLA-A/IRF1/NFKBIZ/KLRD1/TNFAIP3/TBX21	8
BP	GO:0051260	protein homooligomerization	8/166	177/18862	0.000175678	0.00741207	0.00603452	B2M/SOD2/RNF213/RIPOR2/STEAP4/ALOX5AP/VASP/G3BP2	8
BP	GO:0071347	cellular response to interleukin-1	8/166	180/18862	0.000197081	0.00816573	0.00664811	NFKBIA/CXCL8/GBP2/CCL5/CEBPB/UBC/IL1R2/UBB	8
BP	GO:0050792	regulation of viral process	8/166	186/18862	0.000246335	0.00899565	0.00732379	ZFP36/IFITM2/CXCL8/IFITM3/CCL5/IFITM1/ADAR/TRIM22	8
BP	GO:0043903	regulation of biological process involved in symbiotic interaction	8/166	197/18862	0.00036272	0.0116498	0.00948463	ZFP36/IFITM2/CXCL8/IFITM3/CCL5/IFITM1/ADAR/TRIM22	8
BP	GO:0070555	response to interleukin-1	8/166	206/18862	0.000488271	0.0136005	0.0110728	NFKBIA/CXCL8/GBP2/CCL5/CEBPB/UBC/IL1R2/UBB	8
BP	GO:0007050	cell cycle arrest	8/166	235/18862	0.00115024	0.024265	0.0197553	DUSP1/CXCL8/PPP1R15A/EVI2B/IRF1/PLK3/NOTCH2/NBN	8
BP	GO:0048872	homeostasis of number of cells	8/166	249/18862	0.00165969	0.0302501	0.024628	ZFP36/B2M/TSC22D3/ZFP36L1/ADAR/HCAR2/LYN/TNFAIP3	8
BP	GO:0071560	cellular response to transforming growth factor beta stimulus	8/166	251/18862	0.00174512	0.0307163	0.0250076	FOS/ZFP36L1/USP15/CREB1/SDCBP/HSPA5/UBC/UBB	8
BP	GO:0002833	positive regulation of response to biotic stimulus	8/166	258/18862	0.00207189	0.0332016	0.027031	HLA-E/FFAR2/CCL5/USP15/KLRD1/LYN/PYHIN1/PARP9	8
BP	GO:0033673	negative regulation of kinase activity	8/166	267/18862	0.00256082	0.0380674	0.0309925	DUSP1/RGS2/SORL1/MIDN/ADAR/LYN/TNFAIP3/ITPRIP	8
BP	GO:0030522	intracellular receptor signaling pathway	8/166	274/18862	0.00300015	0.0421149	0.0342878	NFKBIA/SEC14L1/USP15/UBC/TNFAIP3/NCOA1/PRMT2/UBB	8
BP	GO:0031098	stress-activated protein kinase signaling cascade	8/166	276/18862	0.00313588	0.043463	0.0353853	DUSP1/ZFP36/ZFP36L1/STK4/SDCBP/UBC/LYN/UBB	8
BP	GO:1903900	regulation of viral life cycle	7/166	148/18862	0.000340668	0.0112995	0.00919943	IFITM2/CXCL8/IFITM3/CCL5/IFITM1/ADAR/TRIM22	7
BP	GO:0050777	negative regulation of immune response	7/166	150/18862	0.000369512	0.0116498	0.00948463	HLA-E/HLA-A/KLRD1/ADAR/LYN/TNFAIP3/TBX21	7
BP	GO:1902107	positive regulation of leukocyte differentiation	7/166	154/18862	0.000433064	0.0128089	0.0104283	FOS/ZFP36L1/EVI2B/NFKBIZ/CREB1/RUNX3/NOTCH2	7
BP	GO:1903708	positive regulation of hemopoiesis	7/166	154/18862	0.000433064	0.0128089	0.0104283	FOS/ZFP36L1/EVI2B/NFKBIZ/CREB1/RUNX3/NOTCH2	7
BP	GO:0002822	regulation of adaptive immune response based on somatic recombination of immune receptors built from immunoglobulin superfamily domains	7/166	155/18862	0.000450242	0.0130409	0.0106173	B2M/HLA-E/HLA-A/NFKBIZ/KLRD1/TNFAIP3/TBX21	7
BP	GO:0002224	toll-like receptor signaling pathway	7/166	157/18862	0.000486229	0.0136005	0.0110728	NFKBIA/IRF1/PIK3AP1/UBC/LYN/TNFAIP3/UBB	7
BP	GO:0071248	cellular response to metal ion	7/166	189/18862	0.00144353	0.0277678	0.0226071	B2M/FOS/JUNB/FOSB/CREB1/HSPA5/ALOX5AP	7
BP	GO:0071222	cellular response to lipopolysaccharide	7/166	197/18862	0.00182875	0.0310455	0.0252756	ZFP36/NFKBIA/CXCL8/CCL5/CEBPB/LYN/TNFAIP3	7
BP	GO:0007179	transforming growth factor beta receptor signaling pathway	7/166	202/18862	0.00210726	0.0334018	0.027194	FOS/USP15/CREB1/SDCBP/HSPA5/UBC/UBB	7
BP	GO:0002685	regulation of leukocyte migration	7/166	205/18862	0.00228945	0.0355003	0.0289025	DUSP1/CXCL8/CCL5/C5AR1/CD99/RIPOR2/LYN	7
BP	GO:0071219	cellular response to molecule of bacterial origin	7/166	209/18862	0.00255103	0.0380674	0.0309925	ZFP36/NFKBIA/CXCL8/CCL5/CEBPB/LYN/TNFAIP3	7
BP	GO:0071241	cellular response to inorganic substance	7/166	216/18862	0.0030635	0.0426659	0.0347363	B2M/FOS/JUNB/FOSB/CREB1/HSPA5/ALOX5AP	7
BP	GO:0045089	positive regulation of innate immune response	7/166	223/18862	0.00365133	0.0474012	0.0385916	HLA-E/FFAR2/CCL5/KLRD1/LYN/PYHIN1/PARP9	7
BP	GO:0000302	response to reactive oxygen species	7/166	224/18862	0.00374186	0.0483485	0.0393629	DUSP1/FOS/SOD2/HBB/PLK3/PPP1R15B/TNFAIP3	7
BP	GO:0035455	response to interferon-alpha	6/166	21/18862	2.06e-08	7.4e-06	6.03e-06	IFITM2/IFITM3/IFITM1/IFIT3/ADAR/PYHIN1	6
BP	GO:0045600	positive regulation of fat cell differentiation	6/166	66/18862	2.49e-05	0.00198605	0.00161693	ZFP36/PTGS2/ZFP36L1/STK4/CEBPB/CREB1	6
BP	GO:0045123	cellular extravasation	6/166	70/18862	3.49e-05	0.00256995	0.00209231	ITGAL/SELL/CD99/SELPLG/RIPOR2/JAML	6
BP	GO:0002753	cytoplasmic pattern recognition receptor signaling pathway	6/166	72/18862	4.1e-05	0.00294285	0.00239592	NFKBIA/SEC14L1/USP15/UBC/TNFAIP3/UBB	6
BP	GO:0045069	regulation of viral genome replication	6/166	83/18862	9.15e-05	0.00525217	0.00427604	IFITM2/CXCL8/IFITM3/CCL5/IFITM1/ADAR	6
BP	GO:0002718	regulation of cytokine production involved in immune response	6/166	84/18862	9.79e-05	0.00548842	0.00446839	B2M/HLA-E/HLA-A/LAPTM5/FFAR2/TBX21	6
BP	GO:0030316	osteoclast differentiation	6/166	92/18862	0.000162028	0.00726342	0.0059135	FOS/JUNB/LILRB3/CEBPB/CREB1/NOTCH2	6
BP	GO:0002367	cytokine production involved in immune response	6/166	93/18862	0.000171956	0.00736329	0.0059948	B2M/HLA-E/HLA-A/LAPTM5/FFAR2/TBX21	6
BP	GO:0051591	response to cAMP	6/166	93/18862	0.000171956	0.00736329	0.0059948	DUSP1/FOS/ZFP36L1/FOSB/AQP9/HSPA5	6
BP	GO:0002702	positive regulation of production of molecular mediator of immune response	6/166	99/18862	0.00024206	0.00899565	0.00732379	B2M/HLA-E/HLA-A/LAPTM5/FFAR2/TBX21	6
BP	GO:0002832	negative regulation of response to biotic stimulus	6/166	100/18862	0.000255659	0.00916856	0.00746456	HLA-E/HLA-A/SEC14L1/KLRD1/ADAR/TNFAIP3	6
BP	GO:0046634	regulation of alpha-beta T cell activation	6/166	101/18862	0.000269851	0.00944148	0.00768676	HLA-E/HLA-A/IRF1/NFKBIZ/RUNX3/TBX21	6
BP	GO:0002526	acute inflammatory response	6/166	107/18862	0.000368508	0.0116498	0.00948463	HLA-E/TREM1/PTGS2/FFAR2/CEBPB/APOL2	6
BP	GO:0002688	regulation of leukocyte chemotaxis	6/166	119/18862	0.000648957	0.0163769	0.0133332	DUSP1/CXCL8/CCL5/C5AR1/RIPOR2/LYN	6
BP	GO:0050868	negative regulation of T cell activation	6/166	119/18862	0.000648957	0.0163769	0.0133332	LAPTM5/IRF1/RIPOR2/CEBPB/RUNX3/TBX21	6
BP	GO:2001235	positive regulation of apoptotic signaling pathway	6/166	126/18862	0.000875818	0.0202639	0.0164978	G0S2/MCL1/SLC9A3R1/BCLAF1/STK4/UBB	6
BP	GO:0019079	viral genome replication	6/166	129/18862	0.000989912	0.0218466	0.0177864	IFITM2/CXCL8/IFITM3/CCL5/IFITM1/ADAR	6
BP	GO:0046683	response to organophosphorus	6/166	130/18862	0.00103038	0.022566	0.0183721	DUSP1/FOS/ZFP36L1/FOSB/AQP9/HSPA5	6
BP	GO:0050729	positive regulation of inflammatory response	6/166	133/18862	0.00115943	0.0242803	0.0197677	HLA-E/NFKBIA/PTGS2/FFAR2/NFKBIZ/CEBPB	6
BP	GO:0001890	placenta development	6/166	135/18862	0.00125211	0.0252978	0.0205962	JUNB/ZFP36L1/STK4/CEBPB/NOTCH2/NCOA1	6
BP	GO:0045598	regulation of fat cell differentiation	6/166	136/18862	0.00130052	0.0257323	0.0209499	ZFP36/PTGS2/ZFP36L1/STK4/CEBPB/CREB1	6
BP	GO:1903038	negative regulation of leukocyte cell-cell adhesion	6/166	138/18862	0.00140163	0.0271708	0.022121	LAPTM5/IRF1/RIPOR2/CEBPB/RUNX3/TBX21	6
BP	GO:0014074	response to purine-containing compound	6/166	144/18862	0.0017412	0.0307163	0.0250076	DUSP1/FOS/ZFP36L1/FOSB/AQP9/HSPA5	6
BP	GO:0002262	myeloid cell homeostasis	6/166	145/18862	0.00180337	0.0310455	0.0252756	ZFP36/B2M/ZFP36L1/ADAR/HCAR2/LYN	6
BP	GO:0051592	response to calcium ion	6/166	145/18862	0.00180337	0.0310455	0.0252756	DUSP1/FOS/JUNB/FOSB/HSPA5/ALOX5AP	6
BP	GO:0002700	regulation of production of molecular mediator of immune response	6/166	146/18862	0.00186722	0.0313278	0.0255054	B2M/HLA-E/HLA-A/LAPTM5/FFAR2/TBX21	6
BP	GO:0046631	alpha-beta T cell activation	6/166	149/18862	0.00206906	0.0332016	0.027031	HLA-E/HLA-A/IRF1/NFKBIZ/RUNX3/TBX21	6
BP	GO:0044409	entry into host	6/166	153/18862	0.00236333	0.0358944	0.0292233	IFITM2/CXCL8/IFITM3/IFITM1/SELPLG/TRIM22	6
BP	GO:0014065	phosphatidylinositol 3-kinase signaling	6/166	154/18862	0.00244159	0.0366749	0.0298588	ZFP36L1/CCL5/SLC9A3R1/PPP2R5C/PIK3AP1/LYN	6
BP	GO:0019885	antigen processing and presentation of endogenous peptide antigen via MHC class I	5/166	17/18862	2.82e-07	6.75e-05	5.5e-05	HLA-C/B2M/HLA-E/HLA-A/TAP2	5
BP	GO:0002483	antigen processing and presentation of endogenous peptide antigen	5/166	19/18862	5.23e-07	0.000107194	8.73e-05	HLA-C/B2M/HLA-E/HLA-A/TAP2	5
BP	GO:0019883	antigen processing and presentation of endogenous antigen	5/166	26/18862	2.82e-06	0.000475105	0.000386805	HLA-C/B2M/HLA-E/HLA-A/TAP2	5
BP	GO:0035456	response to interferon-beta	5/166	31/18862	7.02e-06	0.000769947	0.000626851	IFITM2/IFITM3/IFITM1/IRF1/PYHIN1	5
BP	GO:0052372	modulation by symbiont of entry into host	5/166	48/18862	6.27e-05	0.00415773	0.003385	IFITM2/CXCL8/IFITM3/IFITM1/TRIM22	5
BP	GO:0002720	positive regulation of cytokine production involved in immune response	5/166	53/18862	0.000101389	0.00548842	0.00446839	B2M/HLA-E/HLA-A/LAPTM5/FFAR2	5
BP	GO:0002763	positive regulation of myeloid leukocyte differentiation	5/166	58/18862	0.000156261	0.00711607	0.00579353	FOS/ZFP36L1/EVI2B/CREB1/NOTCH2	5
BP	GO:0045670	regulation of osteoclast differentiation	5/166	63/18862	0.00023137	0.00873422	0.00711094	FOS/LILRB3/CEBPB/CREB1/NOTCH2	5
BP	GO:0045824	negative regulation of innate immune response	5/166	65/18862	0.000268075	0.00944148	0.00768676	HLA-E/HLA-A/KLRD1/ADAR/TNFAIP3	5
BP	GO:0002479	antigen processing and presentation of exogenous peptide antigen via MHC class I, TAP-dependent	5/166	75/18862	0.000521963	0.0141275	0.0115019	HLA-C/B2M/HLA-E/HLA-A/TAP2	5
BP	GO:0002709	regulation of T cell mediated immunity	5/166	78/18862	0.00062508	0.0163032	0.0132732	B2M/HLA-E/HLA-A/KLRD1/TBX21	5
BP	GO:0001892	embryonic placenta development	5/166	79/18862	0.000662627	0.0165311	0.0134588	JUNB/ZFP36L1/STK4/CEBPB/NCOA1	5
BP	GO:0042590	antigen processing and presentation of exogenous peptide antigen via MHC class I	5/166	80/18862	0.000701837	0.01721	0.0140115	HLA-C/B2M/HLA-E/HLA-A/TAP2	5
BP	GO:0071277	cellular response to calcium ion	5/166	82/18862	0.000785435	0.0187876	0.0152959	FOS/JUNB/FOSB/HSPA5/ALOX5AP	5
BP	GO:0048525	negative regulation of viral process	5/166	89/18862	0.00113737	0.024265	0.0197553	ZFP36/IFITM2/IFITM3/CCL5/IFITM1	5
BP	GO:0045638	negative regulation of myeloid cell differentiation	5/166	92/18862	0.00131939	0.0259269	0.0211084	ZFP36/NFKBIA/ZFP36L1/LILRB3/LYN	5
BP	GO:1990868	response to chemokine	5/166	97/18862	0.00166934	0.0302501	0.024628	DUSP1/CXCR2/CXCL8/CCL5/RIPOR2	5
BP	GO:1990869	cellular response to chemokine	5/166	97/18862	0.00166934	0.0302501	0.024628	DUSP1/CXCR2/CXCL8/CCL5/RIPOR2	5
BP	GO:0002474	antigen processing and presentation of peptide antigen via MHC class I	5/166	99/18862	0.00182681	0.0310455	0.0252756	HLA-C/B2M/HLA-E/HLA-A/TAP2	5
BP	GO:0002824	positive regulation of adaptive immune response based on somatic recombination of immune receptors built from immunoglobulin superfamily domains	5/166	99/18862	0.00182681	0.0310455	0.0252756	B2M/HLA-E/HLA-A/NFKBIZ/TBX21	5
BP	GO:1902106	negative regulation of leukocyte differentiation	5/166	101/18862	0.0019949	0.033083	0.0269345	LILRB3/IRF1/RUNX3/LYN/TBX21	5
BP	GO:0045639	positive regulation of myeloid cell differentiation	5/166	102/18862	0.00208305	0.0332016	0.027031	FOS/ZFP36L1/EVI2B/CREB1/NOTCH2	5
BP	GO:0032526	response to retinoic acid	5/166	103/18862	0.00217402	0.0342707	0.0279014	DUSP1/IGF2R/CREB1/LYN/NCOA1	5
BP	GO:0002456	T cell mediated immunity	5/166	104/18862	0.00226785	0.0353613	0.0287893	B2M/HLA-E/HLA-A/KLRD1/TBX21	5
BP	GO:0002821	positive regulation of adaptive immune response	5/166	104/18862	0.00226785	0.0353613	0.0287893	B2M/HLA-E/HLA-A/NFKBIZ/TBX21	5
BP	GO:0062207	regulation of pattern recognition receptor signaling pathway	5/166	105/18862	0.0023646	0.0358944	0.0292233	SEC14L1/IRF1/USP15/LYN/TNFAIP3	5
BP	GO:1903707	negative regulation of hemopoiesis	5/166	105/18862	0.0023646	0.0358944	0.0292233	LILRB3/IRF1/RUNX3/LYN/TBX21	5
BP	GO:0002708	positive regulation of lymphocyte mediated immunity	5/166	108/18862	0.00267286	0.039528	0.0321816	B2M/HLA-E/HLA-A/KLRD1/TBX21	5
BP	GO:0071675	regulation of mononuclear cell migration	5/166	111/18862	0.00300926	0.0421149	0.0342878	DUSP1/CCL5/C5AR1/RIPOR2/LYN	5
BP	GO:0001909	leukocyte mediated cytotoxicity	5/166	113/18862	0.00324986	0.0445505	0.0362707	B2M/HLA-E/HLA-A/GZMB/KLRD1	5
BP	GO:0030218	erythrocyte differentiation	5/166	115/18862	0.00350402	0.0466787	0.0380034	ZFP36/B2M/ZFP36L1/ADAR/LYN	5
BP	GO:0043620	regulation of DNA-templated transcription in response to stress	5/166	115/18862	0.00350402	0.0466787	0.0380034	BCLAF1/CEBPB/HSPA5/UBC/UBB	5
BP	GO:0072676	lymphocyte migration	5/166	118/18862	0.0039116	0.0498773	0.0406075	CCL5/ITGAL/CD99/RIPOR2/TBX21	5
BP	GO:2001185	regulation of CD8-positive, alpha-beta T cell activation	4/166	19/18862	2.02e-05	0.0016581	0.00134994	HLA-E/HLA-A/IRF1/RUNX3	4
BP	GO:0036499	PERK-mediated unfolded protein response	4/166	23/18862	4.5e-05	0.00314607	0.00256137	CXCL8/PPP1R15A/HSPA5/PPP1R15B	4
BP	GO:0036037	CD8-positive, alpha-beta T cell activation	4/166	27/18862	8.67e-05	0.00518181	0.00421876	HLA-E/HLA-A/IRF1/RUNX3	4
BP	GO:0140467	integrated stress response signaling	4/166	27/18862	8.67e-05	0.00518181	0.00421876	CXCL8/PPP1R15A/HSPA5/PPP1R15B	4
BP	GO:0032703	negative regulation of interleukin-2 production	4/166	28/18862	0.000100453	0.00548842	0.00446839	ZFP36/LAPTM5/TNFAIP3/TBX21	4
BP	GO:1902624	positive regulation of neutrophil migration	4/166	29/18862	0.000115729	0.00592905	0.00482712	CXCL8/C5AR1/CD99/RIPOR2	4
BP	GO:0001914	regulation of T cell mediated cytotoxicity	4/166	38/18862	0.00033818	0.0112995	0.00919943	B2M/HLA-E/HLA-A/KLRD1	4
BP	GO:0070423	nucleotide-binding oligomerization domain containing signaling pathway	4/166	40/18862	0.000413013	0.012555	0.0102217	NFKBIA/UBC/TNFAIP3/UBB	4
BP	GO:0035872	nucleotide-binding domain, leucine rich repeat containing receptor signaling pathway	4/166	41/18862	0.000454547	0.0130409	0.0106173	NFKBIA/UBC/TNFAIP3/UBB	4
BP	GO:0046596	regulation of viral entry into host cell	4/166	41/18862	0.000454547	0.0130409	0.0106173	IFITM2/IFITM3/IFITM1/TRIM22	4
BP	GO:1902622	regulation of neutrophil migration	4/166	42/18862	0.000498973	0.0136339	0.0111	CXCL8/C5AR1/CD99/RIPOR2	4
BP	GO:0034142	toll-like receptor 4 signaling pathway	4/166	43/18862	0.000546406	0.0146508	0.0119279	NFKBIA/PIK3AP1/LYN/TNFAIP3	4
BP	GO:0002707	negative regulation of lymphocyte mediated immunity	4/166	45/18862	0.000650739	0.0163769	0.0133332	HLA-E/HLA-A/KLRD1/TBX21	4
BP	GO:0032570	response to progesterone	4/166	45/18862	0.000650739	0.0163769	0.0133332	FOS/ABHD2/FOSB/NCOA1	4
BP	GO:0045646	regulation of erythrocyte differentiation	4/166	47/18862	0.000768455	0.0186839	0.0152114	ZFP36/B2M/ZFP36L1/LYN	4
BP	GO:0001913	T cell mediated cytotoxicity	4/166	48/18862	0.000832616	0.0194209	0.0158115	B2M/HLA-E/HLA-A/KLRD1	4
BP	GO:0043090	amino acid import	4/166	48/18862	0.000832616	0.0194209	0.0158115	RGS2/SLC9A3R1/SLC6A6/SLC43A2	4
BP	GO:0071622	regulation of granulocyte chemotaxis	4/166	49/18862	0.000900466	0.0205496	0.0167304	CXCL8/CCL5/C5AR1/RIPOR2	4
BP	GO:0002704	negative regulation of leukocyte mediated immunity	4/166	53/18862	0.00121104	0.0246415	0.0200619	HLA-E/HLA-A/KLRD1/TBX21	4
BP	GO:0006984	ER-nucleus signaling pathway	4/166	53/18862	0.00121104	0.0246415	0.0200619	CXCL8/PPP1R15A/HSPA5/PPP1R15B	4
BP	GO:0045071	negative regulation of viral genome replication	4/166	54/18862	0.00129904	0.0257323	0.0209499	IFITM2/IFITM3/CCL5/IFITM1	4
BP	GO:0001912	positive regulation of leukocyte mediated cytotoxicity	4/166	55/18862	0.00139142	0.0271564	0.0221093	B2M/HLA-E/HLA-A/KLRD1	4
BP	GO:0031663	lipopolysaccharide-mediated signaling pathway	4/166	58/18862	0.00169595	0.0304105	0.0247586	NFKBIA/CCL5/LYN/TNFAIP3	4
BP	GO:0032663	regulation of interleukin-2 production	4/166	59/18862	0.00180696	0.0310455	0.0252756	ZFP36/LAPTM5/TNFAIP3/TBX21	4
BP	GO:2001244	positive regulation of intrinsic apoptotic signaling pathway	4/166	60/18862	0.00192291	0.0320746	0.0261135	MCL1/SLC9A3R1/BCLAF1/UBB	4
BP	GO:0032623	interleukin-2 production	4/166	61/18862	0.00204392	0.0332016	0.027031	ZFP36/LAPTM5/TNFAIP3/TBX21	4
BP	GO:0031343	positive regulation of cell killing	4/166	63/18862	0.00230152	0.0355003	0.0289025	B2M/HLA-E/HLA-A/KLRD1	4
BP	GO:0042267	natural killer cell mediated cytotoxicity	4/166	64/18862	0.00243834	0.0366749	0.0298588	HLA-E/HLA-A/GZMB/KLRD1	4
BP	GO:0046635	positive regulation of alpha-beta T cell activation	4/166	66/18862	0.00272857	0.0396874	0.0323114	HLA-E/HLA-A/NFKBIZ/RUNX3	4
BP	GO:0072678	T cell migration	4/166	66/18862	0.00272857	0.0396874	0.0323114	CCL5/ITGAL/CD99/RIPOR2	4
BP	GO:0002228	natural killer cell mediated immunity	4/166	67/18862	0.00288219	0.041345	0.0336609	HLA-E/HLA-A/GZMB/KLRD1	4
BP	GO:0031100	animal organ regeneration	4/166	73/18862	0.0039297	0.0498863	0.0406148	C5AR1/SRSF5/IGF2R/CEBPB	4
BP	GO:1903897	regulation of PERK-mediated unfolded protein response	3/166	11/18862	0.000104873	0.00557184	0.0045363	PPP1R15A/HSPA5/PPP1R15B	3
BP	GO:0002475	antigen processing and presentation via MHC class Ib	3/166	14/18862	0.000226901	0.00867972	0.00706657	B2M/HLA-E/TAP2	3
BP	GO:0034356	NAD biosynthesis via nicotinamide riboside salvage pathway	3/166	14/18862	0.000226901	0.00867972	0.00706657	NAMPT/PTGS2/PARP9	3
BP	GO:0072672	neutrophil extravasation	3/166	14/18862	0.000226901	0.00867972	0.00706657	CD99/RIPOR2/JAML	3
BP	GO:1900102	negative regulation of endoplasmic reticulum unfolded protein response	3/166	14/18862	0.000226901	0.00867972	0.00706657	PPP1R15A/HSPA5/PPP1R15B	3
BP	GO:1900153	positive regulation of nuclear-transcribed mRNA catabolic process, deadenylation-dependent decay	3/166	15/18862	0.000281796	0.00974062	0.0079303	ZFP36/ZFP36L1/TNRC6B	3
BP	GO:0034134	toll-like receptor 2 signaling pathway	3/166	17/18862	0.00041573	0.012555	0.0102217	PIK3AP1/LYN/TNFAIP3	3
BP	GO:1900151	regulation of nuclear-transcribed mRNA catabolic process, deadenylation-dependent decay	3/166	17/18862	0.00041573	0.012555	0.0102217	ZFP36/ZFP36L1/TNRC6B	3
BP	GO:0045953	negative regulation of natural killer cell mediated cytotoxicity	3/166	18/18862	0.00049566	0.0136339	0.0111	HLA-E/HLA-A/KLRD1	3
BP	GO:0002716	negative regulation of natural killer cell mediated immunity	3/166	19/18862	0.000584803	0.0153927	0.0125319	HLA-E/HLA-A/KLRD1	3
BP	GO:0070262	peptidyl-serine dephosphorylation	3/166	19/18862	0.000584803	0.0153927	0.0125319	DUSP1/PPP1R15A/PPP1R15B	3
BP	GO:0046597	negative regulation of viral entry into host cell	3/166	20/18862	0.000683572	0.0169066	0.0137645	IFITM2/IFITM3/IFITM1	3
BP	GO:0072574	hepatocyte proliferation	3/166	21/18862	0.000792366	0.0187876	0.0152959	CEBPB/NOTCH2/TNFAIP3	3
BP	GO:0072575	epithelial cell proliferation involved in liver morphogenesis	3/166	21/18862	0.000792366	0.0187876	0.0152959	CEBPB/NOTCH2/TNFAIP3	3
BP	GO:0001911	negative regulation of leukocyte mediated cytotoxicity	3/166	22/18862	0.000911572	0.0205496	0.0167304	HLA-E/HLA-A/KLRD1	3
BP	GO:0072576	liver morphogenesis	3/166	22/18862	0.000911572	0.0205496	0.0167304	CEBPB/NOTCH2/TNFAIP3	3
BP	GO:0090023	positive regulation of neutrophil chemotaxis	3/166	24/18862	0.0011827	0.0244114	0.0198744	CXCL8/C5AR1/RIPOR2	3
BP	GO:1903901	negative regulation of viral life cycle	3/166	24/18862	0.0011827	0.0244114	0.0198744	IFITM2/IFITM3/IFITM1	3
BP	GO:0031342	negative regulation of cell killing	3/166	26/18862	0.00149982	0.0283091	0.0230478	HLA-E/HLA-A/KLRD1	3
BP	GO:2000108	positive regulation of leukocyte apoptotic process	3/166	26/18862	0.00149982	0.0283091	0.0230478	CCL5/HCAR2/LYN	3
BP	GO:0002675	positive regulation of acute inflammatory response	3/166	27/18862	0.00167646	0.0302501	0.024628	HLA-E/PTGS2/FFAR2	3
BP	GO:0045672	positive regulation of osteoclast differentiation	3/166	27/18862	0.00167646	0.0302501	0.024628	FOS/CREB1/NOTCH2	3
BP	GO:0071624	positive regulation of granulocyte chemotaxis	3/166	27/18862	0.00167646	0.0302501	0.024628	CXCL8/C5AR1/RIPOR2	3
BP	GO:0090025	regulation of monocyte chemotaxis	3/166	27/18862	0.00167646	0.0302501	0.024628	DUSP1/CCL5/LYN	3
BP	GO:0002507	tolerance induction	3/166	28/18862	0.00186558	0.0313278	0.0255054	HLA-E/LYN/TNFAIP3	3
BP	GO:0001916	positive regulation of T cell mediated cytotoxicity	3/166	29/18862	0.00206749	0.0332016	0.027031	B2M/HLA-E/HLA-A	3
BP	GO:0009435	NAD biosynthetic process	3/166	29/18862	0.00206749	0.0332016	0.027031	NAMPT/PTGS2/PARP9	3
BP	GO:1900101	regulation of endoplasmic reticulum unfolded protein response	3/166	29/18862	0.00206749	0.0332016	0.027031	PPP1R15A/HSPA5/PPP1R15B	3
BP	GO:0019359	nicotinamide nucleotide biosynthetic process	3/166	32/18862	0.0027528	0.0396874	0.0323114	NAMPT/PTGS2/PARP9	3
BP	GO:0019363	pyridine nucleotide biosynthetic process	3/166	32/18862	0.0027528	0.0396874	0.0323114	NAMPT/PTGS2/PARP9	3
BP	GO:0090022	regulation of neutrophil chemotaxis	3/166	32/18862	0.0027528	0.0396874	0.0323114	CXCL8/C5AR1/RIPOR2	3
BP	GO:0002724	regulation of T cell cytokine production	3/166	33/18862	0.00300868	0.0421149	0.0342878	B2M/HLA-A/TBX21	3
BP	GO:0050869	negative regulation of B cell activation	3/166	33/18862	0.00300868	0.0421149	0.0342878	LAPTM5/LYN/TNFAIP3	3
BP	GO:0046640	regulation of alpha-beta T cell proliferation	3/166	34/18862	0.00327871	0.0445505	0.0362707	HLA-E/HLA-A/IRF1	3
BP	GO:0002755	MyD88-dependent toll-like receptor signaling pathway	3/166	35/18862	0.00356314	0.0466787	0.0380034	IRF1/UBC/UBB	3
BP	GO:0019362	pyridine nucleotide metabolic process	3/166	35/18862	0.00356314	0.0466787	0.0380034	NAMPT/PTGS2/PARP9	3
BP	GO:0046496	nicotinamide nucleotide metabolic process	3/166	35/18862	0.00356314	0.0466787	0.0380034	NAMPT/PTGS2/PARP9	3
BP	GO:0072525	pyridine-containing compound biosynthetic process	3/166	35/18862	0.00356314	0.0466787	0.0380034	NAMPT/PTGS2/PARP9	3
BP	GO:0002369	T cell cytokine production	3/166	36/18862	0.00386219	0.049467	0.0402735	B2M/HLA-A/TBX21	3
CC	GO:0030667	secretory granule membrane	15/171	305/19520	8.16e-08	2.21e-05	1.79e-05	FCGR3B/HLA-C/CXCR2/FPR1/FCGR2A/ITGAX/ITGAL/SELL/C5AR1/LILRB3/CD53/ADGRE5/IGF2R/RAB3D/CMTM6	15
CC	GO:0030139	endocytic vesicle	10/171	307/19520	0.000388377	0.0150357	0.0122061	HLA-C/B2M/HLA-E/HLA-A/HBB/TAP2/IGF2R/UBC/RAB11FIP1/UBB	10
CC	GO:0030666	endocytic vesicle membrane	8/171	163/19520	9.66e-05	0.00630206	0.00511606	HLA-C/B2M/HLA-E/HLA-A/TAP2/UBC/RAB11FIP1/UBB	8
CC	GO:0055037	recycling endosome	8/171	190/19520	0.000276752	0.0124999	0.0101476	HLA-C/B2M/HLA-E/HLA-A/TUBA1A/SORL1/RAB11FIP1/CMTM6	8
CC	GO:0030176	integral component of endoplasmic reticulum membrane	7/171	157/19520	0.00047434	0.0157162	0.0127585	HLA-C/B2M/HLA-E/HLA-A/TAP2/ERGIC1/HSPA5	7
CC	GO:0031901	early endosome membrane	7/171	162/19520	0.000572036	0.0157162	0.0127585	HLA-C/B2M/HLA-E/HLA-A/SORL1/STEAP4/CMTM6	7
CC	GO:0070820	tertiary granule	7/171	164/19520	0.000615327	0.0157162	0.0127585	B2M/FPR1/ITGAX/HBB/CD53/YPEL5/CANT1	7
CC	GO:0031227	intrinsic component of endoplasmic reticulum membrane	7/171	165/19520	0.000637927	0.0157162	0.0127585	HLA-C/B2M/HLA-E/HLA-A/TAP2/ERGIC1/HSPA5	7
CC	GO:0031968	organelle outer membrane	7/171	220/19520	0.00331222	0.0408005	0.0331222	MCL1/PTGS2/PPP1R15A/BCL2A1/UBC/ITPRIP/UBB	7
CC	GO:0019867	outer membrane	7/171	222/19520	0.00348119	0.0410175	0.0332984	MCL1/PTGS2/PPP1R15A/BCL2A1/UBC/ITPRIP/UBB	7
CC	GO:0030670	phagocytic vesicle membrane	6/171	77/19520	5.87e-05	0.00562731	0.0045683	HLA-C/B2M/HLA-E/HLA-A/TAP2/RAB11FIP1	6
CC	GO:0055038	recycling endosome membrane	6/171	87/19520	0.000116274	0.00630206	0.00511606	HLA-C/B2M/HLA-E/HLA-A/SORL1/CMTM6	6
CC	GO:0045335	phagocytic vesicle	6/171	136/19520	0.00127269	0.0241342	0.0195923	HLA-C/B2M/HLA-E/HLA-A/TAP2/RAB11FIP1	6
CC	GO:0030134	COPII-coated ER to Golgi transport vesicle	5/171	94/19520	0.0014249	0.0241342	0.0195923	HLA-C/B2M/HLA-E/HLA-A/ERGIC1	5
CC	GO:0042611	MHC protein complex	4/171	25/19520	6.23e-05	0.00562731	0.0045683	HLA-C/B2M/HLA-E/HLA-A	4
CC	GO:0008287	protein serine/threonine phosphatase complex	4/171	51/19520	0.00103092	0.0214906	0.0174463	PPP1R15A/PPP2R5C/CYCS/PPP1R15B	4
CC	GO:1903293	phosphatase complex	4/171	51/19520	0.00103092	0.0214906	0.0174463	PPP1R15A/PPP2R5C/CYCS/PPP1R15B	4
CC	GO:1904724	tertiary granule lumen	4/171	55/19520	0.0013693	0.0241342	0.0195923	B2M/HBB/YPEL5/CANT1	4
CC	GO:0012507	ER to Golgi transport vesicle membrane	4/171	62/19520	0.00213597	0.0304657	0.0247323	HLA-C/B2M/HLA-E/HLA-A	4
CC	GO:0071556	integral component of lumenal side of endoplasmic reticulum membrane	3/171	29/19520	0.00204154	0.0304657	0.0247323	HLA-C/HLA-E/HLA-A	3
CC	GO:0098553	lumenal side of endoplasmic reticulum membrane	3/171	29/19520	0.00204154	0.0304657	0.0247323	HLA-C/HLA-E/HLA-A	3
CC	GO:0008305	integrin complex	3/171	31/19520	0.00247944	0.0335964	0.0272739	ITGAX/ITGAL/LYN	3
CC	GO:0098576	lumenal side of membrane	3/171	36/19520	0.00381442	0.0413483	0.0335669	HLA-C/HLA-E/HLA-A	3
CC	GO:0098636	protein complex involved in cell adhesion	3/171	36/19520	0.00381442	0.0413483	0.0335669	ITGAX/ITGAL/LYN	3
MF	GO:0140375	immune receptor activity	8/167	136/18337	3.51e-05	0.0138103	0.0124709	CSF3R/CXCR2/FPR1/IL2RG/C5AR1/KLRD1/IL1R2/CSF2RB	8
MF	GO:0042605	peptide antigen binding	4/167	32/18337	0.000195569	0.0256848	0.0231938	HLA-C/HLA-E/HLA-A/TAP2	4
MF	GO:0019864	IgG binding	3/167	11/18337	0.000116018	0.0228555	0.020639	FCGR3B/FCGR3A/FCGR2A	3

## Sheet: Neutrophils_3_down
ONTOLOGY	ID	Description	GeneRatio	BgRatio	pvalue	p.adjust	qvalue	geneID	Count
BP	GO:0000184	nuclear-transcribed mRNA catabolic process, nonsense-mediated decay	39/293	120/18862	4.102e-41	8.26578e-38	7.36453e-38	RPS3/RPS13/RPS24/RPL23/PABPC1/RPLP2/RPL27A/RPLP1/RPS27A/RPS14/RPL13/RPL7/RPL37/RPL11/RPL31/RPL30/RPL23A/RPS4X/RPS23/RPS3A/RPS16/RPL14/RPS2/RPL13A/RPL37A/PYM1/RPS20/RPS15/RPS7/RPS10/RPS18/PPP2R2A/RPL12/UBA52/RPL18/RPL15/RPL6/EIF3E/RPL10A	39
BP	GO:0043312	neutrophil degranulation	64/293	485/18862	5.27416e-41	8.26578e-38	7.36453e-38	LCN2/RETN/ARG1/FCN1/MMP8/LYZ/BPI/LTF/CRISP3/CYBB/S100P/PGLYRP1/CAMP/CEACAM8/ATP8B4/CEACAM1/ABCA13/TCN1/ANXA3/OLR1/HP/CST3/MS4A3/CLEC4D/LTA4H/LAIR1/CTSD/PSAP/PYGL/S100A9/SERPINB1/SLPI/S100A12/AGPAT2/PRAM1/CD14/PKM/NPC2/CCT8/CTSB/CDA/LGALS3/APEH/SNAP29/UBR4/CTSZ/DEGS1/OSCAR/CFP/PGM2/CHI3L1/GRN/CD36/NRAS/S100A8/PSMA5/STOM/FCER1G/IMPDH2/ILF2/RAB31/GSTP1/ITGAM/PPIE	64
BP	GO:0002283	neutrophil activation involved in immune response	64/293	488/18862	7.75644e-41	8.26578e-38	7.36453e-38	LCN2/RETN/ARG1/FCN1/MMP8/LYZ/BPI/LTF/CRISP3/CYBB/S100P/PGLYRP1/CAMP/CEACAM8/ATP8B4/CEACAM1/ABCA13/TCN1/ANXA3/OLR1/HP/CST3/MS4A3/CLEC4D/LTA4H/LAIR1/CTSD/PSAP/PYGL/S100A9/SERPINB1/SLPI/S100A12/AGPAT2/PRAM1/CD14/PKM/NPC2/CCT8/CTSB/CDA/LGALS3/APEH/SNAP29/UBR4/CTSZ/DEGS1/OSCAR/CFP/PGM2/CHI3L1/GRN/CD36/NRAS/S100A8/PSMA5/STOM/FCER1G/IMPDH2/ILF2/RAB31/GSTP1/ITGAM/PPIE	64
BP	GO:0006614	SRP-dependent cotranslational protein targeting to membrane	37/293	105/18862	1.47353e-40	1.17772e-37	1.04931e-37	RPS3/RPS13/RPS24/RPL23/RPLP2/RPL27A/RPLP1/RPS27A/RPS14/RPL13/RPL7/RPL37/SEC63/RPL11/RPL31/RPL30/RPL23A/RPS4X/RPS23/RPS3A/RPS16/RPL14/SRPRA/RPS2/RPL13A/RPL37A/RPS20/RPS15/RPS7/RPS10/RPS18/RPL12/UBA52/RPL18/RPL15/RPL6/RPL10A	37
BP	GO:0002446	neutrophil mediated immunity	64/293	499/18862	3.11629e-40	1.88086e-37	1.67579e-37	LCN2/RETN/ARG1/FCN1/MMP8/LYZ/BPI/LTF/CRISP3/CYBB/S100P/PGLYRP1/CAMP/CEACAM8/ATP8B4/CEACAM1/ABCA13/TCN1/ANXA3/OLR1/HP/CST3/MS4A3/CLEC4D/LTA4H/LAIR1/CTSD/PSAP/PYGL/S100A9/SERPINB1/SLPI/S100A12/AGPAT2/PRAM1/CD14/PKM/NPC2/CCT8/CTSB/CDA/LGALS3/APEH/SNAP29/UBR4/CTSZ/DEGS1/OSCAR/CFP/PGM2/CHI3L1/GRN/CD36/NRAS/S100A8/PSMA5/STOM/FCER1G/IMPDH2/ILF2/RAB31/GSTP1/ITGAM/PPIE	64
BP	GO:0042119	neutrophil activation	64/293	500/18862	3.52993e-40	1.88086e-37	1.67579e-37	LCN2/RETN/ARG1/FCN1/MMP8/LYZ/BPI/LTF/CRISP3/CYBB/S100P/PGLYRP1/CAMP/CEACAM8/ATP8B4/CEACAM1/ABCA13/TCN1/ANXA3/OLR1/HP/CST3/MS4A3/CLEC4D/LTA4H/LAIR1/CTSD/PSAP/PYGL/S100A9/SERPINB1/SLPI/S100A12/AGPAT2/PRAM1/CD14/PKM/NPC2/CCT8/CTSB/CDA/LGALS3/APEH/SNAP29/UBR4/CTSZ/DEGS1/OSCAR/CFP/PGM2/CHI3L1/GRN/CD36/NRAS/S100A8/PSMA5/STOM/FCER1G/IMPDH2/ILF2/RAB31/GSTP1/ITGAM/PPIE	64
BP	GO:0006613	cotranslational protein targeting to membrane	37/293	110/18862	1.12305e-39	5.12915e-37	4.5699e-37	RPS3/RPS13/RPS24/RPL23/RPLP2/RPL27A/RPLP1/RPS27A/RPS14/RPL13/RPL7/RPL37/SEC63/RPL11/RPL31/RPL30/RPL23A/RPS4X/RPS23/RPS3A/RPS16/RPL14/SRPRA/RPS2/RPL13A/RPL37A/RPS20/RPS15/RPS7/RPS10/RPS18/RPL12/UBA52/RPL18/RPL15/RPL6/RPL10A	37
BP	GO:0045047	protein targeting to ER	37/293	120/18862	4.68825e-38	1.87354e-35	1.66926e-35	RPS3/RPS13/RPS24/RPL23/RPLP2/RPL27A/RPLP1/RPS27A/RPS14/RPL13/RPL7/RPL37/SEC63/RPL11/RPL31/RPL30/RPL23A/RPS4X/RPS23/RPS3A/RPS16/RPL14/SRPRA/RPS2/RPL13A/RPL37A/RPS20/RPS15/RPS7/RPS10/RPS18/RPL12/UBA52/RPL18/RPL15/RPL6/RPL10A	37
BP	GO:0072599	establishment of protein localization to endoplasmic reticulum	37/293	124/18862	1.87296e-37	6.65316e-35	5.92774e-35	RPS3/RPS13/RPS24/RPL23/RPLP2/RPL27A/RPLP1/RPS27A/RPS14/RPL13/RPL7/RPL37/SEC63/RPL11/RPL31/RPL30/RPL23A/RPS4X/RPS23/RPS3A/RPS16/RPL14/SRPRA/RPS2/RPL13A/RPL37A/RPS20/RPS15/RPS7/RPS10/RPS18/RPL12/UBA52/RPL18/RPL15/RPL6/RPL10A	37
CC	GO:0022626	cytosolic ribosome	35/298	107/19520	2.6011e-37	9.67609e-35	7.6664e-35	RPS3/RPS13/RPS24/RPL23/RPLP2/RPL27A/RPLP1/RPS27A/RPS14/RPL13/RPL7/RPL37/RPL11/RPL31/RPL30/RPL23A/RPS4X/RPS23/RPS3A/RPS16/RPL14/RPS2/RPL13A/RPL37A/RPS20/RPS15/RPS7/RPS10/RPS18/RPL12/UBA52/RPL18/RPL15/RPL6/RPL10A	35
BP	GO:0070972	protein localization to endoplasmic reticulum	39/293	152/18862	1.36508e-36	4.36416e-34	3.88832e-34	RPS3/RPS13/RPS24/RPL23/RPLP2/RPL27A/RPLP1/RPS27A/RPS14/RPL13/RPL7/RPL37/SEC63/RPL11/RPL31/RPL30/RPL23A/RPS4X/RPS23/RPS3A/RPS16/RPL14/SRPRA/RPS2/RPL13A/RPL37A/MIA3/RPS20/RPS15/RPS7/RPS10/RPS18/KDELR2/RPL12/UBA52/RPL18/RPL15/RPL6/RPL10A	39
BP	GO:0006413	translational initiation	42/293	193/18862	3.99867e-36	1.16216e-33	1.03545e-33	RPS3/RPS13/RPS24/RPL23/PABPC1/RPLP2/RPL27A/RPLP1/RPS27A/EIF3M/RPS14/RPL13/RPL7/RPL37/RPL11/RPL31/RPL30/RPL23A/RPS4X/RPS23/RPS3A/CSDE1/RPS16/EIF3I/RPL14/RPS2/RPL13A/RPL37A/RPS20/RPS15/RPS7/RPS10/RPS18/RPL12/EIF4B/UBA52/RPL18/RPL15/EIF2S3/RPL6/EIF3E/RPL10A	42
BP	GO:0000956	nuclear-transcribed mRNA catabolic process	43/293	208/18862	5.81293e-36	1.54866e-33	1.37981e-33	RPS3/RPS13/RPS24/RPL23/PABPC1/RPLP2/RPL27A/RPLP1/RPS27A/RPS14/RPL13/RPL7/RPL37/RPL11/RPL31/RPL30/RPL23A/RPS4X/RPS23/RPS3A/CSDE1/RPS16/RPL14/RPS2/RPL13A/RPL37A/PYM1/RPS20/RPS15/RPS7/RPS10/RPS18/PPP2R2A/RPL12/UBA52/RPL18/RPL15/RPL6/EIF3E/LSM3/CNOT4/RPL10A/LSM1	43
CC	GO:0044391	ribosomal subunit	38/298	187/19520	8.60659e-32	1.60083e-29	1.26834e-29	RPS3/RPS13/RPS24/RPL23/RPLP2/RPL27A/RPLP1/RPS27A/RPS14/RPL13/RPL7/RPL37/RPL11/RPL31/RPL30/RPL23A/RPS4X/RPS23/RPS3A/RPS16/RPL14/RPS2/RPL13A/RPL37A/MRPL13/RPS20/RPS15/MRPS21/RPS7/RPS10/RPS18/RPL12/UBA52/RPL18/MRPL33/RPL15/RPL6/RPL10A	38
MF	GO:0003735	structural constituent of ribosome	38/296	180/18337	1.37842e-31	7.44344e-29	6.81953e-29	RPS3/RPS13/RPS24/RPL23/RPLP2/RPL27A/RPLP1/RPS27A/RPS14/RPL13/RPL7/RPL37/RPL11/RPL31/RPL30/RPL23A/RPS4X/RPS23/RPS3A/RPS16/RPL14/RPS2/RPL13A/RPL37A/MRPL13/RPS20/RPS15/MRPS21/RPS7/RPS10/RPS18/RPL12/UBA52/RPL18/MRPL33/RPL15/RPL6/RPL10A	38
BP	GO:0019083	viral transcription	37/293	180/18862	6.45272e-31	1.58687e-28	1.41385e-28	RPS3/RPS13/RPS24/RPL23/RPLP2/RPL27A/RPLP1/RPS27A/RPS14/RPL13/RPL7/RPL37/RPL11/RPL31/RPL30/RPL23A/RPS4X/RPS23/RPS3A/RPS16/RPL14/RPS2/RPL13A/RPL37A/RPS20/RPS15/POLR2E/RPS7/RPS10/RPS18/RPL12/UBA52/RPL18/RPL15/RPL6/NUCKS1/RPL10A	37
BP	GO:0006612	protein targeting to membrane	39/293	211/18862	1.10683e-30	2.52753e-28	2.25194e-28	RPS3/RPS13/RPS24/RPL23/RPLP2/RPL27A/RPLP1/RPS27A/RPS14/RPL13/RPL7/RPL37/SEC63/RPL11/RPL31/RPL30/RPL23A/RPS4X/RPS23/RPS3A/RPS16/RPL14/SRPRA/RPS2/RPL13A/RPL37A/RPS20/RPS15/RPS7/RPS10/RPS18/RPL12/UBA52/RPL18/RPL15/RPL6/STOM/RPL10A/ITGAM	39
BP	GO:0019080	viral gene expression	38/293	198/18862	1.49235e-30	3.18069e-28	2.83389e-28	RPS3/RPS13/RPS24/RPL23/RPLP2/RPL27A/RPLP1/RPS27A/RPS14/RPL13/RPL7/RPL37/RPL11/RPL31/RPL30/RPL23A/RPS4X/RPS23/RPS3A/CSDE1/RPS16/RPL14/RPS2/RPL13A/RPL37A/RPS20/RPS15/POLR2E/RPS7/RPS10/RPS18/RPL12/UBA52/RPL18/RPL15/RPL6/NUCKS1/RPL10A	38
BP	GO:0006401	RNA catabolic process	50/293	414/18862	4.56889e-30	9.12922e-28	8.13383e-28	RPS3/RPS13/RPS24/RPL23/PABPC1/RPLP2/RPL27A/RPLP1/RPS27A/RPS14/RPL13/RPL7/RPL37/RPL11/RPL31/RPL30/RPL23A/RPS4X/RPS23/RPS3A/CSDE1/RPS16/RPL14/RPS2/RPL13A/RPL37A/PSMB6/YWHAB/PYM1/RPS20/RPS15/RPS7/RPS10/RPS18/PPP2R2A/RPL12/UBA52/RPL18/RPL15/RPL6/EIF3E/PSMA5/RNASEH2C/TAF15/LSM3/CNOT4/RPL10A/NSUN2/LSM1/RNH1	50
BP	GO:0006402	mRNA catabolic process	48/293	375/18862	4.9436e-30	9.29687e-28	8.2832e-28	RPS3/RPS13/RPS24/RPL23/PABPC1/RPLP2/RPL27A/RPLP1/RPS27A/RPS14/RPL13/RPL7/RPL37/RPL11/RPL31/RPL30/RPL23A/RPS4X/RPS23/RPS3A/CSDE1/RPS16/RPL14/RPS2/RPL13A/RPL37A/PSMB6/YWHAB/PYM1/RPS20/RPS15/RPS7/RPS10/RPS18/PPP2R2A/RPL12/UBA52/RPL18/RPL15/RPL6/EIF3E/PSMA5/TAF15/LSM3/CNOT4/RPL10A/LSM1/RNH1	48
CC	GO:0005840	ribosome	40/298	243/19520	1.1507e-29	1.42687e-27	1.13051e-27	RPS3/RPS13/RPS24/RPL23/RPLP2/RPL27A/RPLP1/RPS27A/CHCHD1/RPS14/RPL13/RPL7/RPL37/RPL11/RPL31/RPL30/RPL23A/RPS4X/RPS23/RPS3A/RPS16/RPL14/RPS2/RPL13A/RPL37A/MRPL13/RPS20/RPS15/MRPS21/RPS7/RPS10/RPS18/RPL12/UBA52/RPL18/MRPL33/RPL15/RPL6/RPL10A/AURKAIP1	40
CC	GO:0042581	specific granule	34/298	160/19520	3.24243e-29	3.01546e-27	2.38916e-27	LCN2/RETN/ARG1/MMP8/LYZ/BPI/LTF/CRISP3/CYBB/PGLYRP1/CAMP/CEACAM8/ATP8B4/CEACAM1/TCN1/ANXA3/OLR1/HP/MS4A3/CLEC4D/LAIR1/CTSD/SLPI/AGPAT2/UBR4/CTSZ/DEGS1/OSCAR/CFP/CHI3L1/CD36/STOM/ILF2/ITGAM	34
BP	GO:0090150	establishment of protein localization to membrane	46/293	354/18862	4.42583e-29	7.86076e-27	7.00368e-27	CD24/RPS3/RPS13/RPS24/RPL23/RPLP2/RPL27A/RPLP1/RPS27A/RPS14/RPL13/RPL7/RPL37/SEC63/RPL11/RPL31/RPL30/RPL23A/RPS4X/RPS23/RPS3A/SPTBN1/RPS16/RPL14/SRPRA/RPS2/RPL13A/RPL37A/YWHAB/RPS20/RPS15/TOMM22/RPS7/RPS10/RPS18/RPL12/UBA52/RPL18/RPL15/RPL6/EMC10/STOM/RAB31/EMC7/RPL10A/ITGAM	46
CC	GO:0034774	secretory granule lumen	38/298	322/19520	7.87296e-23	5.85748e-21	4.6409e-21	LCN2/RETN/ARG1/FCN1/MMP8/LYZ/BPI/LTF/CRISP3/S100P/PGLYRP1/CAMP/TCN1/DEFA3/HP/APP/CTSD/PYGL/S100A9/SERPINB1/SLPI/S100A12/PKM/NPC2/CCT8/CDA/CTSZ/OSCAR/CFP/PGM2/CHI3L1/GRN/S100A8/PSMA5/IMPDH2/ILF2/GSTP1/PPIE	38
CC	GO:0060205	cytoplasmic vesicle lumen	38/298	326/19520	1.22885e-22	7.61884e-21	6.03643e-21	LCN2/RETN/ARG1/FCN1/MMP8/LYZ/BPI/LTF/CRISP3/S100P/PGLYRP1/CAMP/TCN1/DEFA3/HP/APP/CTSD/PYGL/S100A9/SERPINB1/SLPI/S100A12/PKM/NPC2/CCT8/CDA/CTSZ/OSCAR/CFP/PGM2/CHI3L1/GRN/S100A8/PSMA5/IMPDH2/ILF2/GSTP1/PPIE	38
BP	GO:0006605	protein targeting	44/293	441/18862	4.59342e-23	7.72904e-21	6.88632e-21	RPS3/RPS13/RPS24/RPL23/RPLP2/RPL27A/RPLP1/TSPO/RPS27A/ECI2/RPS14/RPL13/RPL7/RPL37/SEC63/RPL11/RPL31/RPL30/RPL23A/RPS4X/RPS23/RPS3A/RPS16/RPL14/SRPRA/RPS2/RPL13A/RPL37A/YWHAB/RPS20/RPS15/TOMM22/RPS7/RPS10/RPS18/RPL12/UBA52/RPL18/RPL15/RPL6/SLC25A6/STOM/RPL10A/ITGAM	44
CC	GO:0031983	vesicle lumen	38/298	328/19520	1.53151e-22	8.13887e-21	6.44846e-21	LCN2/RETN/ARG1/FCN1/MMP8/LYZ/BPI/LTF/CRISP3/S100P/PGLYRP1/CAMP/TCN1/DEFA3/HP/APP/CTSD/PYGL/S100A9/SERPINB1/SLPI/S100A12/PKM/NPC2/CCT8/CDA/CTSZ/OSCAR/CFP/PGM2/CHI3L1/GRN/S100A8/PSMA5/IMPDH2/ILF2/GSTP1/PPIE	38
CC	GO:0070820	tertiary granule	28/298	164/19520	1.80577e-21	8.39682e-20	6.65283e-20	MMP8/LYZ/LTF/CRISP3/CYBB/PGLYRP1/CAMP/CEACAM8/ATP8B4/CEACAM1/TCN1/OLR1/HP/CST3/CLEC4D/LTA4H/LAIR1/CTSD/CDA/LGALS3/UBR4/OSCAR/CFP/NRAS/STOM/FCER1G/ILF2/ITGAM	28
CC	GO:0022625	cytosolic large ribosomal subunit	19/298	57/19520	6.58406e-21	2.72141e-19	2.15618e-19	RPL23/RPLP2/RPL27A/RPLP1/RPL13/RPL7/RPL37/RPL11/RPL31/RPL30/RPL23A/RPL14/RPL13A/RPL37A/RPL12/RPL18/RPL15/RPL6/RPL10A	19
CC	GO:0035580	specific granule lumen	19/298	62/19520	4.13321e-20	1.53756e-18	1.21821e-18	LCN2/RETN/ARG1/MMP8/LYZ/BPI/LTF/CRISP3/PGLYRP1/CAMP/TCN1/HP/CTSD/SLPI/CTSZ/OSCAR/CFP/CHI3L1/ILF2	19
CC	GO:0022627	cytosolic small ribosomal subunit	16/298	46/19520	3.82149e-18	1.29236e-16	1.02394e-16	RPS3/RPS13/RPS24/RPS27A/RPS14/RPS4X/RPS23/RPS3A/RPS16/RPS2/RPS20/RPS15/RPS7/RPS10/RPS18/UBA52	16
CC	GO:0015934	large ribosomal subunit	21/298	115/19520	5.1686e-17	1.60227e-15	1.26948e-15	RPL23/RPLP2/RPL27A/RPLP1/RPL13/RPL7/RPL37/RPL11/RPL31/RPL30/RPL23A/RPL14/RPL13A/RPL37A/MRPL13/RPL12/RPL18/MRPL33/RPL15/RPL6/RPL10A	21
CC	GO:0015935	small ribosomal subunit	17/298	74/19520	8.83304e-16	2.52761e-14	2.00263e-14	RPS3/RPS13/RPS24/RPS27A/RPS14/RPS4X/RPS23/RPS3A/RPS16/RPS2/RPS20/RPS15/MRPS21/RPS7/RPS10/RPS18/UBA52	17
CC	GO:1904724	tertiary granule lumen	15/298	55/19520	2.75719e-15	7.32626e-14	5.80462e-14	MMP8/LYZ/LTF/CRISP3/PGLYRP1/CAMP/TCN1/HP/CST3/LTA4H/CTSD/CDA/OSCAR/CFP/ILF2	15
CC	GO:0005925	focal adhesion	33/298	416/19520	9.44794e-15	2.34309e-13	1.85644e-13	RPS3/RPS13/RPL23/PABPC1/RPLP2/RPLP1/RPS14/RPL7/RPL31/JAK2/RPL30/RPS4X/RPS3A/RPS16/RALA/FLOT2/RPS2/RPL13A/LIMS1/RPL37A/YWHAB/ANXA5/RPS15/RPS7/RPS10/RPS18/RPL12/RPL18/RPL6/RSU1/MAP2K1/RPL10A/MARCKS	33
CC	GO:0030055	cell-substrate junction	33/298	423/19520	1.52456e-14	3.54461e-13	2.80841e-13	RPS3/RPS13/RPL23/PABPC1/RPLP2/RPLP1/RPS14/RPL7/RPL31/JAK2/RPL30/RPS4X/RPS3A/RPS16/RALA/FLOT2/RPS2/RPL13A/LIMS1/RPL37A/YWHAB/ANXA5/RPS15/RPS7/RPS10/RPS18/RPL12/RPL18/RPL6/RSU1/MAP2K1/RPL10A/MARCKS	33
CC	GO:0101002	ficolin-1-rich granule	21/298	185/19520	9.24512e-13	2.02305e-11	1.60287e-11	FCN1/CST3/CLEC4D/LTA4H/CTSD/PYGL/PKM/CCT8/CTSB/CDA/LGALS3/APEH/UBR4/CTSZ/PGM2/PSMA5/FCER1G/IMPDH2/ILF2/GSTP1/PPIE	21
BP	GO:0002181	cytoplasmic translation	17/293	102/18862	3.28988e-13	5.25888e-11	4.68549e-11	RPLP2/RPLP1/EIF3M/RPL11/RPL31/RPL30/RPS23/PKM/EIF3I/RPL13A/EIF4B/RPL18/RPL15/EIF2S3/RPL6/EIF3E/RPL10A	17
CC	GO:1904813	ficolin-1-rich granule lumen	17/298	124/19520	6.69739e-12	1.38413e-10	1.09665e-10	FCN1/CST3/LTA4H/CTSD/PYGL/PKM/CCT8/CTSB/CDA/APEH/CTSZ/PGM2/PSMA5/IMPDH2/ILF2/GSTP1/PPIE	17
CC	GO:0035579	specific granule membrane	14/298	91/19520	1.0258e-10	2.00841e-09	1.59127e-09	CYBB/CEACAM8/ATP8B4/CEACAM1/OLR1/MS4A3/CLEC4D/LAIR1/AGPAT2/UBR4/DEGS1/CD36/STOM/ITGAM	14
CC	GO:0030667	secretory granule membrane	23/298	305/19520	3.45218e-10	6.42106e-09	5.08743e-09	CYBB/CEACAM8/ATP8B4/CEACAM1/ABCA13/OLR1/MS4A3/CLEC4D/LAIR1/PSAP/AGPAT2/CD14/APLP2/LGALS3/SNAP29/UBR4/DEGS1/CD36/NRAS/STOM/FCER1G/RAB31/ITGAM	23
CC	GO:0070821	tertiary granule membrane	12/298	73/19520	1.02986e-09	1.82433e-08	1.44542e-08	CYBB/CEACAM8/ATP8B4/CEACAM1/OLR1/CLEC4D/LAIR1/UBR4/NRAS/STOM/FCER1G/ITGAM	12
BP	GO:0019730	antimicrobial humoral response	14/293	142/18862	4.72679e-08	7.19597e-06	6.41137e-06	LCN2/LYZ/BPI/LTF/PGLYRP1/CAMP/DEFA3/GAPDH/S100A9/SLPI/S100A12/RPL30/OCIAD1/S100A8	14
CC	GO:0042788	polysomal ribosome	7/298	32/19520	4.37088e-07	7.29056e-06	5.77633e-06	RPL11/RPL31/RPL30/RPS23/RPL18/RPL6/RPL10A	7
CC	GO:0005775	vacuolar lumen	14/298	173/19520	4.5076e-07	7.29056e-06	5.77633e-06	RETN/ARG1/LYZ/BPI/DEFA3/CTSD/PSAP/VCAN/NPC2/CCT8/CTSB/LIPA/GRN/PPT1	14
CC	GO:0005766	primary lysosome	13/298	155/19520	7.75781e-07	1.15436e-05	9.14605e-06	RETN/ARG1/LYZ/BPI/CEACAM8/ABCA13/DEFA3/PSAP/NPC2/CCT8/SNAP29/GRN/STOM	13
CC	GO:0042582	azurophil granule	13/298	155/19520	7.75781e-07	1.15436e-05	9.14605e-06	RETN/ARG1/LYZ/BPI/CEACAM8/ABCA13/DEFA3/PSAP/NPC2/CCT8/SNAP29/GRN/STOM	13
CC	GO:0005844	polysome	9/298	68/19520	8.9374e-07	1.27874e-05	1.01315e-05	RPS3/RPL11/RPL31/RPL30/RPS4X/RPS23/RPL18/RPL6/RPL10A	9
MF	GO:0019843	rRNA binding	10/296	64/18337	7.24226e-08	1.95541e-05	1.79151e-05	RPS3/RPS13/RPL23/RPS14/RPL37/RPL11/RPL23A/RPS4X/RPS18/RPL12	10
BP	GO:0031640	killing of cells of other organism	9/293	67/18862	9.04889e-07	0.000131497	0.000117159	ARG1/LYZ/LTF/PGLYRP1/CAMP/DEFA3/GAPDH/S100A12/RPL30	9
CC	GO:0098798	mitochondrial protein-containing complex	15/298	265/19520	1.49746e-05	0.000206317	0.000163466	CHCHD10/ATP5MC3/COX7C/MRPL13/NDUFA10/ATP5F1D/TOMM22/MRPS21/NDUFB8/UQCRH/MRPL33/SLC25A6/NDUFA2/PDHB/COX4I1	15
CC	GO:0005791	rough endoplasmic reticulum	8/298	75/19520	1.86723e-05	0.000248075	0.000196551	CYBB/APP/SEC63/RPS23/PKM/SRPRA/RPL18/RPL6	8
BP	GO:0042742	defense response to bacterium	19/293	344/18862	2.00699e-06	0.0002719	0.000242254	LCN2/LYZ/BPI/LTF/PGLYRP1/CAMP/ANXA3/DEFA3/HP/S100A9/SLPI/S100A12/RPL30/OCIAD1/CFP/GRN/CD36/S100A8/FCER1G	19
BP	GO:0050832	defense response to fungus	7/293	39/18862	2.04116e-06	0.0002719	0.000242254	ARG1/LTF/DEFA3/GAPDH/S100A9/S100A12/S100A8	7
CC	GO:0005743	mitochondrial inner membrane	21/298	493/19520	2.48809e-05	0.000319162	0.000252873	RPS3/CHCHD1/CHCHD10/ATP5MC3/SLC25A3/CRLS1/COX7C/LGALS3/MRPL13/COA3/NDUFA10/ATP5F1D/MRPS21/NDUFB8/COX7A2/UQCRH/MRPL33/SLC25A6/NDUFA2/COX4I1/AURKAIP1	21
BP	GO:0022613	ribonucleoprotein complex biogenesis	22/293	473/18862	5.22526e-06	0.000668206	0.000595349	RPS24/EIF3M/RPS14/RPL7/RPL11/RPL23A/RPS16/EIF3I/RPL14/RPS2/RPL13A/DDX17/RPS15/RPS7/RPS10/EIF4B/NSUN5/EIF2S3/RPL6/EIF3E/MPHOSPH6/RPL10A	22
CC	GO:0098800	inner mitochondrial membrane protein complex	10/298	142/19520	6.66561e-05	0.000826536	0.000654867	CHCHD10/ATP5MC3/COX7C/NDUFA10/ATP5F1D/NDUFB8/UQCRH/SLC25A6/NDUFA2/COX4I1	10
BP	GO:0051092	positive regulation of NF-kappaB transcription factor activity	12/293	159/18862	7.37147e-06	0.000906407	0.000807579	LTF/RPS3/APP/RPS27A/IRAK3/S100A9/S100A12/FLOT2/PRDX3/CD36/UBA52/S100A8	12
CC	GO:0035578	azurophil granule lumen	8/298	91/19520	7.6198e-05	0.000914376	0.000724463	RETN/ARG1/LYZ/BPI/DEFA3/NPC2/CCT8/GRN	8
CC	GO:0062023	collagen-containing extracellular matrix	18/298	423/19520	9.59667e-05	0.00111561	0.000883904	FCN1/MMP8/CTSD/PSAP/VCAN/S100A9/SERPINB1/SLPI/PKM/PLSCR1/CTSB/LGALS3/TGFBI/ANXA5/CTSZ/CFP/S100A8/S100A4	18
BP	GO:0002183	cytoplasmic translational initiation	6/293	34/18862	1.24498e-05	0.00147415	0.00131342	EIF3M/EIF3I/RPL13A/EIF4B/EIF2S3/EIF3E	6
CC	GO:0045121	membrane raft	15/298	323/19520	0.000142467	0.00155876	0.00123501	CD24/OLR1/APP/CTSD/JAK2/CD14/LTB4R/PLSCR1/FLOT2/LDHB/CD36/STOM/ITGAM/PPT1/STX12	15
CC	GO:0098857	membrane microdomain	15/298	323/19520	0.000142467	0.00155876	0.00123501	CD24/OLR1/APP/CTSD/JAK2/CD14/LTB4R/PLSCR1/FLOT2/LDHB/CD36/STOM/ITGAM/PPT1/STX12	15
BP	GO:0031349	positive regulation of defense response	18/293	361/18862	1.51904e-05	0.00173442	0.00154531	ARG1/FCN1/MMP8/CLEC4D/APP/IL6ST/CCR7/S100A9/S100A12/JAK2/PLSCR1/PSMB6/GRN/NRAS/S100A8/PSMA5/FCER1G/SIN3A	18
BP	GO:0032984	protein-containing complex disassembly	17/293	328/18862	1.59979e-05	0.00176363	0.00157134	CAPG/RPL23/IRAK3/CHCHD1/SPTBN1/APEH/SNAP29/MRPL13/PYM1/CHMP7/SUPT16H/MRPS21/OGFOD1/SMARCC2/MRPL33/CHMP2A/AURKAIP1	17
BP	GO:0009620	response to fungus	7/293	53/18862	1.69879e-05	0.00181034	0.00161295	ARG1/LTF/DEFA3/GAPDH/S100A9/S100A12/S100A8	7
MF	GO:0050786	RAGE receptor binding	4/296	10/18337	1.2942e-05	0.00232957	0.0021343	S100A9/S100A12/S100A8/S100A4	4
BP	GO:0001906	cell killing	12/293	179/18862	2.43608e-05	0.00251231	0.00223838	ARG1/LYZ/LTF/PGLYRP1/CAMP/CEACAM1/DEFA3/GAPDH/S100A12/HLA-DRA/RPL30/ITGAM	12
BP	GO:0042254	ribosome biogenesis	16/293	307/18862	2.65738e-05	0.00265489	0.00236542	RPS24/RPS14/RPL7/RPL11/RPL23A/RPS16/RPL14/RPS2/DDX17/RPS15/RPS7/RPS10/NSUN5/RPL6/MPHOSPH6/RPL10A	16
BP	GO:0061844	antimicrobial humoral immune response mediated by antimicrobial peptide	8/293	78/18862	2.81674e-05	0.00272883	0.00243129	LTF/PGLYRP1/CAMP/DEFA3/GAPDH/S100A9/S100A12/RPL30	8
BP	GO:0002237	response to molecule of bacterial origin	17/293	346/18862	3.15879e-05	0.0029702	0.00264635	ARG1/BPI/LTF/CD24/DEFA3/TSPO/CCR7/IRAK3/S100A9/SLPI/JAK2/CD14/MAPKAPK3/PRDX3/CD36/S100A8/GSTP1	17
CC	GO:0030139	endocytic vesicle	14/298	307/19520	0.000284466	0.00302347	0.0023955	LTF/CYBB/PGLYRP1/ANXA3/HP/RPS27A/HLA-DRA/RALA/FLOT2/RABEP1/CD36/UBA52/RAB31/STX12	14
BP	GO:0002224	toll-like receptor signaling pathway	11/293	157/18862	3.54133e-05	0.00323475	0.00288206	LTF/RPS27A/IRAK3/S100A9/CD14/CTSB/MAPKAPK3/CD36/UBA52/S100A8/ITGAM	11
MF	GO:0045296	cadherin binding	17/296	332/18337	3.0294e-05	0.00408969	0.00374689	S100P/CAPG/RPL23A/PKM/SPTBN1/TMPO/RPL14/CCT8/RPS2/PSMB6/YWHAB/PDLIM5/RPL15/EIF2S3/RPL6/EIF3E/ENO1	17
CC	GO:0005746	mitochondrial respirasome	7/298	89/19520	0.000426267	0.00440476	0.00348991	COX7C/NDUFA10/NDUFB8/COX7A2/UQCRH/NDUFA2/COX4I1	7
BP	GO:0032496	response to lipopolysaccharide	16/293	326/18862	5.4633e-05	0.00485171	0.00432271	ARG1/BPI/LTF/DEFA3/TSPO/CCR7/IRAK3/S100A9/SLPI/JAK2/CD14/MAPKAPK3/PRDX3/CD36/S100A8/GSTP1	16
BP	GO:0006364	rRNA processing	13/293	228/18862	6.11352e-05	0.00528241	0.00470645	RPS24/RPS14/RPL7/RPL11/RPS16/RPL14/RPS2/DDX17/RPS15/RPS7/NSUN5/MPHOSPH6/RPL10A	13
BP	GO:0007159	leukocyte cell-cell adhesion	17/293	366/18862	6.35841e-05	0.00534943	0.00476617	ARG1/CD24/CEACAM1/RPS3/OLR1/IL6ST/CCR7/S100A9/HLA-DRA/ZBTB1/FLOT2/MIA3/LGALS3/TNFAIP8L2/CD5/S100A8/AIF1	17
BP	GO:0051091	positive regulation of DNA-binding transcription factor activity	14/293	266/18862	7.61559e-05	0.00624283	0.00556216	LTF/ANXA3/RPS3/APP/RPS27A/IRAK3/S100A9/S100A12/JAK2/FLOT2/PRDX3/CD36/UBA52/S100A8	14
MF	GO:0004857	enzyme inhibitor activity	18/296	385/18337	5.82797e-05	0.00629421	0.00576662	LTF/ANXA3/CST3/RPL23/GAPDH/APP/SERPINB1/SLPI/RPL11/APLP2/LGALS3/YWHAB/ANXA5/CSTA/RPS7/PRDX3/SPINT2/RNH1	18
BP	GO:0001774	microglial cell activation	6/293	47/18862	8.39171e-05	0.00670707	0.00597578	MMP8/APP/JAK2/GRN/AIF1/ITGAM	6
CC	GO:0043202	lysosomal lumen	7/298	96/19520	0.000673603	0.00677244	0.00536583	CTSD/PSAP/VCAN/NPC2/CTSB/LIPA/PPT1	7
BP	GO:0006098	pentose-phosphate shunt	4/293	16/18862	8.95945e-05	0.00698619	0.00622446	PGLS/PGD/TKT/PGM2	4
BP	GO:0016072	rRNA metabolic process	13/293	238/18862	9.44746e-05	0.00719132	0.00640723	RPS24/RPS14/RPL7/RPL11/RPS16/RPL14/RPS2/DDX17/RPS15/RPS7/NSUN5/MPHOSPH6/RPL10A	13
BP	GO:0006959	humoral immune response	17/293	380/18862	0.000100503	0.00747225	0.00665753	LCN2/FCN1/LYZ/BPI/LTF/PGLYRP1/CAMP/DEFA3/GAPDH/CCR7/S100A9/SLPI/S100A12/RPL30/OCIAD1/CFP/S100A8	17
BP	GO:0002221	pattern recognition receptor signaling pathway	12/293	208/18862	0.000104609	0.00760082	0.00677208	FCN1/LTF/RPS27A/IRAK3/S100A9/CD14/CTSB/MAPKAPK3/CD36/UBA52/S100A8/ITGAM	12
BP	GO:0006119	oxidative phosphorylation	10/293	148/18862	0.000108453	0.00770497	0.00686488	CHCHD10/ATP5MC3/COX7C/NDUFA10/ATP5F1D/NDUFB8/COX7A2/UQCRH/NDUFA2/COX4I1	10
BP	GO:0046034	ATP metabolic process	15/293	313/18862	0.000121363	0.00843474	0.00751508	GAPDH/APP/TSPO/CHCHD10/ATP5MC3/PKM/COX7C/NDUFA10/ATP5F1D/NDUFB8/COX7A2/UQCRH/ENO1/NDUFA2/COX4I1	15
BP	GO:0006417	regulation of translation	18/293	425/18862	0.000125713	0.00855114	0.00761878	RPS3/PABPC1/GAPDH/APP/RPS14/RPL30/RPS4X/PKM/CSDE1/RPL13A/MRPL13/COA3/PYM1/OGFOD1/EIF4B/NSUN5/EIF2S3/EIF3E	18
BP	GO:0006740	NADPH regeneration	4/293	18/18862	0.000146988	0.00979001	0.00872258	PGLS/PGD/TKT/PGM2	4
CC	GO:0070469	respirasome	7/298	103/19520	0.00102304	0.010015	0.0079349	COX7C/NDUFA10/NDUFB8/COX7A2/UQCRH/NDUFA2/COX4I1	7
CC	GO:0042470	melanosome	7/298	106/19520	0.00121058	0.0112584	0.00892005	CAPG/CTSD/SYPL1/CTSB/YWHAB/GANAB/STOM	7
CC	GO:0048770	pigment granule	7/298	106/19520	0.00121058	0.0112584	0.00892005	CAPG/CTSD/SYPL1/CTSB/YWHAB/GANAB/STOM	7
BP	GO:0002755	MyD88-dependent toll-like receptor signaling pathway	5/293	35/18862	0.000193662	0.0126355	0.0112578	RPS27A/IRAK3/CD14/CD36/UBA52	5
CC	GO:0033290	eukaryotic 48S preinitiation complex	3/298	15/19520	0.00139871	0.0126907	0.0100549	EIF3M/EIF3I/EIF3E	3
BP	GO:0050821	protein stabilization	11/293	191/18862	0.000205216	0.0128676	0.0114646	RPL23/GAPDH/RPL11/FLOT2/CCT8/RPS7/GRN/TRIM44/MDM4/ZNF207/STX12	11
BP	GO:0032680	regulation of tumor necrosis factor production	10/293	160/18862	0.000205798	0.0128676	0.0114646	MMP8/BPI/LTF/APP/TSPO/IRAK3/JAK2/CD14/CD36/GSTP1	10
BP	GO:0022618	ribonucleoprotein complex assembly	12/293	224/18862	0.000209294	0.0128676	0.0114646	EIF3M/RPS14/RPL11/RPL23A/EIF3I/RPL13A/RPS15/RPS10/EIF4B/EIF2S3/RPL6/EIF3E	12
BP	GO:0032640	tumor necrosis factor production	10/293	162/18862	0.000227606	0.0136568	0.0121677	MMP8/BPI/LTF/APP/TSPO/IRAK3/JAK2/CD14/CD36/GSTP1	10
BP	GO:0045727	positive regulation of translation	9/293	133/18862	0.000235984	0.0136568	0.0121677	PABPC1/RPL30/RPS4X/PKM/COA3/PYM1/NSUN5/EIF2S3/EIF3E	9
BP	GO:0050729	positive regulation of inflammatory response	9/293	133/18862	0.000235984	0.0136568	0.0121677	MMP8/APP/IL6ST/CCR7/S100A9/S100A12/JAK2/GRN/S100A8	9
BP	GO:0034250	positive regulation of cellular amide metabolic process	10/293	163/18862	0.000239218	0.0136568	0.0121677	PABPC1/RPL30/RPS4X/PKM/COA3/PYM1/NSUN5/EIF2S3/EIF3E/GSAP	10
BP	GO:1903555	regulation of tumor necrosis factor superfamily cytokine production	10/293	164/18862	0.000251321	0.014096	0.0125591	MMP8/BPI/LTF/APP/TSPO/IRAK3/JAK2/CD14/CD36/GSTP1	10
BP	GO:0071826	ribonucleoprotein complex subunit organization	12/293	231/18862	0.000277658	0.0152453	0.0135831	EIF3M/RPS14/RPL11/RPL23A/EIF3I/RPL13A/RPS15/RPS10/EIF4B/EIF2S3/RPL6/EIF3E	12
BP	GO:0034248	regulation of cellular amide metabolic process	19/293	494/18862	0.00028135	0.0152453	0.0135831	RPS3/PABPC1/GAPDH/APP/RPS14/RPL30/RPS4X/PKM/CSDE1/RPL13A/MRPL13/COA3/PYM1/OGFOD1/EIF4B/NSUN5/EIF2S3/EIF3E/GSAP	19
BP	GO:0071706	tumor necrosis factor superfamily cytokine production	10/293	167/18862	0.000290754	0.0154924	0.0138032	MMP8/BPI/LTF/APP/TSPO/IRAK3/JAK2/CD14/CD36/GSTP1	10
CC	GO:0035577	azurophil granule membrane	5/298	58/19520	0.00189697	0.0168017	0.0133121	CEACAM8/ABCA13/PSAP/SNAP29/STOM	5
CC	GO:0005852	eukaryotic translation initiation factor 3 complex	3/298	17/19520	0.00204368	0.0172784	0.0136897	EIF3M/EIF3I/EIF3E	3
CC	GO:0016282	eukaryotic 43S preinitiation complex	3/298	17/19520	0.00204368	0.0172784	0.0136897	EIF3M/EIF3I/EIF3E	3
CC	GO:0098803	respiratory chain complex	6/298	87/19520	0.0021598	0.0178543	0.014146	COX7C/NDUFA10/NDUFB8/UQCRH/NDUFA2/COX4I1	6
BP	GO:0045861	negative regulation of proteolysis	15/293	346/18862	0.000357501	0.0187366	0.0166937	LTF/CST3/RPL23/GAPDH/APP/SERPINB1/SLPI/RPL11/APLP2/CTSZ/CSTA/USP25/RPS7/PRDX3/SPINT2	15
CC	GO:0070993	translation preinitiation complex	3/298	18/19520	0.0024249	0.0196101	0.0155371	EIF3M/EIF3I/EIF3E	3
BP	GO:0034063	stress granule assembly	4/293	23/18862	0.000400102	0.0206311	0.0183816	RPS23/CSDE1/OGFOD1/PRRC2C	4
BP	GO:0042255	ribosome assembly	6/293	64/18862	0.000469988	0.02385	0.0212496	RPS14/RPL11/RPL23A/RPS15/RPS10/RPL6	6
CC	GO:0036464	cytoplasmic ribonucleoprotein granule	10/298	234/19520	0.00329813	0.0256697	0.0203382	PABPC1/SERPINB1/RPS4X/CSDE1/OGFOD1/PRRC2C/RPL6/LSM3/NSUN2/LSM1	10
CC	GO:0071682	endocytic vesicle lumen	3/298	20/19520	0.00331223	0.0256697	0.0203382	LTF/PGLYRP1/HP	3
CC	GO:0140534	endoplasmic reticulum protein-containing complex	7/298	127/19520	0.00338874	0.0257267	0.0203834	SEC63/SRPRA/ATP5F1D/GANAB/PYURF/EMC10/EMC7	7
BP	GO:0051156	glucose 6-phosphate metabolic process	4/293	25/18862	0.000557777	0.0270355	0.0240877	PGLS/PGD/TKT/PGM2	4
BP	GO:0001731	formation of translation preinitiation complex	3/293	11/18862	0.000558131	0.0270355	0.0240877	RPL13A/EIF4B/EIF2S3	3
BP	GO:1902563	regulation of neutrophil activation	3/293	11/18862	0.000558131	0.0270355	0.0240877	PRAM1/GRN/ITGAM	3
BP	GO:1901224	positive regulation of NIK/NF-kappaB signaling	6/293	67/18862	0.000601772	0.0287144	0.0255836	MMP8/RPS3/APP/CD14/LIMS1/TRIM44	6
MF	GO:0009055	electron transfer activity	9/296	138/18337	0.000410335	0.0312114	0.0285952	CYBB/COX7C/NDUFA10/DEGS1/NDUFB8/COX7A2/UQCRH/NDUFA2/COX4I1	9
MF	GO:0008144	drug binding	6/296	61/18337	0.000443211	0.0312114	0.0285952	LCN2/PYGL/FKBP5/DCK/GSTP1/PPIE	6
MF	GO:0038187	pattern recognition receptor activity	4/296	23/18337	0.000462391	0.0312114	0.0285952	FCN1/PGLYRP1/CD14/CD36	4
BP	GO:1903037	regulation of leukocyte cell-cell adhesion	14/293	330/18862	0.000690469	0.0324622	0.0289227	ARG1/CD24/CEACAM1/RPS3/IL6ST/CCR7/HLA-DRA/ZBTB1/FLOT2/MIA3/LGALS3/TNFAIP8L2/CD5/AIF1	14
CC	GO:0035770	ribonucleoprotein granule	10/298	244/19520	0.00442781	0.0329429	0.0261008	PABPC1/SERPINB1/RPS4X/CSDE1/OGFOD1/PRRC2C/RPL6/LSM3/NSUN2/LSM1	10
CC	GO:0045335	phagocytic vesicle	7/298	136/19520	0.00493221	0.0359762	0.028504	LTF/CYBB/PGLYRP1/ANXA3/CD36/RAB31/STX12	7
BP	GO:0042273	ribosomal large subunit biogenesis	6/293	72/18862	0.000883184	0.0403363	0.0359383	RPL7/RPL11/RPL23A/RPL14/RPL6/RPL10A	6
BP	GO:0048708	astrocyte differentiation	6/293	72/18862	0.000883184	0.0403363	0.0359383	APP/IL6ST/S100A9/GRN/S100A8/MAP2K1	6
MF	GO:0004866	endopeptidase inhibitor activity	10/296	180/18337	0.000706744	0.0403632	0.0369799	LTF/CST3/GAPDH/APP/SERPINB1/SLPI/APLP2/CSTA/PRDX3/SPINT2	10
MF	GO:0048027	mRNA 5'-UTR binding	4/296	26/18337	0.000751492	0.0403632	0.0369799	RPS13/RPS14/RPS3A/RPS7	4
MF	GO:0035325	Toll-like receptor binding	3/296	12/18337	0.000822213	0.0403632	0.0369799	S100A9/CD36/S100A8	3
BP	GO:0002831	regulation of response to biotic stimulus	16/293	420/18862	0.000932172	0.041974	0.0373974	ARG1/FCN1/LTF/CEACAM1/CLEC4D/IRAK3/JAK2/PLSCR1/PSMB6/GRN/TRIM44/CD36/NRAS/PSMA5/FCER1G/SIN3A	16
MF	GO:0030414	peptidase inhibitor activity	10/296	187/18337	0.000947236	0.0426256	0.0390527	LTF/CST3/GAPDH/APP/SERPINB1/SLPI/APLP2/CSTA/PRDX3/SPINT2	10
BP	GO:0042116	macrophage activation	7/293	102/18862	0.00106667	0.0473629	0.0421988	MMP8/BPI/APP/JAK2/GRN/AIF1/ITGAM	7
BP	GO:0042274	ribosomal small subunit biogenesis	6/293	75/18862	0.00109501	0.0479555	0.0427268	RPS24/RPS14/RPS16/RPS15/RPS7/RPS10	6
MF	GO:0061135	endopeptidase regulator activity	10/296	192/18337	0.00115715	0.0480664	0.0440375	LTF/CST3/GAPDH/APP/SERPINB1/SLPI/APLP2/CSTA/PRDX3/SPINT2	10
BP	GO:0030593	neutrophil chemotaxis	7/293	103/18862	0.00112953	0.0487989	0.0434782	CCR7/S100A9/S100A12/LGALS3/CCL3L1/S100A8/FCER1G	7
